# Supplementary material for: Subcellular mRNA Localization Regulates Ribosome Biogenesis in Migrating Cells
Source: Dev Cell. 2020 Nov 9;55(3):298–313.e10. doi: 10.1016/j.devcel.2020.10.006 (PMC7660134; doi:10.1016/j.devcel.2020.10.006)
Supplement: Document S2. Datasets S1–S16 [file mmc2.xlsx]

## Sheet: S1 (Prot to body RNAseq)
Log2 (prot/body) MDAMB231*	Log2 (prot/body) U87	Log2 (prot/body) PC3M	Log2 (prot/body) WM266.4	Log2 (prot/body) RPE	Log2 (prot/body) BJ	RP-mRNA	ENSG	ENSP	Uniprot	Gene name	Protein name
3.47757	0.933965	0.378579	1.27936	0.872638	0.695155	+	ENSG00000008988	ENSP00000009589;ENSP00000427788;ENSP00000427860;ENSP00000428104;ENSP00000428146;ENSP00000429049;ENSP00000429333;ENSP00000429374;ENSP00000478703	B2R4F4;B4DW28;E5RIP1;E5RJX2;G3XAN0;P17075;P60866;Q5M8S9	RPS20	40S ribosomal protein S20
0.898825	-0.178479	0.00642633	0.137493	0.125713	0.0117769	+	ENSG00000037241	ENSP00000265100;ENSP00000428177;ENSP00000428223;ENSP00000429783;ENSP00000430147;ENSP00000430673	B3KY82;D3DQM0;E5RHH1;E5RIT6;Q9UNX3	RPL26L1	60S ribosomal protein L26-like 1
1.41788	0.759281	0.324925	0.382373	0.719617	0.198912	+	ENSG00000063177	ENSP00000084795;ENSP00000446634;ENSP00000447001;ENSP00000447894;ENSP00000448899;ENSP00000449067;ENSP00000449204;ENSP00000449610;ENSP00000470988	A0A075B7A0;F8VUA6;F8VWC5;F8VXR6;F8VYV2;G3V203;H0YHA7;J3QQ67;Q07020;Q8WTZ6	RPL18	60S ribosomal protein L18
1.80122	0.380813	0.315736	0.97686	0.594213	0.327606	+	ENSG00000071082	ENSP00000264258;ENSP00000386271;ENSP00000386681;ENSP00000386717;ENSP00000386737;ENSP00000387112;ENSP00000387120;ENSP00000387163;ENSP00000402450;ENSP00000408172;ENSP00000412976	B7Z4C8;B7Z4E3;B7Z4K2;B8ZZK4;C9JU56;D3DVJ4;H7C2W9;P12947;P62899;Q53SQ5;Q6IRZ0;Q6LBJ6	RPL31	60S ribosomal protein L31
0.734225	0.450794	0.609815	0.539877	0.664667	0.313956	+	ENSG00000083845	ENSP00000196551;ENSP00000470114;ENSP00000470660;ENSP00000471185;ENSP00000471388;ENSP00000472985	B2R4T2;M0QZN2;M0R0F0;M0R0R2;P46782;Q96BN0	RPS5	40S ribosomal protein S5;40S ribosomal protein S5, N-terminally processed
2.3417	0.136423	-0.416284	1.06985	0.6881	0.238889	+	ENSG00000089009	ENSP00000202773;ENSP00000403172;ENSP00000446859;ENSP00000446883;ENSP00000448067;ENSP00000448570;ENSP00000449486;ENSP00000476161	F8VR69;F8VU16;F8VWR1;F8VZ45;F8VZA3;Q02878;Q2M3Q3;Q8WW97;U3KQR5	RPL6	60S ribosomal protein L6
1.24039	1.26107	0.360065	0.670853	1.45928	0.660532	+	ENSG00000089157	ENSP00000339027;ENSP00000366471;ENSP00000376299;ENSP00000446777;ENSP00000447311;ENSP00000448046;ENSP00000448223;ENSP00000448639;ENSP00000448919;ENSP00000449205;ENSP00000449328;ENSP00000449765;ENSP00000449854;ENSP00000450019;ENSP00000450121;ENSP00000450222	F8VPE8;F8VQY6;F8VRK7;F8VS58;F8VU65;F8VW21;F8VWS0;F8VWV4;F8VYN4;F8VZS0;F8W1K8;G3V210;P05388;Q3B7A4;Q9BVK4	RPLP0	60S acidic ribosomal protein P0
0.528255	0.250232	0.27127	0.955213	0.808622	0.357786	+	ENSG00000100316	ENSP00000346001;ENSP00000385762;ENSP00000386101;ENSP00000412713;ENSP00000415198;ENSP00000416273	B2RDV9;B5MCW2;F8WCR1;G5E9G0;H7C3M2;H7C422;P39023;Q15548;Q5I0G0	RPL3	60S ribosomal protein L3
1.78595	0.387543	0.451892	0.448377	0.711973	0.305494	+	ENSG00000105193	ENSP00000251453;ENSP00000367806;ENSP00000468957;ENSP00000471983;ENSP00000472231;ENSP00000473220	B2RDD5;M0QX76;M0R1M5;M0R210;M0R3H0;P17008;P62249;Q6IPX4	RPS16	40S ribosomal protein S16
1.28016	0.621131	0.178862	0.794468	0.965622	0.52838	+	ENSG00000105372	ENSP00000221975;ENSP00000469228;ENSP00000469798;ENSP00000470004;ENSP00000470972;ENSP00000471621;ENSP00000472660	A0A075B6E2;M0QXK4;M0QYF7;M0R140;M0R2L9;P39019	RPS19	40S ribosomal protein S19
1.38266	0.244093	0.722702	1.30159	0.800427	0.275824	+	ENSG00000105640	ENSP00000222247;ENSP00000471360;ENSP00000471584;ENSP00000471748;ENSP00000473155	M0R0P7;M0R117;M0R1A7;M0R3D6;Q02543	RPL18A	60S ribosomal protein L18a
1.09971	1.08802	1.09488	0.432694	0.641924	0.675447	+	ENSG00000108107	ENSP00000342787;ENSP00000391665;ENSP00000400596;ENSP00000452763;ENSP00000452909;ENSP00000453029;ENSP00000453285;ENSP00000453319;ENSP00000453584	B2R4A6;B4DEP9;C9JB50;E9PB24;G5E9L2;H0YKD8;H0YLP6;H0YMF4;P46779;Q6IAY0;Q96FX1;Q9BWQ0	RPL28	60S ribosomal protein L28
2.64603	0.455129	0.318761	0.63544	0.570079	0.468209	+	ENSG00000108298	ENSP00000225430;ENSP00000462938;ENSP00000463329;ENSP00000463985;ENSP00000464538	B2R4K2;J3KTE4;J3QL15;J3QR09;P14118;P22908;P84098;Q502Y6;Q7Z6E4	RPL19	60S ribosomal protein L19;Ribosomal protein L19
3.78141	-0.0648525	0.0785089	0.990941	0.997672	0.622062	+	ENSG00000109475	ENSP00000378160;ENSP00000378162;ENSP00000378163;ENSP00000423316;ENSP00000423983	P49207;Q6FG66;Q9BUZ2	RPL34	60S ribosomal protein L34
1.81342	0.402387	0.19423	0.813605	0.590499	0.402433	+	ENSG00000110700	ENSP00000228140;ENSP00000432096;ENSP00000435777	B2R549;E9PS50;J3KMX5;P19116;P62277;Q02546;Q29200;Q498Y0	RPS13	40S ribosomal protein S13
1.70281	1.28676	0.620767	1.27397	1.55651	0.996943	+	ENSG00000112306	ENSP00000230050	P25398;Q76M58	RPS12	40S ribosomal protein S12
1.93965	0.512711	0.368091	0.092958	0.236719	0.303437	+	ENSG00000114391	ENSP00000377640;ENSP00000419179;ENSP00000420380	B2R4Y3;C9JNW5;C9JXB8;P38663;P83731;Q6IBS3	RPL24	60S ribosomal protein L24
1.09519	0.739324	0.426829	0.900464	0.991031	0.740493	+	ENSG00000115268	ENSP00000465055;ENSP00000466010;ENSP00000466366;ENSP00000467466;ENSP00000467676;ENSP00000467855;ENSP00000473953;ENSP00000474433;ENSP00000474543;ENSP00000474970;ENSP00000475096	A0A0B4J2B4;A5D8V9;K7EJ78;K7ELC2;K7EM56;K7EQJ5;P11174;P62841;Q3KRA1;Q9UDC2;S4R417;S4R456	RPS15	40S ribosomal protein S15
2.75024	0.313484	0.0576348	1.31537	1.07629	0.492953	+	ENSG00000116251	ENSP00000346088;ENSP00000465313;ENSP00000465763;ENSP00000466013;ENSP00000466502;ENSP00000467247;ENSP00000468274	B2R495;K7EJT5;K7EKS7;K7ELC4;K7EMH1;K7EP65;K7ERI7;P35268;Q6IBD1	RPL22	60S ribosomal protein L22
2.13825	0.423512	0.630096	0.473123	0.551786	0.427102	+	ENSG00000118181	ENSP00000435096;ENSP00000486392;ENSP00000431634;ENSP00000436193	B2R4M7;P25111;P62851;E9PK60;E9PQK3	RPS25;RPS25	40S ribosomal protein S25
1.75006	0.207999	0.254033	0.523909	0.334248	0.659273	+	ENSG00000122026	ENSP00000346027;ENSP00000351021;ENSP00000370569;ENSP00000370574;ENSP00000434298;ENSP00000471695;ENSP00000473246	G3V1B3;M0R181;M0R3I5;P46778;Q16699	RPL21	60S ribosomal protein L21
1.42481	0.394504	0.493668	0.738048	0.227887	0.186663	+	ENSG00000122406	ENSP00000359338;ENSP00000359345;ENSP00000473675	P46777;Q32LZ3;Q53HH6;Q5T7N0;Q9H3F4;R4GNJ2	RPL5	60S ribosomal protein L5
1.80447	0.909324	0.62307	0.401763	0.810284	0.662669	+	ENSG00000124614	ENSP00000347271;ENSP00000363169;ENSP00000481646	B2R4E3;F6U211;P46783;Q5TZC0	RPS10	40S ribosomal protein S10
2.14208	0.63241	0.576424	0.787108	0.748139	0.93584	+	ENSG00000125691	ENSP00000367336;ENSP00000377865;ENSP00000377866;ENSP00000420311;ENSP00000462773;ENSP00000463014;ENSP00000463894	B9ZVP7;C9JD32;J3KT29;J3KTJ3;J3QQT9;P23131;P24048;P62829;Q29246;Q3SWV7;Q6P5S1	RPL23	60S ribosomal protein L23
2.05585	0.723803	0.135254	0.708434	0.954685	0.885031	+	ENSG00000130255	ENSP00000252543;ENSP00000378081;ENSP00000462609;ENSP00000462927;ENSP00000464342;ENSP00000464613	B2R4Y1;D6W634;J3KTD3;J3QSB5;Q6FIG1;Q9UQF6;Q9Y3U8	RPL36	60S ribosomal protein L36
1.44722	0.146562	0.446992	0.553989	0.806842	0.763116	+	ENSG00000131469	ENSP00000253788;ENSP00000464813;ENSP00000466019;ENSP00000467587;ENSP00000467939;ENSP00000468468	K7ELC7;K7EQQ9;K7ERY7;P08526;P61353;Q4G0A9	RPL27	60S ribosomal protein L27
2.44868	-0.731738	0.188897	0.898611	0.735665	0.951749	+	ENSG00000134419	ENSP00000318646;ENSP00000457000;ENSP00000457001;ENSP00000457924;ENSP00000458052;ENSP00000458115;ENSP00000458528;ENSP00000459373;ENSP00000459554;ENSP00000460069;ENSP00000460618	H3BT37;H3BV27;H3BVC7;I3L246;I3L303;I3L3P7;P39027;P39031;P62244;Q3MHD9;Q8C023;Q9BV24	RPS15A	40S ribosomal protein S15a
2.40708	0.865795	0.582355	0.601647	0.837259	0.950674	+	ENSG00000136942	ENSP00000259469;ENSP00000362671;ENSP00000437215;ENSP00000486088	A8K4V7;F2Z388;H0Y3A0;P42766;Q4VBY5;Q5JTN5;Q6IBC7;Q96QJ7;Q9BYF4	RPL35	60S ribosomal protein L35
1.66415	0.323386	0.223746	0.870162	0.627899	0.48629	+	ENSG00000137154	ENSP00000369741;ENSP00000369743;ENSP00000369745;ENSP00000369757	A2A3R5;A2A3R7;P08227;P10660;P62753;Q4VBY7;Q8N6Z7	RPS6	40S ribosomal protein S6
1.05815	1.30939	1.00194	0.836278	0.888253	0.70628	+	ENSG00000137818	ENSP00000346037;ENSP00000350437;ENSP00000453067	A6NIB2;H0YL57;P05386	RPLP1	60S acidic ribosomal protein P1
1.67887	0.928682	0.465675	0.755491	0.755385	0.444454	+	ENSG00000138326	ENSP00000354074;ENSP00000361435;ENSP00000414321;ENSP00000415549;ENSP00000478869	A0A087WUS0;E7EPK6;E7ETK0;P16632;P62847;Q5T0P7;Q5T0P8;Q7Z3D1	RPS24	40S ribosomal protein S24
1.78102	0.918182	0.757505	1.2214	0.996818	0.330312	+	ENSG00000140988	ENSP00000341885;ENSP00000433034;ENSP00000433170;ENSP00000434846;ENSP00000436227;ENSP00000436356;ENSP00000436865;ENSP00000454837;ENSP00000460860	B2R5G0;D3DU82;E9PM36;E9PMM9;E9PPT0;E9PQD7;H0YE27;H0YEN5;H3BNG3;I3L404;P15880;Q3MIB1	RPS2	40S ribosomal protein S2
0.92545	1.37639	1.12287	0.46118	0.837665	0.754106	+	ENSG00000142534	ENSP00000270625;ENSP00000470375;ENSP00000470447;ENSP00000471873;ENSP00000471874	B2R4F5;M0QZ90;M0QZC5;M0R1H5;M0R1H6;P04643;P62280;Q498Y6;Q6IRY0	RPS11	40S ribosomal protein S11
1.36402	0.342929	0.181261	0.983458	0.775959	0.280414	+	ENSG00000142541	ENSP00000375730;ENSP00000470037;ENSP00000470768;ENSP00000477755;ENSP00000485546	A0A096LPE0;A8K505;M0QYS1;M0QZU1;P40429;Q8J015	RPL13a;RPL13A	60S ribosomal protein L13a
1.93685	0.457519	0.500976	0.968165	0.878453	0.495646	+	ENSG00000142676	ENSP00000363676;ENSP00000390839;ENSP00000398888	P25121;P39026;P62913;Q5VVC8;Q5VVC9;Q8TDH2;Q9Y674	RPL11	60S ribosomal protein L11
1.64444	0.574307	0.362641	0.619943	0.819229	0.296518	+	ENSG00000142937	ENSP00000361283;ENSP00000379888	P09058;P62241;Q5JR95;Q6IRL7	RPS8	40S ribosomal protein S8
1.69259	0.271442	-0.185089	0.954378	1.11047	0.572452	+	ENSG00000143947	ENSP00000272317;ENSP00000383981;ENSP00000385659;ENSP00000408482	J3QTR3;P02248;P02249;P02250;P14798;P62979;P62988;Q29120;Q6LBL4;Q6LDU5;Q8WYN8;Q91887;Q91888;Q9BQ77;Q9BWD6;Q9BX98;Q9UEF2;Q9UEG1;Q9UEK8;Q9UPK7	RPS27A	40S ribosomal protein S27a;Ubiquitin;Ubiquitin-40S ribosomal protein S27a
1.47251	0.177544	0.111689	1.05345	0.46787	0.067688	+	ENSG00000145425	ENSP00000346050;ENSP00000421277;ENSP00000421457;ENSP00000421770;ENSP00000421776;ENSP00000422994;ENSP00000423953;ENSP00000424547;ENSP00000425024;ENSP00000425508;ENSP00000425978;ENSP00000426282;ENSP00000426466	B2R4D4;D3DP05;D6R9B6;D6RAS7;D6RAT0;D6RB09;D6RED7;D6RG13;D6RGE0;D6RI02;E9PFI5;H0Y8L7;H0Y9Y4;P33443;P49241;P61247	RPS3A	40S ribosomal protein S3a
2.9229	0.649086	0.385348	1.29097	0.721374	0.815942	+	ENSG00000145592	ENSP00000274242;ENSP00000422823;ENSP00000426449	B2R4H2;D6R9X9;D6RG19;P02403;P61927;Q6IBB4;Q99883	RPL37	60S ribosomal protein L37;Ribosomal protein L37
1.35606	0.471472	0.664979	0.875314	0.982867	0.651805	+	ENSG00000147403	ENSP00000341730;ENSP00000358832;ENSP00000385621;ENSP00000388600;ENSP00000395025;ENSP00000398047;ENSP00000405064;ENSP00000406125;ENSP00000407754;ENSP00000413436;ENSP00000479103	A0A087WV22;A3KQT0;A6QRI9;B8A6G2;D3DWW6;F8W7C6;H7C123;H7C2C5;H7C2U2;P27635;Q16470;Q2HXT7;Q53FH7;Q6FGN8;Q8TDA5;X1WI28	RPL10	60S ribosomal protein L10
2.21305	-0.170182	-0.173961	1.0354	0.732147	0.258285	+	ENSG00000148303	ENSP00000361076;ENSP00000487443;ENSP00000361071;ENSP00000416638	P11518;P62424;Q5T8U4;Q5T8U2;Q5T8U3	RPL7A;RPL7A	60S ribosomal protein L7a
0.67673	0.630053	0.43855	0.607732	0.773768	0.484796	+	ENSG00000149273	ENSP00000278572;ENSP00000416745;ENSP00000431737;ENSP00000431834;ENSP00000432458;ENSP00000432542;ENSP00000433155;ENSP00000433421;ENSP00000433821;ENSP00000434643;ENSP00000435457;ENSP00000435566;ENSP00000436335;ENSP00000436476;ENSP00000436556;ENSP00000436971;ENSP00000437105	B2R7N5;E9PJH4;E9PJN9;E9PK82;E9PL09;E9PPU1;E9PQ96;E9PQX2;E9PSF4;F2Z2S8;H0YCJ7;H0YES8;H0YEU2;H0YF32;J3KN86;P23396;Q498B5;Q8NI95	RPS3	40S ribosomal protein S3
0.68986	-0.0670288	-0.373683	0.688679	1.04272	0.708555	+	ENSG00000149806	ENSP00000279259;ENSP00000413848;ENSP00000431822;ENSP00000433139;ENSP00000434440;ENSP00000434680;ENSP00000435370;ENSP00000436110	E9PM49;E9PMS9;E9PR30;J3KN89;P35544;P62861;Q05472;Q95261;Q9H5V4	FAU	40S ribosomal protein S30;Ubiquitin-like protein FUBI
2.15106	-0.0728014	0.461854	1.09348	0.645358	0.466739	+	ENSG00000156482	ENSP00000287038;ENSP00000379381;ENSP00000428085;ENSP00000429483;ENSP00000430506;ENSP00000430556	A0A0B4J213;A0A0C4DH44;B2R591;E5RI99;E5RJH3;P04645;P62888;Q502Z6	RPL30	60S ribosomal protein L30
0.187365	0.693533	0.287942	1.06039	0.780851	0.473297	+	ENSG00000161016	ENSP00000262584;ENSP00000378378;ENSP00000433464;ENSP00000433703;ENSP00000434535;ENSP00000435313;ENSP00000436460;ENSP00000437062	A8K094;D3DWN2;E9PKU4;E9PKZ0;E9PP36;G3V1A1;H0YF23;P25120;P62917;Q567Q7;Q969V7;Q9BWQ9	RPL8	60S ribosomal protein L8
2.42473	0.888664	0.419913	0.943493	0.500652	0.296003	+	ENSG00000161970	ENSP00000293842;ENSP00000462249;ENSP00000462322;ENSP00000462619;ENSP00000463021;ENSP00000463470;ENSP00000463784;ENSP00000463910;ENSP00000464143;ENSP00000464239	B2R4F0;D3DTR8;J3KS10;J3KSS0;J3KTJ8;J3QQV1;J3QRC4;J3QRI7;P61254;Q02877;Q6IPY2	RPL26	60S ribosomal protein L26
1.69534	0.743488	0.680803	0.278134	1.30325	0.871276	+	ENSG00000162244	ENSP00000294189;ENSP00000417048;ENSP00000418153;ENSP00000418346;ENSP00000418839;ENSP00000418868;ENSP00000419333;ENSP00000420673	A8K0H3;B2R4M8;C9IYI4;F8WF43;P47914;Q6IPY3	RPL29	60S ribosomal protein L29
1.57216	-0.13581	-0.623606	0.849865	0.714762	0.764018	+	ENSG00000163584	ENSP00000346080;ENSP00000418909;ENSP00000419041;ENSP00000419713;ENSP00000420039	C9JYQ9;F8WDK8;H0Y8C2;Q32Q77;Q5JWX6;Q6P5R6	DKFZp586O1224;RPL22L1	60S ribosomal protein L22-like 1
1.1402	0.119287	0.280662	1.06609	0.491338	0.708179	+	ENSG00000163682	ENSP00000346022;ENSP00000400467;ENSP00000480341;ENSP00000421872;ENSP00000422191;ENSP00000424796;ENSP00000425250	P32969;D6RAN4;E7ESE0;H0Y9R4;H0Y9V9	RPL9;RPL9	60S ribosomal protein L9
0.77497	0.680163	-0.183691	0.528068	1.13802	0.671649	+	ENSG00000164587	ENSP00000311028;ENSP00000385425;ENSP00000385958;ENSP00000428509;ENSP00000428536;ENSP00000429856	B2R5G5;D3DQG5;E5RH77;H0YB22;P06366;P62263;Q5BJI0	RPS14	40S ribosomal protein S14
2.53788	0.260141	0.148531	0.458745	0.0584965	0.599189	+	ENSG00000165502	ENSP00000346012	Q3B7A5;Q969Q0	RPL36AL	60S ribosomal protein L36a-like
0.959825	0.217813	-0.0210099	1.03281	0.824962	0.326539	+	ENSG00000167526	ENSP00000307889;ENSP00000376811;ENSP00000438959;ENSP00000455009;ENSP00000457174;ENSP00000457686;ENSP00000462380;ENSP00000464612	B4DLX3;F5H1S2;H3BTH3;H3BUK8;J3KS98;J3QSB4;P26373;Q3KQT8;Q567Q8;Q9BPX0	RPL13	60S ribosomal protein L13
1.91265	0.996464	0.361927	0.287982	0.528227	0.31805	+	ENSG00000170889	ENSP00000302896;ENSP00000375632;ENSP00000375633;ENSP00000478449;ENSP00000479917;ENSP00000480135;ENSP00000480662;ENSP00000481194;ENSP00000481553;ENSP00000481655;ENSP00000481764;ENSP00000481822;ENSP00000482023;ENSP00000482274;ENSP00000482338;ENSP00000482475;ENSP00000483179;ENSP00000484394;ENSP00000375631;ENSP00000383937;ENSP00000391823;ENSP00000399623;ENSP00000406159;ENSP00000414314;ENSP00000485771	A9C4C1;P46781;Q4QRK7;Q9BVZ0;A8MXK4;B5MCT8;C9JM19;F2Z3C0	RPS9;RPS9	40S ribosomal protein S9
2.78491	0.055218	-0.235886	0.574342	0.869062	0.503269	+	ENSG00000171858	ENSP00000345957;ENSP00000359593;ENSP00000359624;ENSP00000388332	P35265;P63220;Q8WVC2;Q9BYK1;Q9BYK2	RPS21	40S ribosomal protein S21
2.62732	-0.38374	-0.141469	1.26632	0.732623	0.277747	+	ENSG00000171863	ENSP00000339095;ENSP00000385018;ENSP00000385286;ENSP00000385729	B5MCP9;P23821;P24818;P62081;Q57Z92;Q6IPH1	RPS7	40S ribosomal protein S7
1.72791	0.839731	0.555562	1.0439	0.586713	0.773971	+	ENSG00000172809	ENSP00000309830;ENSP00000390279;ENSP00000434243;ENSP00000462580;ENSP00000462837;ENSP00000463312	B2R5A8;J3KSP2;J3KT73;J3QL01;P23411;P63173	RPL38	60S ribosomal protein L38
1.90722	-0.165846	-0.0585704	0.667609	0.682677	0.428589	+	ENSG00000174444	ENSP00000311430;ENSP00000454281;ENSP00000457268;ENSP00000457442	A8K502;H3BM89;H3BTP7;H3BU31;P36578;P39029;Q4VBR0;Q969Z9	RPL4	60S ribosomal protein L4
1.92021	0.260547	0.491777	0.662551	0.480639	0.337576	+	ENSG00000174748	ENSP00000309334;ENSP00000346867;ENSP00000387925;ENSP00000388529;ENSP00000390193;ENSP00000398788;ENSP00000405590;ENSP00000408243;ENSP00000411176;ENSP00000416692;ENSP00000483260	E7ENU7;E7EQV9;E7ERA2;E7EX53;P39030;P41051;P61313;Q5U0C0;Q642I1;Q6IPX6;Q8WYP2;Q96C44;Q9H2E5	RPL15	60S ribosomal protein L15;Ribosomal protein L15
2.81784	0.669946	0.604998	0.451486	0.676412	0.540517	+	ENSG00000177600	ENSP00000322419;ENSP00000431240;ENSP00000433443	H0YDD8;P05387;Q6FG96	RPLP2	60S acidic ribosomal protein P2
2.48177	0.830736	0.682622	0.866574	0.369485	0.555229	+	ENSG00000177954	ENSP00000357555;ENSP00000376341	A8MWW4;P42677;Q5T4L4;Q5T4L6	RPS27	40S ribosomal protein S27
2.14826	0.426176	0.436223	0.924804	0.29302	0.485592	+	ENSG00000182899	ENSP00000387688;ENSP00000393393;ENSP00000398058;ENSP00000410683;ENSP00000419117	C9K025;F8WB72;F8WBS5;P18077;Q08ES9;Q9BVN7	RPL35A	60S ribosomal protein L35a
2.13221	1.65939	0.361404	0.328347	0.62272	0.39604	+	ENSG00000185088	ENSP00000331019;ENSP00000402423;ENSP00000405300;ENSP00000412026;ENSP00000453764	C9J1C5;C9JLI6;H0YMV8;Q71UM5;Q9BTJ1	RPS27L	40S ribosomal protein S27;40S ribosomal protein S27-like
2.04441	-0.198615	0.0240932	1.17466	0.533011	0.745593	+	ENSG00000186468	ENSP00000296674;ENSP00000420900;ENSP00000422071;ENSP00000425833;ENSP00000425865;ENSP00000427043	D6R9I7;D6RD47;D6RDJ2;D6RIX0;P39028;P62266;Q6IB08	RPS23	40S ribosomal protein S23
2.09451	0.567335	0.447376	0.395249	0.361623	0.549948	+	ENSG00000188846	ENSP00000345156;ENSP00000379506;ENSP00000391446;ENSP00000402476	E7EPB3;F8WDZ7;P50914;Q45RF0;Q53G20;Q8TBD5;Q8WUT0;Q92579;Q96GR0;Q9BSB8;Q9BW65;Q9BYF6	RPL14	60S ribosomal protein L14
2.36981	0.606491	-0.124048	0.0223079	0.458166	0.678743	+	ENSG00000197728	ENSP00000348849;ENSP00000450339	P02383;P62854;P70394;Q06722;Q3MHD8;Q6IRY4	RPS26	40S ribosomal protein S26
1.72499	0.683118	0.160229	1.24206	1.08913	0.779351	+	ENSG00000197756	ENSP00000388690;ENSP00000410080;ENSP00000410240;ENSP00000418082;ENSP00000469607;ENSP00000470348;ENSP00000471102;ENSP00000472653	C9J4Z3;E9PEL3;G5E9R3;M0R0A1;M0R2L6;P12751;P61513;Q6FGF5;Q6P4E4	RPL37A	60S ribosomal protein L37a
2.78052	1.27191	0.884479	0.928091	0.940013	0.64886	+	ENSG00000197958	ENSP00000354739;ENSP00000441179	P30050;Q5VVV2;Q6PB27	RPL12	60S ribosomal protein L12
1.9248	1.08215	0.835911	0.943107	0.762959	0.575134	+	ENSG00000198034	ENSP00000362729;ENSP00000362744	A6NH36;P12631;P12750;P27576;P55831;P62701;Q14727;Q6IPY4	RPS4X	40S ribosomal protein S4, X isoform
0.543178	0.604429	0.0387216	0.449365	1.04609	0.536225	+	ENSG00000198242	ENSP00000347969;ENSP00000378396;ENSP00000389103;ENSP00000465342;ENSP00000466425;ENSP00000468172;ENSP00000468402	A8MUS3;B2R5B2;H7BY10;K7EJV9;K7EMA7;K7ERT8;P29316;P39024;P62750;Q92774	RPL23A	60S ribosomal protein L23a
0.90927	0.181844	-0.224867	1.08209	0.486266	0.268754	+	ENSG00000198755	ENSP00000363018	B2R801;P52859;P53025;P62906;Q5TZT6;Q8J013	RPL10A	60S ribosomal protein L10a
1.71785	-0.196909	0.127259	1.17106	1.21001	0.75294	+	ENSG00000213741	ENSP00000245458;ENSP00000379339;ENSP00000478117;ENSP00000479892	A0A087WTT6;A8MZ73;P30054;P62273	RPS29	40S ribosomal protein S29
1.95263	0.922132	0.615359	0.89553	0.733367	0.457142	+	ENSG00000221983	ENSP00000388107;ENSP00000396910;ENSP00000470419;ENSP00000470507;ENSP00000471062;ENSP00000471464;ENSP00000471622;ENSP00000471991;ENSP00000472137;ENSP00000472264;ENSP00000472545;ENSP00000472768;ENSP00000473048	M0R1M6;M0R1V7;M0R2S1;P02248;P02249;P02250;P14793;P62987;P62988;Q29120;Q6LBL4;Q6LDU5;Q8WYN8;Q91887;Q91888;Q9BWD6;Q9BX98;Q9UEF2;Q9UEG1;Q9UEK8;Q9UPK7	UBA52	60S ribosomal protein L40;Ubiquitin;Ubiquitin-60S ribosomal protein L40
1.82583	0.0383227	0.11411	0.988441	1.04626	0.679689	+	ENSG00000231500	ENSP00000211372;ENSP00000393241;ENSP00000403175;ENSP00000412583;ENSP00000416110;ENSP00000434837	P25232;P62269;Q5SUJ3;Q6IPF8;J3JS69	RPS18;RPS18	40S ribosomal protein S18
2.25372	0.973481	0.181356	0.924882	1.5001	0.897645	+	ENSG00000233927	ENSP00000472469	P25112;P62857	RPS28	40S ribosomal protein S28
0.904765	-1.18166	-1.58103	-2.60381	-2.40011	-1.84457		ENSG00000000003	ENSP00000362111;ENSP00000482130;ENSP00000482894	A0A087WYV6;A0A087WZU5;O43657;Q54A42;Q6IAN9	TSPAN6	Tetraspanin-6
1.13682	0.215192	-0.252521	0.55028	-1.64839	0.743975		ENSG00000000419	ENSP00000360638;ENSP00000360640;ENSP00000360644;ENSP00000394921	H0Y368;O15157;O60762;Q5QPJ9;Q5QPK2;Q6IB78;Q96HK0	DPM1	Dolichol-phosphate mannosyltransferase subunit 1
0.148935	-2.16716	2.4112	NaN	NaN	NaN		ENSG00000000457	ENSP00000356744;ENSP00000356745;ENSP00000356746;ENSP00000407993	A8K8Z2;Q5THA6;Q5THA8;Q8IZE3;Q8IZN9;Q96C56;Q9UBK6;X6RHX1	SCYL3	Protein-associating with the carboxyl-terminal domain of ezrin
0.47151	-3.29269	NaN	-2.78488	-0.281711	NaN		ENSG00000000460	ENSP00000286031;ENSP00000352276;ENSP00000389257	A6NFP1;B3KU42;Q3KNQ1;Q9H8L5;Q9NSG2;Q9NVJ0	C1orf112	Uncharacterized protein C1orf112
NaN	-1.54062	NaN	NaN	-3.46871	-2.54749		ENSG00000000971	ENSP00000352658;ENSP00000356399;ENSP00000487250	A0A0D9SG88;A5PL14;P08603;P78435;Q14570;Q2TAZ5;Q38G77;Q5TFM2;Q5TFM3;Q8N708;Q9NU86	CFH	Complement factor H
-0.030425	-2.66353	-0.928434	-1.2253	-1.52325	-1.83523		ENSG00000001036	ENSP00000002165;ENSP00000398119	E9PEB6;Q7Z6V1;Q7Z6V2;Q7Z6Y2;Q8NBK4;Q9BTY2	FUCA2	Plasma alpha-L-fucosidase
-0.536542	1.11611	-0.12783	NaN	0.618753	2.96523		ENSG00000001084	ENSP00000229416;ENSP00000421228;ENSP00000421629;ENSP00000421908;ENSP00000423615;ENSP00000424211;ENSP00000426578;ENSP00000427403;ENSP00000482756	A0A0C4DGB2;D6R959;D6REX4;D6RGF8;D6RIT4;E1CEI4;H0Y9I7;H0YAB6;P48506;Q14399	GCLC	Glutamate--cysteine ligase catalytic subunit
0.560283	0.811642	-0.356143	-1.1719	0.325972	-1.89038		ENSG00000001167	ENSP00000229418;ENSP00000345702	P23511;Q8IXU0	NFYA	Nuclear transcription factor Y subunit alpha
-0.260212	3.6142	0.433222	0.586257	0.422833	0.787696		ENSG00000001460	ENSP00000003583;ENSP00000337461;ENSP00000363530;ENSP00000392225;ENSP00000416176	H0Y4J3;Q49AP0;Q5TH74;Q5TH77;Q6P3R4;Q86VU9;Q8WVQ3	STPG1	O(6)-methylguanine-induced apoptosis 2
-0.0069375	-1.26693	-0.513002	-0.916341	-0.82255	-0.399886		ENSG00000001461	ENSP00000003912;ENSP00000343549;ENSP00000350722;ENSP00000363520;ENSP00000392170	A2A298;A6NN97;A8MPU6;H0Y4I9;Q5TH81;Q6MZT9;Q6P499;Q9BVE6	NIPAL3	NIPA-like protein 3
-0.2403	0.327457	0.392598	-0.482599	-0.569692	0.872585		ENSG00000001497	ENSP00000363937;ENSP00000363940;ENSP00000363944;ENSP00000473471;ENSP00000473630	A9X410;Q5JXQ0;Q8TEN5;Q9H9V5;Q9Y4W2;R4GNF7	LAS1L	Ribosomal biogenesis protein LAS1L
NaN	-0.140692	NaN	NaN	NaN	NaN		ENSG00000001561	ENSP00000318066	A8K5G1;Q7L2N1;Q9Y6X5	ENPP4	Bis(5'-adenosyl)-triphosphatase ENPP4
NaN	NaN	-1.26919	NaN	-2.53761	-0.982822		ENSG00000001617	ENSP00000002829;ENSP00000388931;ENSP00000392588;ENSP00000398399;ENSP00000400549;ENSP00000409859;ENSP00000416356	C9IYS6;C9J1V2;C9J4H5;C9JPG5;C9JQ85;H7C4A2;Q13274;Q13275;Q13372;Q15704;Q6GTR4	SEMA3F	Semaphorin-3F
0.431783	0.72313	0.783459	0.67309	0.839398	1.03508		ENSG00000001629	ENSP00000265742;ENSP00000396406;ENSP00000406644;ENSP00000407002;ENSP00000407913	C9JZ63;H7C0S0;H7C2L9;H7C2V2;Q6GMS4;Q6P3S9;Q9NTD7;Q9NW49;Q9P2G1	ANKIB1	Ankyrin repeat and IBR domain-containing protein 1
0.594093	NaN	-1.98874	NaN	NaN	NaN		ENSG00000001630	ENSP00000003100;ENSP00000394268;ENSP00000406757;ENSP00000412536	A0A0C4DFL7;A4D1F8;B2RAI4;B4DJ55;C9IYR8;H7C0D0;O00770;O00772;Q16784;Q16850;Q8N1A8;Q99868	CYP51A1	Lanosterol 14-alpha demethylase
0.806135	-1.33924	-0.951375	-0.425473	-0.532254	-0.852761		ENSG00000001631	ENSP00000344668;ENSP00000378011;ENSP00000378013;ENSP00000378015;ENSP00000388076;ENSP00000391540;ENSP00000391675;ENSP00000395346;ENSP00000395604;ENSP00000396042;ENSP00000396352;ENSP00000404084;ENSP00000404790;ENSP00000405835;ENSP00000410104;ENSP00000410467;ENSP00000410909;ENSP00000414694;ENSP00000478777	A0A0B4J2C7;A0A0C4DG23;A6NNU0;C9J3W7;C9J718;C9JBN7;C9JD43;C9JD81;C9JEW7;C9JF32;C9JI47;C9JIY2;C9JJM9;C9JSG7;C9JXI9;O00522;O43894;Q506L6;Q6U276;Q75N19;Q9H180;Q9H264;Q9HAX5	KRIT1	Krev interaction trapped protein 1
0.27355	0.761481	0.712704	0.61958	0.854172	0.28065		ENSG00000002330	ENSP00000309103;ENSP00000378039;ENSP00000378040;ENSP00000438975;ENSP00000439202;ENSP00000440575	A8MXU7;F5GYS3;F5H1R6;F5H3B1;O14803;Q6FH21;Q92934	BAD	Bcl2-associated agonist of cell death
-0.0836149	0.385377	0.525174	-0.266639	-1.25899	0.515076		ENSG00000002549	ENSP00000226299;ENSP00000423350;ENSP00000424724;ENSP00000476028;ENSP00000481000	B3KMQ3;H0Y983;H0Y9Q1;P28838;Q6IAM6;Q6P0L6;Q9UQE3	LAP3	Cytosol aminopeptidase
-0.365865	-0.912908	-0.265107	-1.53789	-1.86136	-0.953084		ENSG00000002586	ENSP00000370570;ENSP00000370573;ENSP00000370579;ENSP00000370582;ENSP00000370588;ENSP00000405544;ENSP00000479999;ENSP00000485427;ENSP00000485545	A0A096LP69;A6NGF6;A6NIW1;A6NJT9;A8MQT7;H7C2F2;O00518;P14209;Q6ICV7	CD99	CD99 antigen
-2.24776	NaN	0.789707	NaN	NaN	NaN		ENSG00000002587	ENSP00000002596;ENSP00000422629;ENSP00000425673	B3KUA6;E9PDE3;O14792;Q6PEY8	HS3ST1	Heparan sulfate glucosamine 3-O-sulfotransferase 1
NaN	4.6615	NaN	NaN	NaN	NaN		ENSG00000002746	ENSP00000379228;ENSP00000407774;ENSP00000413336	A7E2X0;A8MYS3;B4DH42;H7C3Q2;O15036;Q76N89;Q9HCC7	HECW1	E3 ubiquitin-protein ligase HECW1
-0.52822	-0.207806	-1.6477	0.14689	0.0402172	-1.47534		ENSG00000002822	ENSP00000265854;ENSP00000382562;ENSP00000384155;ENSP00000385334;ENSP00000390099;ENSP00000393037;ENSP00000394069;ENSP00000394886;ENSP00000395457;ENSP00000397417;ENSP00000401901;ENSP00000413139;ENSP00000414877	B3KR41;C9J9H5;C9JIR0;C9JJ38;C9JKI7;C9JP81;C9JPS1;C9JTA2;C9JX80;C9K086;Q13312;Q75MI0;Q86UM4;Q9UNH0;Q9Y6D9	MAD1L1	Mitotic spindle assembly checkpoint protein MAD1
-1.27338	-0.482853	0.451391	0.299004	0.596017	-0.429214		ENSG00000002834	ENSP00000325240;ENSP00000391897;ENSP00000392853;ENSP00000401048;ENSP00000414803;ENSP00000462564;ENSP00000468664	B4DGQ0;C9J9W2;F6S2S5;J3KSN1;K7ESD6;Q14847;Q96ED2;Q96IG0	LASP1	LIM and SH3 domain protein 1
0.0766525	1.29227	-1.52132	1.15388	-0.0172334	-1.01376		ENSG00000002919	ENSP00000352175;ENSP00000377059;ENSP00000396790;ENSP00000462188;ENSP00000463076;ENSP00000463250;ENSP00000463726;ENSP00000463948;ENSP00000464136;ENSP00000464410	B3KRL6;B4DJI7;B4DPY5;D3DTV0;J3KTN6;J3QKV3;J3QLV8;J3QRB9;J3QRW4;Q53YC0;Q9H885;Q9Y5W9	SNX11	Sorting nexin-11
NaN	-2.10005	-0.344148	NaN	-2.37447	-0.707999		ENSG00000003056	ENSP00000000412;ENSP00000437595;ENSP00000439070;ENSP00000439968;ENSP00000440488;ENSP00000440962;ENSP00000441030;ENSP00000441040;ENSP00000442100;ENSP00000442983;ENSP00000444684	A8K528;D3DUV5;F5GX30;F5GXE0;F5GXU0;F5H4U1;F5H883;H0YF90;H0YFL0;H0YFY9;H0YGE9;H0YGT2;P20645	M6PR	Cation-dependent mannose-6-phosphate receptor
NaN	-0.331169	1.48159	NaN	0.495897	NaN		ENSG00000003096	ENSP00000262820;ENSP00000360943;ENSP00000360945;ENSP00000360949;ENSP00000393807;ENSP00000412640;ENSP00000419803;ENSP00000440707;ENSP00000441029;ENSP00000443191;ENSP00000444450	A0A0C4DG99;B3KV78;B3KWM7;B7Z3S9;B7Z5P2;B7Z802;C9JTS9;D3DWH6;Q6P2E3;Q96QI7;Q9P2N7;Q9UDN9	KLHL13	Kelch-like protein 13
-0.834167	-4.46262	NaN	5.30788	0.785403	NaN		ENSG00000003137	ENSP00000001146;ENSP00000401465;ENSP00000430871;ENSP00000430888;ENSP00000443304	B2R8M7;B7Z2K6;B7Z2P4;B7Z3B8;E4W5W7;E5RHM2;E5RHN4;E7ER08;Q32MC0;Q53TW1;Q9NP41;Q9NR63	CYP26B1	Cytochrome P450 26B1
NaN	NaN	1.45184	-0.796633	NaN	0.524662		ENSG00000003147	ENSP00000265577;ENSP00000316074;ENSP00000341603;ENSP00000379908;ENSP00000385305;ENSP00000385570;ENSP00000385651;ENSP00000386021;ENSP00000393314;ENSP00000397496;ENSP00000398435;ENSP00000403982;ENSP00000406722;ENSP00000410341	A8K7U1;B3FTQ2;B9ZVM7;C9IZC7;C9J3Y4;C9J8Y3;E7ENI6;E9PDL4;F8WET5;P78506;Q05084;Q13824;Q6LCR0;Q6LCT9;Q96HG3	ICA1;ICAp69	Islet cell autoantigen 1
-1.06202	0.668831	-0.441247	-0.373942	1.77718	1.02216		ENSG00000003249	ENSP00000002501;ENSP00000306407;ENSP00000376699;ENSP00000456573;ENSP00000457625	B4DQS3;H3BLZ2;H3BS76;Q69YT2;Q9BW25;Q9H9R9	DBNDD1	Dysbindin domain-containing protein 1
-0.0264875	0.251626	1.84416	NaN	-0.516731	0.369776		ENSG00000003393	ENSP00000386384;ENSP00000386948;ENSP00000403832	H0Y696;J3KQ33;J3KQ43	ALS2
NaN	1.18124	1.4112	2.80985	NaN	NaN		ENSG00000003400	ENSP00000237865;ENSP00000272879;ENSP00000286186;ENSP00000314599;ENSP00000353250;ENSP00000363781;ENSP00000396835;ENSP00000401914	B4E3T5;Q68HC0;Q6KF62;Q6KF63;Q8IUP5;Q8WYQ8;Q92851;Q99845;Q9Y2U6;Q9Y2U7	CASP10	Caspase-10;Caspase-10 subunit p12;Caspase-10 subunit p23/17
0.01466	0.566	-0.302311	0.500527	0.254513	-0.681242		ENSG00000003402	ENSP00000312455;ENSP00000339326;ENSP00000339335;ENSP00000342809;ENSP00000345807;ENSP00000378580;ENSP00000391029;ENSP00000398551;ENSP00000399420;ENSP00000406775;ENSP00000409570;ENSP00000411535;ENSP00000411897;ENSP00000412882;ENSP00000413270;ENSP00000469608;ENSP00000469917;ENSP00000471749;ENSP00000471805	A0A0A0MR92;B4DJE0;B7Z9F9;C9J408;C9J4Q0;C9JSU3;C9JV51;E9PAP3;F8WBH9;M0QY57;M0QYM0;M0R1A8;O14673;O14674;O14675;O15137;O15138;O15356;O15510;O15519;O43618;O43619;O43620;O60458;O60459;Q53TS6;Q54AF1;Q96TE4;Q9UEW1	CFLAR	CASP8 and FADD-like apoptosis regulator;CASP8 and FADD-like apoptosis regulator subunit p12;CASP8 and FADD-like apoptosis regulator subunit p43
0.0703049	-2.15041	-0.954879	NaN	-1.96228	-1.8064		ENSG00000003436	ENSP00000233156;ENSP00000342306;ENSP00000376172;ENSP00000386344;ENSP00000388159;ENSP00000394185;ENSP00000397248;ENSP00000400179;ENSP00000402954;ENSP00000408170;ENSP00000409177	C9J103;C9JBB3;C9JKV3;C9JP39;C9JQ14;C9JT76;O95103;P10646;Q53TS4	TFPI	Tissue factor pathway inhibitor
0.240622	1.09122	-0.847307	-0.77107	NaN	0.787696		ENSG00000003509	ENSP00000002125;ENSP00000337431;ENSP00000394436;ENSP00000399207;ENSP00000402959;ENSP00000410181;ENSP00000412942;ENSP00000416594	B4E0W7;C9J236;C9JEL7;C9JP36;C9JS27;H7C3N5;Q7L592;Q7Z399;Q9P1G3	NDUFAF7	NADH dehydrogenase [ubiquinone] complex I, assembly factor 7
NaN	-1.71069	-1.66001	-1.13665	-0.814207	0.0213046		ENSG00000003756	ENSP00000343054;ENSP00000378603;ENSP00000384872;ENSP00000390711;ENSP00000394622;ENSP00000406119;ENSP00000414218;ENSP00000419534	B2RA45;B4DM16;B4DMF9;B4DZ63;C9J9P7;C9JFQ5;C9JR02;F8W910;F8WE23;H7BYM9;P52756;Q93021;Q9BU14;Q9HDA6;Q9UKY8;Q9UL24	RBM5	RNA-binding protein 5
1.16832	NaN	-2.65875	NaN	NaN	NaN		ENSG00000003989	ENSP00000004531;ENSP00000381164;ENSP00000419140;ENSP00000419873;ENSP00000430464	B7ZL54;O15291;O15292;P52569;Q14CQ6;Q6NSZ7;Q86TC6	SLC7A2	Cationic amino acid transporter 2
0.18001	NaN	-1.5737	NaN	NaN	NaN		ENSG00000004059	ENSP00000000233;ENSP00000412701	C9J1Z8;P26437;P84085	ARF5	ADP-ribosylation factor 5
NaN	0.643175	NaN	-0.762507	-2.69956	0.0454941		ENSG00000004139	ENSP00000462228;ENSP00000462479;ENSP00000464166;ENSP00000468032	J3KRZ6;J3KSG7;J3QRE0;O60277;Q6SZW1;Q7LGG3;Q9NXY5	SARM1	Sterile alpha and TIR motif-containing protein 1
0.08356	0.14996	0.0575585	1.24677	0.75194	-0.381257		ENSG00000004142	ENSP00000475924;ENSP00000477665	A0A087WT81;B2R846;B4DEM9;Q96JE4;Q9Y2S7	POLDIP2	Polymerase delta-interacting protein 2
-2.53962	NaN	0.548699	0.607442	-3.67403	-0.2308		ENSG00000004399	ENSP00000317128;ENSP00000423832;ENSP00000426162;ENSP00000426241;ENSP00000426540;ENSP00000427696	A7E2C6;C9JPZ6;D6RH25;H0Y9D1;H0YA64;H0YAB2;H0YAM9;Q6PJS9;Q8IZJ2;Q9BTQ2;Q9Y4D7	PLXND1	Plexin-D1
0.545255	0.301893	0.296995	0.500527	-0.493215	0.412769		ENSG00000004455	ENSP00000346921;ENSP00000362548;ENSP00000446849;ENSP00000447082;ENSP00000449003;ENSP00000450008;ENSP00000450109;ENSP00000486342;ENSP00000486507	A8K6L1;B4DHH7;B4DL64;F8VPP1;F8VY04;F8VZG5;F8W1A4;G3V213;P54819;Q16856;Q5EB54;Q5TIF7;Q8TCY2;Q8TCY3	AK2	Adenylate kinase 2, mitochondrial;Adenylate kinase 2, mitochondrial, N-terminally processed
0.42301	0.344368	0.145762	-3.49194	0.0948524	-0.307784		ENSG00000004478	ENSP00000001008;ENSP00000438491;ENSP00000439703;ENSP00000442193;ENSP00000446368;ENSP00000486800	D3DUQ1;F5H120;F5H1U3;H0YFG2;H0YG86;Q02790;Q9UCP1;Q9UCV7	FKBP4	Peptidyl-prolyl cis-trans isomerase;Peptidyl-prolyl cis-trans isomerase FKBP4;Peptidyl-prolyl cis-trans isomerase FKBP4, N-terminally processed
-0.10196	0.0972517	0.553043	-0.141921	-0.431458	0.109624		ENSG00000004487	ENSP00000349049;ENSP00000383042;ENSP00000473294;ENSP00000473297	A8MWP9;O60341;Q5TH94;Q5TH95;Q86VT7;Q8IXK4;Q8NDP6;Q8TAZ3;Q96AW4;R4GMP9;R4GMQ1	KDM1A	Lysine-specific histone demethylase 1A
NaN	-1.32664	0.0619602	0.570236	0.621517	0.77444		ENSG00000004534	ENSP00000266022;ENSP00000389763;ENSP00000392475;ENSP00000392939;ENSP00000393530;ENSP00000394336;ENSP00000396410;ENSP00000396466;ENSP00000399942;ENSP00000403865;ENSP00000406548;ENSP00000408665	B4E0G6;C9J250;C9JII0;C9JMC8;C9JSL1;E9PGM9;F8WCA5;F8WCT0;F8WF63;O60549;O75524;P78332;Q86SS3	RBM6	RNA-binding protein 6
-1.33662	-3.41109	-0.495695	NaN	NaN	2.65711		ENSG00000004660	ENSP00000158166;ENSP00000323118;ENSP00000371188	J3KPJ3;Q8N5S9;Q9BQH3	CAMKK1	Calcium/calmodulin-dependent protein kinase kinase 1
0.912195	0.286168	0.645941	-0.892954	-1.76096	-0.179882		ENSG00000004700	ENSP00000318727;ENSP00000379400;ENSP00000395449;ENSP00000416739;ENSP00000439069;ENSP00000440700;ENSP00000445555;ENSP00000446036	A8K6G2;F5GYB7;F5H2L2;F5H3W0;F5H4P4;F8WA66;F8WD97;P46063	RECQL	ATP-dependent DNA helicase Q1
1.36531	-1.38891	1.92216	-2.94793	-0.491165	NaN		ENSG00000004766	ENSP00000251739;ENSP00000307666;ENSP00000390584;ENSP00000395433;ENSP00000405553;ENSP00000406787;ENSP00000414450;ENSP00000415809;ENSP00000443104	B3KX22;C9JA29;D1MQ00;F2Z3F0;F5H5U7;F8WDT1;H0Y7Q2;H7BZP1;Q75N07;Q8WVK3;Q96JG6;Q9H5C6	CCDC132	Coiled-coil domain-containing protein 132
NaN	-0.720116	NaN	NaN	NaN	-0.651188		ENSG00000004776	ENSP00000004982;ENSP00000467169;ENSP00000468057	K7EP04;O14551;O14558;Q6NVI3;Q96MG9	HSPB6	Heat shock protein beta-6
-3.04013	NaN	0.67423	NaN	NaN	NaN		ENSG00000004777	ENSP00000007510;ENSP00000320038;ENSP00000368227;ENSP00000465411;ENSP00000466443;ENSP00000467844	A0A0A0MQQ9;K7EK14;K7EMC2;K7EQI6;O14552;O14559;O14560;Q6ZSP6;Q96CP3;Q9NT23	ARHGAP33	Rho GTPase-activating protein 33
1.06368	0.0354407	0.464777	-0.0544829	0.356154	-0.42827		ENSG00000004779	ENSP00000007516;ENSP00000454812;ENSP00000454891;ENSP00000458770;ENSP00000461693	B2R4M1;H3BNE8;H3BNK3;I3L505;O14561;Q9UNV1	NDUFAB1	Acyl carrier protein;Acyl carrier protein, mitochondrial
-1.36047	NaN	-3.02621	NaN	NaN	NaN		ENSG00000004799	ENSP00000005178	Q16654	PDK4	[Pyruvate dehydrogenase (acetyl-transferring)] kinase isozyme 4, mitochondrial
NaN	-0.614623	NaN	NaN	-0.451636	NaN		ENSG00000004838	ENSP00000231749;ENSP00000353289;ENSP00000391545;ENSP00000393687;ENSP00000415661	A6NK41;B3KU54;C9JUQ8;F2Z3M9;O14570;O75800;O75801;Q53FE6;Q8N4R6;Q8NDN6	ZMYND10	Zinc finger MYND domain-containing protein 10
NaN	NaN	NaN	-0.282375	NaN	NaN		ENSG00000004846	ENSP00000258738;ENSP00000383899;ENSP00000384881;ENSP00000398692;ENSP00000406730	A4D131;A7BKA4;B5MD19;B7WPL1;F8QQP8;F8QQP9;H7C165;J3KQ04;Q2M3G0;Q2M3I5;Q5I5Q7;Q5I5Q8;Q6KG50;Q6XFQ5;Q8IXA1	ABCB5	ATP-binding cassette sub-family B member 5
0.473888	0.177756	-0.257383	-0.194444	1.4209	NaN		ENSG00000004864	ENSP00000265631;ENSP00000400101;ENSP00000473505	O14566;O14575;Q546F9;Q9NZW1;Q9UJS0;Q9UNI7;R4GN64	SLC25A13	Calcium-binding mitochondrial carrier protein Aralar2
0.709675	-1.46262	0.267605	-0.0363412	-1.3406	-3.11919		ENSG00000004866	ENSP00000265437;ENSP00000325673;ENSP00000377089;ENSP00000377090;ENSP00000377092;ENSP00000377093;ENSP00000377095;ENSP00000377097;ENSP00000388698;ENSP00000390830;ENSP00000391444;ENSP00000392876;ENSP00000393040;ENSP00000402934;ENSP00000411118;ENSP00000413601;ENSP00000414031;ENSP00000416858;ENSP00000419516;ENSP00000419715;ENSP00000420052	A4D0V2;B7Z4L1;B7Z4U3;C9J2Z1;C9JCI7;C9JRQ0;C9JRW1;C9JU30;C9JWK8;C9JX79;C9JZV9;E7EMS3;E7ENZ9;E7EPD9;E7EPW5;E9PCV1;E9PF01;G3XAH9;H7BXS2;Q5CZ72;Q7LE31;Q7LE32;Q8NA32;Q8NEJ8;Q8TDI9;Q9BWX3;Q9BWX4;Q9NRC1;Q9NRC2;Q9NXZ7	ST7	Suppressor of tumorigenicity 7 protein
0.664433	-0.516848	0.129812	0.223169	0.277717	-0.934336		ENSG00000004897	ENSP00000066544;ENSP00000432105;ENSP00000432211;ENSP00000434614;ENSP00000437339;ENSP00000458904;ENSP00000459307;ENSP00000460061;ENSP00000460132;ENSP00000460279;ENSP00000460424;ENSP00000460454;ENSP00000460830;ENSP00000466424	E9PRZ6;F6QPS0;G3V1C4;G5EA36;I3L1K3;I3L225;I3L2Z8;I3L328;I3L394;I3L3G1;I3L3H6;I3L3Y5;K7EMA6;P30260;Q16349;Q96F35	CDC27	Cell division cycle protein 27 homolog
0.52528	-0.347142	-0.416679	-0.257584	-0.383156	-0.293065		ENSG00000004961	ENSP00000326579;ENSP00000370139;ENSP00000370140	B3KUS1;P53701;Q502X8	HCCS	Cytochrome c-type heme lyase
-1.82783	0.280633	-0.836732	-0.291189	1.03682	-0.312609		ENSG00000004975	ENSP00000005340;ENSP00000458209;ENSP00000458465;ENSP00000459797;ENSP00000459991	D3DTN3;I3L0M7;I3L0Z8;I3L2N2;I3L2W9;O14641;Q53XM0	DVL2	Segment polarity protein dishevelled homolog DVL-2
-0.9607	-0.450236	-0.277765	-0.00258398	0.00208187	-0.0887895		ENSG00000005007	ENSP00000262803;ENSP00000470142	O00239;O43343;Q86Z25;Q92842;Q92900	UPF1	Regulator of nonsense transcripts 1
1.11776	-8.70228e-05	1.22993	-0.229965	-4.62156	-0.941002		ENSG00000005020	ENSP00000005587;ENSP00000408163	A4D173;C9JQ17;O75563;Q53GP6;Q75MK6;Q75MZ4;Q9UBZ3;Q9UED8	SKAP2	Src kinase-associated phosphoprotein 2
0.31257	-0.472962	0.126559	0.0184102	-0.219811	0.396146		ENSG00000005022	ENSP00000360671	B2RCV1;O43350;P05141	SLC25A5	ADP/ATP translocase 2;ADP/ATP translocase 2, N-terminally processed
1.26814	1.13202	0.397899	-1.53723	0.939107	-3.72958		ENSG00000005059	ENSP00000378145	A8K4Y3;Q6IAC1;Q9NWR8	CCDC109B	Calcium uniporter regulatory subunit MCUb, mitochondrial
NaN	NaN	-3.41323	NaN	NaN	0.474257		ENSG00000005073	ENSP00000006015;ENSP00000448962	A4D190;H0YIA6;P31270	HOXA11	Homeobox protein Hox-A11
0.72029	1.4272	1.09294	2.01126	1.14582	0.175858		ENSG00000005075	ENSP00000292614;ENSP00000377383	A5D6V8;F6S314;O43375;P52435	POLR2J	DNA-directed RNA polymerase II subunit RPB11-a
0.212532	0.425534	-0.107823	0.125892	0.0208521	-0.38514		ENSG00000005100	ENSP00000225296;ENSP00000413779;ENSP00000458203;ENSP00000458925	B4DHF9;I3L0M5;I3L1L6;Q05BE5;Q4G149;Q5CZ73;Q9H5M9;Q9H6R0	DHX33	Putative ATP-dependent RNA helicase DHX33
-0.0862175	-0.687554	-0.32577	-0.55194	-0.0551186	-1.92851		ENSG00000005156	ENSP00000262327;ENSP00000367787;ENSP00000465288;ENSP00000466278;ENSP00000467063;ENSP00000467757;ENSP00000468479	E5KLB5;E5KLB6;K7EJR4;K7ELY6;K7ENR9;K7EQB6;K7ERZ5;P49916;Q16714;Q6NVK3	LIG3	DNA ligase 3
1.17615	-1.33743	0.11654	-0.863356	0.327667	-0.187761		ENSG00000005175	ENSP00000005386;ENSP00000370024;ENSP00000401823	B4DRW9;Q6PHR5;Q9H6T3	RPAP3	RNA polymerase II-associated protein 3
NaN	NaN	-1.91073	NaN	NaN	NaN		ENSG00000005187	ENSP00000289416;ENSP00000394565;ENSP00000456055;ENSP00000456767;ENSP00000457003;ENSP00000457158;ENSP00000457608;ENSP00000457926;ENSP00000458068	H3BR33;H3BSM0;H3BT38;H3BTG0;H3BUF2;H3BV29;H3BVD5;O60363;Q13732;Q15425;Q53FZ2;Q7KYM6;Q9BUA2	ACSM3	Acyl-coenzyme A synthetase ACSM3, mitochondrial
NaN	-1.67121	-0.148892	1.41033	0.749998	NaN		ENSG00000005189	ENSP00000454262;ENSP00000455233;ENSP00000455677;ENSP00000455867;ENSP00000456030;ENSP00000456182;ENSP00000456227;ENSP00000456643;ENSP00000456666;ENSP00000457789;ENSP00000458004	H3BM72;H3BPB2;H3BQ98;H3BQP3;H3BR13;H3BRC7;H3BRG1;H3BSC5;H3BSE4;H3BUT7;H3BV93	LOC81691
0.877762	-0.117608	1.31335	1.75251	-0.0279546	-1.24793		ENSG00000005194	ENSP00000377914;ENSP00000454480;ENSP00000455309;ENSP00000455572;ENSP00000456114;ENSP00000457042;ENSP00000457318;ENSP00000457400;ENSP00000457622;ENSP00000458000	A8K8B6;H3BPG7;H3BQ23;H3BT65;H3BTT4;H3BTZ8;H3BUG4;H3BV90;O75206;O75207;Q6FI81;Q9H0W1;Q9P1L7	CIAPIN1	Anamorsin
-2.38892	-2.41823	-2.54078	-1.01076	-0.994429	-1.3868		ENSG00000005206	ENSP00000477658;ENSP00000478298;ENSP00000478510;ENSP00000480311;ENSP00000480813;ENSP00000482362;ENSP00000482470	A0A087WT77;A0A087WWL4;A0A087WZ50;A0A087WZ93;D6W609;O60365;Q567S3;Q8IUH9;Q8TCT7;Q9BUY6;Q9H3M4;Q9NPN2;Q9P1Z6	SPPL2B	Signal peptide peptidase-like 2B
-0.802147	0.111696	0.844155	NaN	0.431007	-0.873888		ENSG00000005238	ENSP00000319897;ENSP00000367819;ENSP00000367823;ENSP00000367829;ENSP00000474335;ENSP00000474833;ENSP00000475120	B1AML4;B1AML5;D3DRN5;O60377;Q7L5A3;Q9BQ60;Q9HAI9;Q9P1Y9	FAM214B	Protein FAM214B
0.40535	1.77442	NaN	-0.638127	0.880939	0.737993		ENSG00000005243	ENSP00000462035;ENSP00000463413;ENSP00000463687;ENSP00000463841;ENSP00000464484;ENSP00000480707	J3KRJ9;J3QL73;J3QLS7;J3QQQ5;J3QS21;Q9P299	COPZ2	Coatomer subunit zeta-2
NaN	0.682643	-0.409834	0.247007	0.415726	-1.09983		ENSG00000005249	ENSP00000265717	A4D0R9;P31323	PRKAR2B	cAMP-dependent protein kinase type II-beta regulatory subunit
1.12811	0.416856	1.00505	0.871509	0.644488	-0.278106		ENSG00000005302	ENSP00000312244;ENSP00000338078;ENSP00000354562;ENSP00000370067;ENSP00000370068;ENSP00000370069;ENSP00000381538;ENSP00000401809;ENSP00000418673;ENSP00000419976	A6NCU2;A6NHW8;A6NLU8;A8K165;B4DUV8;B7Z227;C9JKR8;C9JXM9;F8WC61;H7BYE4;Q8N5Y2;Q9UG70;Q9Y5Z8	MSL3	Male-specific lethal 3 homolog
-2.0315	-0.0790994	-0.12817	0.843415	1.19066	-0.270518		ENSG00000005339	ENSP00000262367;ENSP00000371502;ENSP00000458254;ENSP00000459490;ENSP00000460474;ENSP00000461002	D3DUC9;I3L0Q1;I3L293;I3L3I5;I3L466;O00147;Q16376;Q4LE28;Q92793	CREBBP	CREB-binding protein
NaN	NaN	NaN	NaN	-1.55473	NaN		ENSG00000005379	ENSP00000268893;ENSP00000345824;ENSP00000462518;ENSP00000462710;ENSP00000462822	A0A0C4DGN5;J3KSY4;J3KT64;O75111;O95153;Q8N5W3	BZRAP1	Peripheral-type benzodiazepine receptor-associated protein 1
1.09697	4.40775	-0.124857	NaN	1.56629	3.8939		ENSG00000005436	ENSP00000318690;ENSP00000386552;ENSP00000409340;ENSP00000415831;ENSP00000437767;ENSP00000474136;ENSP00000474481;ENSP00000475108;ENSP00000475130	A4UHQ8;A4UHQ9;C9JII4;H7C335;O95032;P16383;Q53TY0;Q6P2F2;S4R3C1;S4R461;S4R465	GCFC2	GC-rich sequence DNA-binding factor 2
-0.690605	-0.329453	-1.49083	0.264898	-0.405478	-1.90923		ENSG00000005448	ENSP00000006526;ENSP00000387236;ENSP00000406606	B9A049;C9J016;D6W5I3;Q53H85;Q86V45;Q9H977	WDR54	WD repeat-containing protein 54
NaN	-1.05823	-0.573698	-0.42758	-2.0366	-2.23023		ENSG00000005469	ENSP00000331981;ENSP00000404867;ENSP00000411983;ENSP00000413575	A4D1D6;C9J3D7;E7EQF2;Q86V17;Q8IUW9;Q9UKG9;Q9Y6I2	CROT	Peroxisomal carnitine O-octanoyltransferase
NaN	NaN	NaN	-3.06665	NaN	NaN		ENSG00000005471	ENSP00000265723;ENSP00000351172;ENSP00000352135;ENSP00000392983;ENSP00000394511;ENSP00000395716	A0A2V7;A4D1D3;A4D1D4;A4D1D5;D6W5P3;D6W5P4;E7EQI1;H7C0M2;P21439;Q14813	ABCB4	Multidrug resistance protein 3
NaN	1.32106	0.406297	0.95914	0.591866	-1.21856		ENSG00000005483	ENSP00000257745;ENSP00000312379;ENSP00000333986;ENSP00000335398;ENSP00000417156;ENSP00000417193;ENSP00000417888;ENSP00000419525;ENSP00000419883;ENSP00000420206;ENSP00000420415;ENSP00000473963;ENSP00000482147	A0A087WYW5;B6ZDE4;B6ZDM3;C9JNE1;C9JQ68;C9JYI9;E7ETZ7;F8WAU9;H7C4F3;H7C5C4;M4K8J3;Q6P5Y2;Q6PKG4;Q6T316;Q86TI3;Q86W12;Q86WG0;Q86WL2;Q8IV78;Q8IWR5;Q8IZD2;Q8NFF8;Q9NWE7;S4R363	KMT2E	Histone-lysine N-methyltransferase 2E
-0.906855	-0.444698	-0.277941	0.917481	-3.0366	0.390013		ENSG00000005486	ENSP00000006777;ENSP00000314144;ENSP00000391232;ENSP00000403507	Q6NTF9;Q7L534;Q9H5W6;Q9HBK7;Q9UDT1;Q9UDT2	RHBDD2;WUGSC:H_RG122E10.2a	Rhomboid domain-containing protein 2
1.20999	0.901185	0.88036	-0.300616	-0.511155	0.46619		ENSG00000005700	ENSP00000305721;ENSP00000422136;ENSP00000422762;ENSP00000424634;ENSP00000426405;ENSP00000478891	D6R9F4;E7EPI0;E9PDR5;H0Y9N7;Q2QKU2;Q2QKU3;Q2QKU4;Q5TFD7;Q5TFD9;Q8IUQ9;Q8IUY7;Q8TAI4;Q9HBI8;Q9P2D0;Q9Y3T8	IBTK	Inhibitor of Bruton tyrosine kinase
0.873155	-3.46262	-0.500856	-0.693851	-1.86667	NaN		ENSG00000005801	ENSP00000005082;ENSP00000344483;ENSP00000346613;ENSP00000382511;ENSP00000387998;ENSP00000390663;ENSP00000414353;ENSP00000431937;ENSP00000432552;ENSP00000432720;ENSP00000433911;ENSP00000434006;ENSP00000434361;ENSP00000434715;ENSP00000435093;ENSP00000435153;ENSP00000435741;ENSP00000435828;ENSP00000436384;ENSP00000437265;ENSP00000477630;ENSP00000482411	A0A087WT67;A8K234;B3KTK2;B4DEL0;C9JG37;C9JLY9;E9PIN4;E9PIT0;E9PIY8;E9PLF5;E9PLW9;E9PMX5;E9PNM0;E9PPF8;E9PSE6;H0YDV1;L7MNK2;O14628;Q0VAJ6;Q658N8;Q6ZNA9	ZNF195	Zinc finger protein 195
0.469543	0.534157	0.623246	-2.00849	-0.183147	1.26163		ENSG00000005810	ENSP00000349892;ENSP00000413907;ENSP00000444596;ENSP00000481482;ENSP00000483488	A0A087WY34;A0A0C4DGY7;A6NJC6;H7C3U4;O75592;Q5JSX8;Q5VZN6;Q6PIB6;Q9UQ11;Q9Y6E4	MYCBP2	E3 ubiquitin-protein ligase MYCBP2
0.0440325	-2.04072	-0.453526	0.772073	-1.56375	0.0255599		ENSG00000005812	ENSP00000347834;ENSP00000412183	B2RB04;C9J0Y7;Q9P122;Q9UKT7	FBXL3	F-box/LRR-repeat protein 3
-1.08953	0.292268	-0.0689945	1.27066	1.87655	0.147427		ENSG00000005882	ENSP00000007708;ENSP00000420927;ENSP00000421178;ENSP00000423310;ENSP00000425265;ENSP00000425615;ENSP00000427682;ENSP00000481915	A8K3A7;B3KNW0;D6R983;D6RDN9;D6RGV8;D6RHG2;D6RJH7;Q15119;Q6P515;Q9BS05	PDK2	[Pyruvate dehydrogenase (acetyl-transferring)] kinase isozyme 2, mitochondrial
-1.91855	-0.926062	-0.3899	-2.39024	-1.61834	-0.0513673		ENSG00000005884	ENSP00000007722;ENSP00000315190;ENSP00000422826;ENSP00000425980;ENSP00000426142;ENSP00000466652;ENSP00000467851	A7E246;B7ZM80;B9EGQ1;D3DTX4;D3DTX5;D6R9X8;H0YA32;H0YA49;K7EMU3;K7EQJ2;P26006	ITGA3	Integrin alpha-3;Integrin alpha-3 heavy chain;Integrin alpha-3 light chain
-0.115248	-0.92741	-0.894338	-0.585049	-3.55473	-0.430944		ENSG00000005889	ENSP00000304985;ENSP00000343384;ENSP00000368475;ENSP00000368486;ENSP00000411637;ENSP00000416298;ENSP00000438233	B9EG97;C9J682;C9JGU9;E9PEP7;O43668;P17010;Q8WYJ8	ZFX	Zinc finger X-chromosomal protein
0.36349	-2.43097	-1.40699	-1.53557	-2.0141	-1.46841		ENSG00000005893	ENSP00000200639;ENSP00000360386;ENSP00000408411;ENSP00000431526	A8K4X5;D3DTF0;H0YCG2;P13473;Q16641;Q6Q3G8;Q96J30;Q99534;Q9UD93	LAMP2	Lysosome-associated membrane glycoprotein 2
0.996928	0.189633	0.440009	0.10187	-0.372822	-0.680839		ENSG00000006007	ENSP00000261386;ENSP00000454755;ENSP00000456295;ENSP00000457431	H3BNA5;H3BRL5;H3BU22;O43334;Q6PKF7;Q7KYR4;Q9NZC3	GDE1	Glycerophosphodiester phosphodiesterase 1
-0.11467	0.196981	-0.203227	-0.086925	0.958753	0.0147653		ENSG00000006015	ENSP00000351422;ENSP00000398467;ENSP00000469859;ENSP00000471429	E9PAS0;M0QYI9;M0R0T3;Q8NAX4;Q96EN9;Q9NWI0	C19orf60	Uncharacterized protein C19orf60
NaN	NaN	2.56732	NaN	NaN	NaN		ENSG00000006016	ENSP00000376188;ENSP00000470625	M0QZL6;O75462;Q9UHH5	CRLF1	Cytokine receptor-like factor 1
NaN	-1.87766	-1.6477	NaN	1.6479	NaN		ENSG00000006025	ENSP00000007414;ENSP00000376295;ENSP00000463599;ENSP00000464624;ENSP00000479827	D3DTT6;J3QLK7;J3QSC2;Q6PIV6;Q9BZF2	OSBPL7	Oxysterol-binding protein-related protein 7
NaN	-1.16191	0.500201	-0.655303	0.0719261	-0.540547		ENSG00000006042	ENSP00000261713;ENSP00000378138;ENSP00000398446;ENSP00000406394;ENSP00000463245;ENSP00000463539;ENSP00000464537	C9J3Y0;C9J6Q8;E1P631;J3QLG7;J3QS57;J9JIC8;Q9UFK2;Q9Y2Y6	TMEM98	Transmembrane protein 98
-0.677837	0.209806	-1.39186	0.359171	-0.906202	0.325353		ENSG00000006062	ENSP00000478552;ENSP00000480974;ENSP00000482657	A0A087WXF1;A8K2D8;D3DX67;Q8IYN1;Q99558	MAP3K14	Mitogen-activated protein kinase kinase kinase 14
-3.52505	-0.643192	-1.13312	0.616004	-0.698074	-0.475338		ENSG00000006118	ENSP00000005286;ENSP00000405823;ENSP00000437848;ENSP00000439716;ENSP00000439717;ENSP00000442754	F5H765;H0YFB3;H0YFQ1;H0YFQ2;Q24JP5;Q69YU7;Q86VZ8;Q86W97;Q9H8K3;Q9HCI9;Q9NWY0	TMEM132A	Transmembrane protein 132A
1.03423	1.55937	0.12651	-0.755344	0.149536	-0.430035		ENSG00000006125	ENSP00000464966;ENSP00000465357;ENSP00000465848;ENSP00000466580;ENSP00000466812;ENSP00000467382;ENSP00000468183;ENSP00000468813;ENSP00000478115;ENSP00000478471;ENSP00000479691;ENSP00000481246;ENSP00000481704;ENSP00000482315;ENSP00000482825;ENSP00000482835;ENSP00000483185;ENSP00000484708;ENSP00000487324	A0A087WU93;A0A087WXS3;A0A087WYD1;A0A087WZQ6;A0A087X253;A6NJP3;K7EJ01;K7EJX1;K7EKZ5;K7EMN7;K7EN71;K7ERB2;P21851;P63010;Q7Z451;Q96J19	AP2B1	AP-2 complex subunit beta
-0.571748	1.09962	-0.507973	0.591675	0.16277	0.570466		ENSG00000006194	ENSP00000219069;ENSP00000444497;ENSP00000458214;ENSP00000459998;ENSP00000460278;ENSP00000461146;ENSP00000461755;ENSP00000461861	B2R634;B4DI05;I3L0N0;I3L2X3;I3L393;I3L4C4;I3L538;I3NI39;O14978;O43387;Q96H95	ZNF263	Zinc finger protein 263
-0.48337	1.43849	0.143715	0.286402	-0.49603	-0.0401225		ENSG00000006282	ENSP00000006658;ENSP00000348878;ENSP00000422378;ENSP00000423643;ENSP00000424215;ENSP00000424538;ENSP00000425271;ENSP00000426025;ENSP00000426228;ENSP00000426608;ENSP00000427374;ENSP00000483295	D6R947;D6RBE2;D6RC70;D6RIU6;H0Y9M1;H0Y9W3;Q2TA99;Q2XUZ6;Q6P0P1;Q8TB22;Q8WVW3;Q9H747	SPATA20	Spermatogenesis-associated protein 20
0.166685	-2.092	-0.817976	-3.30305	-1.19454	-0.986702		ENSG00000006327	ENSP00000326737;ENSP00000343894;ENSP00000458305;ENSP00000458898;ENSP00000460610;ENSP00000461756	D3DUA6;I3L0S4;I3L1J9;I3L3P4;I3L539;Q9HCS0;Q9NP84	TNFRSF12A	Tumor necrosis factor receptor superfamily member 12A
-1.37294	-0.00318837	-0.910733	1.98595	1.56629	NaN		ENSG00000006432	ENSP00000370649;ENSP00000451038;ENSP00000451263;ENSP00000451612;ENSP00000451921;ENSP00000480011	A0A087WW79;A3KN85;G3V347;G3V4P9;J3KPI6;P80192;Q0D2G7;Q6EH31;Q9H2N5	MAP3K9	Mitogen-activated protein kinase kinase kinase 9
0.560323	0.536034	0.252404	1.32596	0.322244	-0.377		ENSG00000006451	ENSP00000005257;ENSP00000388975;ENSP00000413227	A4D1W3;C9JPE8;H7C3P7;P11233	RALA	Ras-related protein Ral-A
-0.165578	NaN	-0.209018	-0.110548	1.04281	NaN		ENSG00000006453	ENSP00000005260	A4D268;Q75L21;Q75L22;Q96CV4;Q9H5F5;Q9UHR4;Q9Y2M8	BAIAP2L1	Brain-specific angiogenesis inhibitor 1-associated protein 2-like protein 1
NaN	-2.43405	0.0892677	1.54155	0.360737	0.972121		ENSG00000006459	ENSP00000380692;ENSP00000420143	A4D1S9;C9JJH9;C9JQU2;H9KVD6;Q6MZL8;Q6ZMT4;Q9C0E5	KDM7A	Lysine-specific demethylase 7A
0.784938	0.194254	0.846411	-0.66609	-1.23983	-0.669019		ENSG00000006468	ENSP00000242066;ENSP00000382293;ENSP00000384085;ENSP00000384138;ENSP00000385381;ENSP00000385551;ENSP00000385686;ENSP00000391043;ENSP00000393078;ENSP00000394710;ENSP00000405327;ENSP00000406931;ENSP00000410819;ENSP00000411626;ENSP00000413836	A4D118;B2R768;B5MCT2;B7Z2I4;B7Z618;B7Z9P2;C9J0B7;C9J4P4;C9J9L1;C9JQH6;C9JT37;C9JX69;E9PHB1;F5GXR2;F8WEH6;O75849;P50549;Q4KMQ6;Q59GA7;Q6AI30;Q9UQ71;Q9Y636	ETV1	ETS translocation variant 1
0.0758225	0.777694	-0.873974	-0.414357	0.573899	NaN		ENSG00000006530	ENSP00000347581;ENSP00000418789;ENSP00000458417;ENSP00000418101;ENSP00000420540;ENSP00000420776;ENSP00000487274	Q53H12;Q75KN1;Q96GC3;Q9NP48;E9PC15;E9PG39;F8WDD1	AGK;AGK	Acylglycerol kinase, mitochondrial
-1.4408	0.337497	1.66002	-0.586936	0.362958	0.680232		ENSG00000006534	ENSP00000473990;ENSP00000477789;ENSP00000478380;ENSP00000478486;ENSP00000478632;ENSP00000479948;ENSP00000481604;ENSP00000483988;ENSP00000484901	A0A087WTE0;A0A087WU54;A0A087WUF8;A0A087X192;A0A087X2D4;A3FMP9;P43353;Q53XL5;Q8N515;Q96CK8;Q9BUJ8	ALDH3B1	Aldehyde dehydrogenase family 3 member B1
0.185885	-2.28365	-0.285877	-2.16918	-3.46758	-2.10168		ENSG00000006576	ENSP00000248550;ENSP00000275575;ENSP00000307699;ENSP00000387355;ENSP00000400958;ENSP00000403042;ENSP00000403620;ENSP00000408035	A0JP04;A0JP05;A4D1C2;B3KQZ2;E9PEE3;G5E9H7;Q6NW35;Q8N3S3;Q8TBW4;Q9H099	PHTF2	Putative homeodomain transcription factor 2
NaN	0.754611	-1.91073	NaN	NaN	NaN		ENSG00000006606	ENSP00000005180;ENSP00000378365	A0N0Q5;Q52LV8;Q9Y258	CCL26	C-C motif chemokine 26
NaN	2.38538	0.781145	0.0644279	-0.866673	0.308933		ENSG00000006607	ENSP00000264042;ENSP00000362384;ENSP00000388167;ENSP00000393376;ENSP00000403437;ENSP00000411353;ENSP00000412772;ENSP00000415474;ENSP00000486597	B7Z6J8;C9JVQ5;C9JWM9;F5GZ84;H7C210;H7C3E4;H7C3M7;H7C447;O94887;Q53QM5;Q8WU27;Q9UFE7	FARP2	FERM, RhoGEF and pleckstrin domain-containing protein 2
0.575198	0.36711	-0.340126	0.738076	1.54355	1.03562		ENSG00000006625	ENSP00000005374;ENSP00000275428;ENSP00000386610;ENSP00000386686;ENSP00000387235;ENSP00000387809;ENSP00000390094;ENSP00000408015	A0A0B4J1Y4;B2RDN0;B8ZZK2;B8ZZN4;B8ZZR8;H7BZK5;O75223;Q9BS37	GGCT	Gamma-glutamylcyclotransferase
-0.27053	-0.536768	-0.251769	-0.14158	-0.76598	-2.0802		ENSG00000006634	ENSP00000265728;ENSP00000389397;ENSP00000407116;ENSP00000414083	A4D1D8;A8K954;B4DXK0;F8WF77;O75226;Q75MS6;Q75N01;Q9UBU7;Q9Y2M6	DBF4	Protein DBF4 homolog A
-2.35617	-1.98659	NaN	NaN	0.258857	-0.175778		ENSG00000006638	ENSP00000364336;ENSP00000393333;ENSP00000468145	K7ER80;O75228;P21731;Q6DK52;Q9UCY1;Q9UCY2	TBXA2R	Thromboxane A2 receptor
0.578878	-0.320175	-0.297573	-1.01653	-2.98467	-0.196184		ENSG00000006652	ENSP00000005558;ENSP00000384477;ENSP00000391379;ENSP00000397314;ENSP00000397592;ENSP00000402177;ENSP00000402453;ENSP00000403203;ENSP00000413893;ENSP00000435635;ENSP00000437250;ENSP00000439188;ENSP00000483255	B7Z5G1;C9J311;C9J7U6;C9JA65;C9JFH1;C9JK78;C9JLG5;C9JNM6;E9PMY4;H0YEE3;O00458;O75234;Q5U013;Q9BVE4	IFRD1	Interferon-related developmental regulator 1
0.244493	0.694814	-0.453149	1.62037	1.32095	0.167727		ENSG00000006695	ENSP00000261643;ENSP00000397750;ENSP00000462190;ENSP00000462512	B2R6U5;B4DJ50;H7C101;J3KRW4;J3KSJ3;O15334;Q12887;Q969F7	COX10	Protoheme IX farnesyltransferase, mitochondrial
-1.97251	1.56357	-0.394812	NaN	-1.51053	0.285196		ENSG00000006704	ENSP00000265755;ENSP00000397566;ENSP00000408477;ENSP00000417909;ENSP00000418383	E9PFE2;H7C4Q8;O95444;Q6DSU6;Q75MX7;Q86UM3;Q8WVC4;Q9UHK8;Q9UHL9;Q9UI91	GTF2IRD1	General transcription factor II-I repeat domain-containing protein 1
-0.673075	-0.877657	0.595375	0.763561	-0.400105	0.449527		ENSG00000006712	ENSP00000221265;ENSP00000396412;ENSP00000468874;ENSP00000469742	B4DGJ5;M0QX35;M0QYC7;O75239;Q8N7H5;Q9H166;Q9NUU9	PAF1	RNA polymerase II-associated factor 1 homolog
0.343908	0.480534	0.451838	-0.168337	0.305793	0.830288		ENSG00000006715	ENSP00000265745;ENSP00000309457;ENSP00000379297;ENSP00000391980;ENSP00000395410;ENSP00000398584;ENSP00000407835;ENSP00000411919;ENSP00000412974	C9J2U9;C9J3F8;C9JU58;C9JZ11;E9PF36;H7BXH3;H7BZX6;H7C0K2;P49754;Q86TP8;Q99851;Q99852	VPS41	Vacuolar protein sorting-associated protein 41 homolog
NaN	NaN	NaN	NaN	NaN	0.162092		ENSG00000006740	ENSP00000262444;ENSP00000342566;ENSP00000368994;ENSP00000437542;ENSP00000462141;ENSP00000463905;ENSP00000465509;ENSP00000482851	A0A087WZS3;A6NCP5;A8MQB2;E7ERK8;F5H6L3;J3KRS3;J3QQU7;K7EK86;O75160;Q17R89;Q7Z5Z7;Q9Y4Q4	ARHGAP44	Rho GTPase-activating protein 44
-0.52265	-1.14069	0.122588	-1.74048	-1.45164	-0.413938		ENSG00000006744	ENSP00000337445;ENSP00000379291;ENSP00000405223;ENSP00000406192;ENSP00000463321;ENSP00000463594;ENSP00000463740;ENSP00000463884;ENSP00000464358;ENSP00000477044;ENSP00000477093;ENSP00000477482	B4DPL9;E7ES68;G5E9D5;H7C2I4;J3QL08;J3QLK4;J3QQT1;J3QRS2;Q6IA94;Q9BQ52;Q9HAS8;Q9HAS9;Q9NVT1;V9GYS7;V9GYU5;V9GZ72	ELAC2	Zinc phosphodiesterase ELAC protein 2
NaN	NaN	-1.67627	NaN	NaN	NaN		ENSG00000006747	ENSP00000297029;ENSP00000341375;ENSP00000404380;ENSP00000411149;ENSP00000428555;ENSP00000429598;ENSP00000430997	A8K2U8;C9JGB6;E5RHN8;E5RHX6;F8WBX5;Q8NBZ6;Q8WU97;Q96JC7;Q96PY2;Q9Y6U3	SCIN	Adseverin
-0.666655	-3.84964	-2.5737	NaN	-0.959783	-0.329487		ENSG00000006756	ENSP00000370546;ENSP00000409180;ENSP00000453789	H0YMY1;H7C327;P51689;Q9UHJ8	ARSD	Arylsulfatase D
0.528118	NaN	0.295718	-1.04837	NaN	NaN		ENSG00000006757	ENSP00000370430;ENSP00000406698;ENSP00000415245;ENSP00000443157	A8K1H3;B4E362;C9IZF6;P41247;Q8WW83	PNPLA4	Patatin-like phospholipase domain-containing protein 4
0.434182	-1.42394	-0.43201	-1.46874	-0.996522	-0.152183		ENSG00000006831	ENSP00000349616	Q53YY5;Q86V24;Q9H737	ADIPOR2	Adiponectin receptor protein 2
NaN	0.51466	NaN	NaN	0.741009	NaN		ENSG00000006837	ENSP00000265334;ENSP00000427738;ENSP00000427836;ENSP00000427964;ENSP00000428498;ENSP00000428500;ENSP00000428689;ENSP00000430496;ENSP00000430777	B4DX41;D3DQA0;D3DQA1;E5RFT9;E5RGK4;E5RI54;E7ET86;H0YAP8;H0YB17;Q8IVW4;Q9P114	CDKL3	Cyclin-dependent kinase-like 3
-1.51991	0.945465	0.594059	-0.814975	0.0281444	0.308344		ENSG00000007047	ENSP00000262891;ENSP00000300843;ENSP00000465414;ENSP00000465613;ENSP00000466702;ENSP00000466843;ENSP00000480702;ENSP00000484974	K7EK17;K7EKG8;K7EN95;Q6IPE9;Q8NG37;Q96GZ3;Q96JG7;Q96L34;Q96SQ2;Q9BYD8	MARK4	MAP/microtubule affinity-regulating kinase 4
0.00646496	1.72837	0.553548	1.31832	0.527958	1.52009		ENSG00000007080	ENSP00000408730;ENSP00000471455;ENSP00000472520	M0R2F5;Q96CT7	CCDC124	Coiled-coil domain-containing protein 124
0.617218	-0.676538	0.547697	-0.339139	-0.342446	-0.169284		ENSG00000007168	ENSP00000380378;ENSP00000460258;ENSP00000460591;ENSP00000461087	B2R7Q7;I3L384;I3L3N5;I3L495;P43034;Q8WZ88;Q8WZ89	PAFAH1B1	Platelet-activating factor acetylhydrolase IB subunit alpha
NaN	0.0139663	0.0178828	-1.14333	-0.696749	-0.282693		ENSG00000007202	ENSP00000436773;ENSP00000446443;ENSP00000463618;ENSP00000466636;ENSP00000467716;ENSP00000467944	A6NCX3;J3QLM5;K7EMT1;K7EQ86;K7EQR3;Q08E86;Q14667;Q3SYN5;Q49A07;Q5H9T4;Q6WG74;Q6ZP51;Q96HH8	KIAA0100	Protein KIAA0100
NaN	NaN	NaN	0.617229	NaN	NaN		ENSG00000007237	ENSP00000322608;ENSP00000379421;ENSP00000407552;ENSP00000410108;ENSP00000443265;ENSP00000462304;ENSP00000462897;ENSP00000463527;ENSP00000463551;ENSP00000463873;ENSP00000464088;ENSP00000464240;ENSP00000464494	A0A0A0MS68;A8KAC2;B2RCK9;J3KS47;J3KTB1;J3QLH8;J3QR80;J3QS26;O43144;O60861;Q53Y77;Q7Z571	GAS7	Growth arrest-specific protein 7
-0.992565	0.9719	-0.82827	0.218756	0.410861	-0.00931692		ENSG00000007255	ENSP00000006275;ENSP00000468182;ENSP00000468363;ENSP00000468612	K7ERB1;K7ERQ4;O75865;Q9BQ45;Q9P092	TRAPPC6A	Trafficking protein particle complex subunit 6A
NaN	-1.81054	-0.133125	-2.5351	0.733719	-0.797266		ENSG00000007341	ENSP00000345312;ENSP00000350734;ENSP00000353972;ENSP00000358678;ENSP00000358680;ENSP00000358683;ENSP00000413718;ENSP00000417140;ENSP00000436499;ENSP00000436544	A8K4S7;H0Y7M0;Q49AH6;Q5TEH7;Q5TEI4;Q5U5K6;Q6N067;Q7Z2Z0;Q7Z3C2;Q8N7P8;Q8TDW1;Q8TDW2;Q8TDW3;Q8TDW4;Q9NXF3	ST7L	Suppressor of tumorigenicity 7 protein-like
NaN	1.63014	NaN	NaN	-0.302773	NaN		ENSG00000007372	ENSP00000241001;ENSP00000368401;ENSP00000368403;ENSP00000368406;ENSP00000368410;ENSP00000368418;ENSP00000368424;ENSP00000368427;ENSP00000388132;ENSP00000397384;ENSP00000404100;ENSP00000404356;ENSP00000431585;ENSP00000480026	B1B1I8;B1B1I9;B1B1J0;E9PKM0;P26367;Q6N006;Q99413	PAX6	Paired box protein Pax-6
-1.70531	2.41626	0.153398	NaN	-0.805273	0.855868		ENSG00000007376	ENSP00000007264;ENSP00000454616;ENSP00000455026;ENSP00000455862;ENSP00000456231;ENSP00000456545;ENSP00000456692;ENSP00000457527;ENSP00000457722;ENSP00000458059	D3DU66;H3BMZ6;H3BQN8;H3BRG3;H3BS55;H3BSG4;H3BU91;H3BUN6;H3BVD0;Q9UJJ7	RPUSD1	RNA pseudouridylate synthase domain-containing protein 1
-2.20248	0.67254	-0.258656	-0.205451	-0.699564	-0.575942		ENSG00000007384	ENSP00000262316;ENSP00000394427;ENSP00000406397;ENSP00000408915;ENSP00000411508;ENSP00000412218	A0A0A6YYT0;A2IDA2;B8ZZ07;F6XBT0;F8WBS4;F8WCF7;H0Y6L9;Q04842;Q1W6H2;Q4TT59;Q96CC6;Q96S34;Q9H6E1	RHBDF1	Inactive rhomboid protein 1
0.56217	-0.438125	-0.124136	-0.366207	-1.83449	-2.89936		ENSG00000007392	ENSP00000293872;ENSP00000337507;ENSP00000380882;ENSP00000380885;ENSP00000390953;ENSP00000393551;ENSP00000406695;ENSP00000407781;ENSP00000409977;ENSP00000413033;ENSP00000414508;ENSP00000414860;ENSP00000485761	A8MYV2;B8ZZ08;B8ZZ09;B8ZZ10;B8ZZ12;B8ZZ13;F2Z322;F8WBC1;H7C2U4;Q96S32;Q9NPH4;Q9NQ29	LUC7L	Putative RNA-binding protein Luc7-like 1
0.00699499	NaN	-0.647698	NaN	NaN	NaN		ENSG00000007516	ENSP00000324510;ENSP00000380625;ENSP00000407242;ENSP00000409533;ENSP00000455414;ENSP00000457644;ENSP00000457947;ENSP00000458134;ENSP00000487275	A2A2B2;B2RCD7;B4DGS5;B4DIK3;B4DRK9;B4DRP1;E7EUB9;H3BPP9;H3BUH8;H3BV46;H3BVI3;H7C2Q1;O94812;O94839;Q2M226;Q658J2;Q76N05;Q96RZ3;Q9UJK1	BAIAP3	BAI1-associated protein 3
-0.209635	1.01741	0.257157	1.32432	0.713218	1.00291		ENSG00000007520	ENSP00000007390;ENSP00000455722	H3BQD4;Q6PJT8;Q9UJK0	TSR3	Ribosome biogenesis protein TSR3 homolog
NaN	1.355	-1.47261	-0.475226	1.35092	-1.0603		ENSG00000007541	ENSP00000026218;ENSP00000293874;ENSP00000326674;ENSP00000386554;ENSP00000386760;ENSP00000387820;ENSP00000409341;ENSP00000410434;ENSP00000413753;ENSP00000439374;ENSP00000439650	A2IDE1;B8ZZ29;B8ZZ31;B8ZZC7;D3DU52;E7ERP4;H0YFM9;H7C336;J3QTH6;O14927;Q96G00;Q96S22;Q9BRB3;Q9UJH4	PIGQ	Phosphatidylinositol N-acetylglucosaminyltransferase subunit Q
NaN	NaN	-0.356797	NaN	-0.343112	NaN		ENSG00000007545	ENSP00000293925;ENSP00000380559;ENSP00000399172	A8MZL1;B1AJY1;H7C194;Q8NDN1;Q96RY5;Q9P2C1	CRAMP1L	Protein cramped-like
-1.90449	NaN	NaN	NaN	-0.310976	-0.916848		ENSG00000007866	ENSP00000345772;ENSP00000384577;ENSP00000416400	B5MCM0;H7C4A7;O95910;Q5BJG7;Q8N6Y4;Q99594	TEAD3	Transcriptional enhancer factor TEF-5
-0.22874	0.236234	-0.143932	NaN	0.292024	0.836606		ENSG00000007923	ENSP00000294401;ENSP00000366800;ENSP00000410194;ENSP00000415871	B1AK20;Q4VWF5;Q5TH61;Q5VZN0;Q6PK20;Q6PK70;Q8NDM2;Q96CL7;Q9NVH1	DNAJC11	DnaJ homolog subfamily C member 11
-0.749022	NaN	-0.246336	0.474055	NaN	NaN		ENSG00000007944	ENSP00000008686;ENSP00000349298	A6NHZ0;Q5TIA4;Q5TIA5;Q8WY64;Q9BU73;Q9NRL9;Q9UHE7	MYLIP	E3 ubiquitin-protein ligase MYLIP
NaN	-1.24761	NaN	NaN	2.35572	NaN		ENSG00000007968	ENSP00000355249	B2R9W1;Q14209;Q7Z6H1	E2F2	Transcription factor E2F2
1.22031	0.309969	-0.447141	0.527878	-0.241956	0.179431		ENSG00000008018	ENSP00000262193	B5BU76;P20618;Q9BWA8	PSMB1	Proteasome subunit beta type-1
-0.651423	-1.29269	-1.1298	-0.0704474	0.27249	-0.463415		ENSG00000008083	ENSP00000341280;ENSP00000380478	A8K9Z6;B7Z5S5;B7Z8L0;Q5U5L5;Q86X63;Q92833	JARID2	Protein Jumonji
NaN	3.06486	0.451838	-0.936112	-1.45164	1.09555		ENSG00000008086	ENSP00000369325;ENSP00000369332;ENSP00000485184;ENSP00000485244;ENSP00000485359;ENSP00000485581;ENSP00000485625	A0A096LNR9;A0A096LP32;A0A096LPG3;A0A096LPI4;G9B9X4;O76039;Q14198;Q5H985;Q8IYC7;Q9UJL6	CDKL5	Cyclin-dependent kinase-like 5
NaN	NaN	NaN	NaN	1.03379	-1.47534		ENSG00000008118	ENSP00000009105;ENSP00000354861;ENSP00000392173	C9IYV2;Q86UH5;Q96NX5;Q9Y3J7	CAMK1G	Calcium/calmodulin-dependent protein kinase type 1G
-2.47843	1.51466	0.67423	1.70406	0.971576	0.0785975		ENSG00000008130	ENSP00000339727;ENSP00000341679;ENSP00000344340;ENSP00000367890;ENSP00000462589;ENSP00000462999;ENSP00000464096;ENSP00000464137	A0A0A0MR98;A6NNN3;A8K296;B7Z434;F5GXR5;J3KSP9;J3KTI3;J3QR86;J3QRC0;O95544;Q5QPS4;Q9H2P2;Q9H931	NADK	NAD kinase
-0.674015	0.302915	0.383715	0.118058	0.234256	0.235155		ENSG00000008256	ENSP00000297044;ENSP00000379967	A4D2N8;O43739	CYTH3	Cytohesin-3
NaN	-0.877657	-2.23266	0.159903	-2.39024	1.52466		ENSG00000008277	ENSP00000265727;ENSP00000381260;ENSP00000381261;ENSP00000381262;ENSP00000381267;ENSP00000391334;ENSP00000396233;ENSP00000412085;ENSP00000413899	E7EPF1;E9PF78;F8WAD8;H7C0Q9;H7C3I4;O75075;O75076;Q9P0K1;Q9P0K2;Q9UIA1;Q9UKK2	ADAM22	Disintegrin and metalloproteinase domain-containing protein 22
0.0383925	-1.95428	-0.112367	-0.264589	-1.20154	NaN		ENSG00000008282	ENSP00000011473;ENSP00000388336;ENSP00000417473;ENSP00000419070	A4D0R2;C9JYN0;H7C4J8;Q16563;Q96AR8	SYPL1	Synaptophysin-like protein 1
-1.06498	0.435008	-0.512768	-1.94005	-1.75281	-1.60462		ENSG00000008283	ENSP00000354028;ENSP00000376701;ENSP00000376702;ENSP00000400350;ENSP00000442773;ENSP00000462325;ENSP00000462543;ENSP00000462545;ENSP00000463162;ENSP00000463680;ENSP00000464012;ENSP00000464193;ENSP00000464215;ENSP00000464470;ENSP00000464520	B2RE96;B7Z775;D3DU11;F5H757;J3KSL5;J3QKN3;J3QLS0;J3QR25;J3QRF9;J3QRH5;J3QS09;J3QS47;P49447;Q5BJG9;Q9BU05;Q9BWR9	CYB561	Cytochrome b561
0.724923	-1.36167	0.0308099	-0.801263	0.0895729	-0.70901		ENSG00000008294	ENSP00000262013;ENSP00000349636;ENSP00000423165;ENSP00000423346;ENSP00000426061;ENSP00000426900;ENSP00000429343;ENSP00000430205;ENSP00000484908	A0A087X2D8;A6H8U5;A8MSX0;B4DHH2;D6RHI8;H0Y981;H0YBE9;H0YBS5;O60271;O60905;Q3KQU8;Q3MKM7;Q86WC7;Q86WC8;Q8IZX7;Q96II0;Q9H811	SPAG9	C-Jun-amino-terminal kinase-interacting protein 4
-2.31308	3.46219	-0.647698	-0.877985	NaN	NaN		ENSG00000008300	ENSP00000164024	O75092;Q9NYQ7	CELSR3	Cadherin EGF LAG seven-pass G-type receptor 3
0.42321	NaN	0.439765	1.66099	-1.00418	0.872585		ENSG00000008311	ENSP00000351834;ENSP00000377040;ENSP00000394180;ENSP00000403768;ENSP00000414001	F8WAH1;F8WE53;H7C0C6;O95462;Q9UDR5	AASS	Alpha-aminoadipic semialdehyde synthase, mitochondrial;Lysine ketoglutarate reductase;Saccharopine dehydrogenase
0.870015	0.442015	-0.200239	-0.186534	0.543415	0.398345		ENSG00000008324	ENSP00000011691;ENSP00000401115	B2R5L1;Q9UHA2	SS18L2	SS18-like protein 2
-0.950238	0.633305	0.155763	-0.858554	1.06294	0.824222		ENSG00000008382	ENSP00000262966;ENSP00000353015;ENSP00000469057;ENSP00000469230;ENSP00000470987;ENSP00000471189;ENSP00000471715;ENSP00000471735	M0QXC4;M0QXK5;M0R044;M0R0F2;M0R189;Q8N594;Q96SJ0;Q9Y2P1;Q9Y2P2;W4VSR2	MPND	MPN domain-containing protein
0.72898	-2.07838	-0.702184	1.23749	-0.536968	-0.915288		ENSG00000008394	ENSP00000010404;ENSP00000379510;ENSP00000379512;ENSP00000379513;ENSP00000437988;ENSP00000438308;ENSP00000440443;ENSP00000442557;ENSP00000442767;ENSP00000442970	A8K533;F5GX73;F5H613;F5H6X2;F5H760;F5H7F6;G5EA53;P10620	MGST1	Microsomal glutathione S-transferase 1
0.962913	0.836588	-0.658345	-0.835076	-0.769376	-0.849734		ENSG00000008405	ENSP00000008527;ENSP00000447738	H0YHT0;Q16526	CRY1	Cryptochrome-1
-0.456672	1.86219	1.01937	1.75799	0.073101	0.174436		ENSG00000008441	ENSP00000351354;ENSP00000353219;ENSP00000380781;ENSP00000465094;ENSP00000465616;ENSP00000466389;ENSP00000466605;ENSP00000466735;ENSP00000467512;ENSP00000467536;ENSP00000467785;ENSP00000468707;ENSP00000468794	B4DM25;C9JWJ8;K7EJB0;K7EKH0;K7EMQ5;K7EN08;K7EPU2;K7ESG9;O60413;Q0VG09;Q12859;Q13050;Q13052;Q14938;Q5U094;Q9UPH1;Q9Y6R8;X6R5U1	NFIX	Nuclear factor 1;Nuclear factor 1 X-type
0.286618	-1.99991	-1.04661	-0.923837	-0.792146	-0.573812		ENSG00000008513	ENSP00000414073;ENSP00000427720;ENSP00000427786;ENSP00000428540;ENSP00000429638;ENSP00000429936;ENSP00000430135;ENSP00000430515	E5RG72;E5RGI3;E5RGL4;E5RH34;E5RHV6;O60677;Q11201;Q9UN51	ST3GAL1	CMP-N-acetylneuraminate-beta-galactosamide-alpha-2,3-sialyltransferase 1
NaN	NaN	NaN	NaN	-0.714671	NaN		ENSG00000008516	ENSP00000337816;ENSP00000482854	D3DUA8;O43923;Q9H3Q0;Q9NPA2	mmp20;MMP25	Matrix metalloproteinase-25
0.544468	NaN	0.243596	NaN	NaN	NaN		ENSG00000008517	ENSP00000008180;ENSP00000324742;ENSP00000371648;ENSP00000380096;ENSP00000380099;ENSP00000405063;ENSP00000411958;ENSP00000431740;ENSP00000431775;ENSP00000432218;ENSP00000432850;ENSP00000432917;ENSP00000433177;ENSP00000433747;ENSP00000433866;ENSP00000436929;ENSP00000436937;ENSP00000437020;ENSP00000446624;ENSP00000446978;ENSP00000447033;ENSP00000447496;ENSP00000447812;ENSP00000447979;ENSP00000448354…	A6NNM0;A8MPX0;B4DJM1;B8Q191;C6GKH1;D3DUB0;D3DUB2;E9PIV2;E9PK07;F8VSD2;F8VVN4;F8W1V1;P24001;Q5VFH7;Q5VFH8;Q8WV38;Q96GK9	IL32	Interleukin-32
NaN	NaN	1.43322	NaN	-0.216258	-0.637609		ENSG00000008710	ENSP00000262304;ENSP00000399501;ENSP00000455753;ENSP00000456670;ENSP00000456672;ENSP00000457132;ENSP00000457162;ENSP00000457984;ENSP00000461391	H3BQF4;H3BSE8;H3BSE9;H3BTE0;H3BTG3;H3BV77;I3L4N0;P98161;Q15140;Q15141	PKD1	Polycystin-1
NaN	NaN	NaN	2.33878	NaN	NaN		ENSG00000008735	ENSP00000330572	Q13387;Q96G62;Q99771;Q9NZ59;Q9UKQ4	MAPK8IP2	C-Jun-amino-terminal kinase-interacting protein 2
-1.50962	0.148138	-0.295396	-0.207163	0.173644	-0.026463		ENSG00000008838	ENSP00000348610;ENSP00000377684;ENSP00000377685;ENSP00000377686;ENSP00000392276;ENSP00000393464;ENSP00000435760;ENSP00000438630;ENSP00000438767;ENSP00000439148;ENSP00000440100;ENSP00000443344;ENSP00000462539;ENSP00000462646;ENSP00000463043;ENSP00000463480;ENSP00000463484;ENSP00000463528;ENSP00000463724;ENSP00000463751;ENSP00000464225;ENSP00000482676	A0A0B4J1W0;A8K4S5;B3KMR9;B4DDR8;B9TX62;B9TX75;E9PFL1;F5GY88;F5H0M2;F5H2D6;F5H3E6;F5H5K2;H0Y4Q9;H0YEG1;J3KSL1;J3KSU0;J3KTL3;J3QLC0;J3QLC2;J3QLF8;J3QLV7;J3QRH9;O75448;Q14143;Q9NNY5	MED24	Mediator of RNA polymerase II transcription subunit 24
-0.822247	2.12877	0.635756	-0.243134	-1.62749	-2.33332		ENSG00000008853	ENSP00000251822;ENSP00000427926;ENSP00000429141;ENSP00000430785	A8K9Z8;D3DSR8;E5RI44;E9PBU2;E9PEI7;O94825;Q8N4A8;Q9BYZ6;Q9BZK6	RHOBTB2	Rho-related BTB domain-containing protein 2
0.0829599	NaN	0.979084	0.418065	NaN	-0.112768		ENSG00000008869	ENSP00000233099;ENSP00000408222	B5MDU8;H7C2X3;Q7Z3B2;Q9NVL7;Q9P2D3	HEATR5B	HEAT repeat-containing protein 5B
-0.11814	-1.11621	-0.802296	-1.15623	-0.828769	-1.10599		ENSG00000008952	ENSP00000337688;ENSP00000418342;ENSP00000419319;ENSP00000420304;ENSP00000420331	D3DNQ0;F8WCJ7;F8WDG8;F8WF48;O00682;O00729;Q99442	SEC62	Translocation protein SEC62
0.75529	0.553898	0.0271745	0.772292	0.666606	0.462568		ENSG00000009307	ENSP00000261443;ENSP00000342408;ENSP00000351329;ENSP00000358543;ENSP00000407724;ENSP00000431297;ENSP00000431562;ENSP00000431770;ENSP00000432958;ENSP00000435185;ENSP00000437159;ENSP00000481762	A8K281;E9PGZ0;E9PJK7;E9PKN4;E9PLD4;E9PLT0;E9PNG3;G5E9Q2;O75534;O94961;Q5TF04;Q5TF05;Q68DF1;Q68DI9;Q9Y2S4	CSDE1	Cold shock domain-containing protein E1
0.64207	-0.105179	-0.106552	0.241637	0.331351	-0.0313005		ENSG00000009335	ENSP00000309198;ENSP00000373755;ENSP00000397432;ENSP00000481584	A4D235;A6NCP3;H7C0Y1;Q15386;Q8TC15;Q96CR4;Q9UDU3	UBE3C	Ubiquitin-protein ligase E3C
0.40087	3.2398	-0.171736	-0.589545	0.409981	0.498351		ENSG00000009413	ENSP00000351697;ENSP00000357792;ENSP00000357795;ENSP00000391605;ENSP00000393184;ENSP00000400600;ENSP00000402003;ENSP00000482892	A0A087WZU4;F2Z3A1;H0Y5T4;O43214;O60673;Q5TC33	REV3L	DNA polymerase zeta catalytic subunit
NaN	NaN	-1.55843	-2.03744	NaN	NaN		ENSG00000009694	ENSP00000360171;ENSP00000403954	B2RTR5;Q5JZ17;Q9UKZ4	TENM1	Ten-1 intracellular domain;Teneurin C-terminal-associated peptide;Teneurin-1
0.37157	0.136989	0.516689	-0.539001	-0.188601	-0.358525		ENSG00000009780	ENSP00000010299;ENSP00000234549;ENSP00000363060;ENSP00000363065;ENSP00000393171;ENSP00000395150;ENSP00000436176	B1AJQ5;B4DWT3;E9PQL1;O95565;O95566;Q8N7J5;Q8TAV0	FAM76A	Protein FAM76A
-1.15466	-1.24803	-0.939587	-1.16505	-0.616695	-1.9032		ENSG00000009830	ENSP00000261534;ENSP00000450630;ENSP00000451115;ENSP00000451651;ENSP00000451730;ENSP00000451967;ENSP00000452060	G3V4X9;H0YJA9;H0YJJ4;H0YJK9;H0YJQ7;Q9NSG6;Q9P1W0;Q9P1W2;Q9UKY4	POMT2	Protein O-mannosyl-transferase 2
0.492628	0.824662	0.142169	0.653279	0.225306	-0.375087		ENSG00000009844	ENSP00000356593;ENSP00000356602;ENSP00000395767;ENSP00000481525	A0A087WY55;B4DW55;E1P594;E7ETQ7;Q5TGM0;Q5TGM1;Q6IAE8;Q9H0R2;Q9H3K9;Q9NP79;Q9P0Q0	VTA1	Vacuolar protein sorting-associated protein VTA1 homolog
NaN	NaN	-2.13312	NaN	NaN	NaN		ENSG00000009950	ENSP00000320886;ENSP00000343767;ENSP00000346629;ENSP00000392636;ENSP00000395172;ENSP00000402615;ENSP00000406296;ENSP00000412330	A0A0C4DG26;C5HU02;C5HU03;C5HU04;C9JDF5;H7C1V3;Q96E48;Q9BY03;Q9BY04;Q9BY05;Q9BY06;Q9NP71;Q9Y2P3	MLXIPL	Carbohydrate-responsive element-binding protein
0.0790325	0.665076	0.224427	0.318734	0.358654	1.27168		ENSG00000009954	ENSP00000342434;ENSP00000385442	B9EGK3;D3DXE9;O95039;O95247;O95277;Q6P1K4;Q86UJ6;Q9UIG0	BAZ1B	Tyrosine-protein kinase BAZ1B
-0.21697	5.02923	0.331628	0.348524	-0.116997	-0.629461		ENSG00000010017	ENSP00000011619	A0PJA2;B2R8E1;O94764;Q6P3T7;Q7LBR2;Q7Z7F9;Q96S59	RANBP9	Ran-binding protein 9
-0.583888	-0.341604	-0.746613	0.643891	-0.371146	-1.10337		ENSG00000010072	ENSP00000008440;ENSP00000295050;ENSP00000355604;ENSP00000375731	B1AKT0;B1AKT1;B5MEF7;Q5TE78;Q6UWW6;Q96BC5;Q96KA0;Q9H040	SPRTN	SprT-like domain-containing protein Spartan
-0.131213	-1.62768	-0.0821662	-1.64922	-0.816047	-3.3607		ENSG00000010165	ENSP00000354920;ENSP00000355393;ENSP00000356711	A6NFK0;A8K6S5;O94940;Q53EZ6;Q5TGP9;Q5TGQ0;Q8N2P8;Q8N6R0;Q96J11;Q96SQ0;Q9Y2Z1;Q9Y3M6	METTL13	Methyltransferase-like protein 13
1.35652	0.82595	2.3523	1.39983	0.572438	-0.430109		ENSG00000010219	ENSP00000010132;ENSP00000438769;ENSP00000439168;ENSP00000439697;ENSP00000441755;ENSP00000441996;ENSP00000444842	A0A0A0MTH5;A8K8F7;F5GWS4;F5H3D3;F5H4X6;H0YFI4;Q8NEF2;Q92631;Q9NR20	DYRK4	Dual specificity tyrosine-phosphorylation-regulated kinase 4
0.48647	-0.727496	-0.0702109	-0.407397	-0.373453	-0.160464		ENSG00000010244	ENSP00000322777;ENSP00000340029;ENSP00000378165;ENSP00000378168;ENSP00000378172;ENSP00000461914;ENSP00000462193;ENSP00000462284;ENSP00000463040;ENSP00000464366;ENSP00000464495	A8K6Y6;E1P660;E1P661;E1P662;H0Y3M2;J3KRB6;J3KRW6;J3KS31;J3KTL1;J3QRS9;J3QS27;O43670;Q53XS9;Q96HW5;Q9BUQ7;X6R4W8	ZNF207	BUB3-interacting and GLEBS motif-containing protein ZNF207
-0.48881	-0.144597	0.0441799	-0.125037	0.285329	0.275142		ENSG00000010256	ENSP00000203407;ENSP00000388660;ENSP00000393696	B2R7R8;F8WEF1;F8WER5;P31930;Q96DD2	UQCRC1	Cytochrome b-c1 complex subunit 1, mitochondrial
0.997797	-0.607568	0.433222	1.31666	0.315805	-0.712917		ENSG00000010270	ENSP00000009041;ENSP00000379334;ENSP00000394000;ENSP00000395455;ENSP00000402028;ENSP00000411933	A4D1X0;C9J3F5;C9JJ39;C9JKL2;C9JPX5;O95772	STARD3NL	MLN64 N-terminal domain homolog
0.48559	-4.78226	-1.51443	-1.83729	-1.87272	-2.13926		ENSG00000010278	ENSP00000009180;ENSP00000371955;ENSP00000371958;ENSP00000371959;ENSP00000440985;ENSP00000478288;ENSP00000482643	A0A087WU13;A0A087WZG3;A6NNI4;D3DUQ9;F5GXT1;G8JLH6;P21926;Q5J7W6;Q96ES4	CD9	CD9 antigen;Tetraspanin
-0.531645	-0.22558	0.126742	0.691282	0.138823	-0.123036		ENSG00000010292	ENSP00000325017;ENSP00000371895;ENSP00000438495;ENSP00000444377	D3DUR4;E7EN77;F5GZK7;F5H431;Q15021;Q8N6U3	NCAPD2	Condensin complex subunit 1
NaN	-0.0482762	0.67423	0.561928	-0.328779	0.511606		ENSG00000010295	ENSP00000337593;ENSP00000349364;ENSP00000380052;ENSP00000390721;ENSP00000432493;ENSP00000436261;ENSP00000482285;ENSP00000482340	A0A087WZ16;E9PPX7;F8W8H2;Q0D2I5;Q24JT6;Q7L5J9;Q7Z5X4;Q9BQ46	IFFO1	Intermediate filament family orphan 1
-0.023465	NaN	-2.13312	1.55299	0.303252	0.279549		ENSG00000010318	ENSP00000246282;ENSP00000333024;ENSP00000417712;ENSP00000420521;ENSP00000478693;ENSP00000480003;ENSP00000483724	A0A087WUI3;A0A087X0X8;H7C4N0;H7C5Q8;K4DI82;Q9BWX1	PHF7	PHD finger protein 7
-1.55885	2.02923	-0.145949	-0.344963	-0.483345	0.858563		ENSG00000010322	ENSP00000339958;ENSP00000392484;ENSP00000417812;ENSP00000418232	C9J245;C9J715;Q6PGP3;Q6PIB4;Q7L8M3;Q7Z2X6;Q9UES6;Q9UEU4;Q9UFW3;Q9Y2I1	NISCH	Nischarin
-1.3286	0.707305	NaN	NaN	-1.86667	2.45755		ENSG00000010361	ENSP00000313309;ENSP00000366296;ENSP00000431388;ENSP00000431420;ENSP00000431731;ENSP00000432148;ENSP00000433164;ENSP00000433492;ENSP00000435177;ENSP00000469856;ENSP00000470155;ENSP00000470863;ENSP00000471319;ENSP00000471793	B2RD86;B5MDH0;E9PK12;E9PKJ4;E9PLA3;E9PS25;G5E9A4;M0QYI7;M0QYX9;M0QZY8;M0R0M0;M0R1D4;Q6PJY0;Q9BT04;Q9H613	FUZ	Protein fuzzy homolog
1.34916	0.530347	0.807661	0.630588	0.353554	-0.144851		ENSG00000010404	ENSP00000339801;ENSP00000359470;ENSP00000390241;ENSP00000418264;ENSP00000428980;ENSP00000429745	D3DWT4;E5RHJ1;H0YB91;O60597;P22304;Q14604;Q9BRM3	IDS	Iduronate 2-sulfatase;Iduronate 2-sulfatase 14 kDa chain;Iduronate 2-sulfatase 42 kDa chain
0.7203	0.456121	0.77594	NaN	NaN	-2.82111		ENSG00000010438	ENSP00000340889;ENSP00000354280;ENSP00000368715;ENSP00000401249;ENSP00000401828	A8CED1;A8CED3;A9Z1Y4;B1AN99;E7ES07;F8W7P3;P15951;P35030;Q15665;Q5VXV0;Q6ISJ4;Q9UQV3	PRSS3	Trypsin-3
-0.575785	NaN	-1.02621	NaN	-1.58914	0.524662		ENSG00000010539	ENSP00000380077;ENSP00000380079;ENSP00000380080;ENSP00000395723;ENSP00000405786;ENSP00000458508;ENSP00000458777	D3DUB7;D3DUB8;I3L1E4;O15361;P98182;Q5XKM5;Q7Z5V1	ZNF200	Zinc finger protein 200
NaN	1.50249	0.512479	1.30602	0.258858	0.178887		ENSG00000010626	ENSP00000007969;ENSP00000317464;ENSP00000390932;ENSP00000392623;ENSP00000394566;ENSP00000396049;ENSP00000397192;ENSP00000402554;ENSP00000408066;ENSP00000412744;ENSP00000479128	A8K8C6;C9JEW3;C9JKE8;C9JQN5;D3DUT1;E9PDZ4;F2Z299;Q53EV4;Q8N6K6;Q92977;Q99620	LRRC23	Leucine-rich repeat-containing protein 23
-0.762563	0.916759	NaN	0.294076	NaN	-1.03722		ENSG00000010704	ENSP00000259699;ENSP00000311698;ENSP00000312342;ENSP00000313776;ENSP00000315936;ENSP00000337819;ENSP00000380217;ENSP00000417404;ENSP00000417534;ENSP00000419725;ENSP00000420559;ENSP00000420802	B2CKL0;F8W7W8;H7C4K4;O75929;O75930;O75931;Q17RT0;Q30201;Q6B0J5;Q96KU5;Q96KU6;Q96KU7;Q96KU8;Q9HC64;Q9HC68;Q9HC70;Q9HC83	HFE	Hereditary hemochromatosis protein
-0.345692	0.17621	-0.548162	-0.661224	-0.3521	0.747054		ENSG00000010803	ENSP00000318094;ENSP00000337352;ENSP00000354656;ENSP00000354996;ENSP00000361676;ENSP00000361677;ENSP00000361678;ENSP00000380356;ENSP00000380359;ENSP00000386079;ENSP00000403974;ENSP00000479881	A0A087WW29;B4DRQ8;Q5VT76;Q6IAJ4;Q8WU48;Q96GD3;Q9UKM5;Q9UKM6	SCMH1	Polycomb protein SCMH1
-0.36704	0.686695	1.12354	-0.0280442	-0.254744	0.45832		ENSG00000010810	ENSP00000229471;ENSP00000346671;ENSP00000357656;ENSP00000357667;ENSP00000357671;ENSP00000427993;ENSP00000428042;ENSP00000428045;ENSP00000428493;ENSP00000428695;ENSP00000428983;ENSP00000429294;ENSP00000429590;ENSP00000429813;ENSP00000429866;ENSP00000429992;ENSP00000430364;ENSP00000430455;ENSP00000440646	B5BU57;E1P557;E5RFM0;E5RFM4;E5RFM6;E5RFS5;E5RGM6;E5RGT0;E5RH71;E5RHF7;E5RHX7;E5RI25;E5RIX5;E5RJX7;E5RK23;H0UI48;P06241;Q16248;Q5R3A6;Q5R3A7;Q8N5D7	FYN	Tyrosine-protein kinase Fyn
0.525832	0.0552285	-0.497536	-0.678276	0.0165129	-0.432034		ENSG00000010818	ENSP00000012134;ENSP00000356575;ENSP00000356576	P31629;Q02646;Q5THT5;Q9NS05	HIVEP2	Transcription factor HIVEP2
0.705382	-0.0726736	-0.50455	0.409258	-0.197425	-0.227026		ENSG00000011007	ENSP00000395574;ENSP00000476781;ENSP00000484196	A0A024RAC6;B2R7Q8;Q14241;Q8IXH1	TCEB3	Transcription elongation factor B polypeptide 3
-1.07074	0.820962	0.595519	0.521589	0.907701	0.196336		ENSG00000011009	ENSP00000363625;ENSP00000363626;ENSP00000363627;ENSP00000363629;ENSP00000363638;ENSP00000388003;ENSP00000409004	O95372;Q5QPN5;Q5QPN9;Q5QPQ0;Q5QPQ1;Q5QPQ2;Q5QPQ3;Q7Z4Z2	LYPLA2	Acyl-protein thioesterase 2
-0.840613	NaN	-0.588804	-4.83932	-0.111786	1.26163		ENSG00000011021	ENSP00000234488;ENSP00000308367;ENSP00000365679;ENSP00000365680	A8K1T4;B4DGT7;F8W9R3;O60818;O60819;O60820;O60821;P51797;P78520;P78521;Q17R81;Q5SNW2;Q5SNW3;Q5SNW4;Q5SNX1;Q5SNX2;Q5SNX3;Q99427;Q99428;Q99429	CLCN6	Chloride transport protein 6
-1.74414	-2.04272	-0.647698	-1.11598	-2.32206	-2.42903		ENSG00000011028	ENSP00000307513;ENSP00000400445;ENSP00000461968;ENSP00000463968	A6H8K4;D3DU08;E7EME3;J3KRF1;J3QQZ6;Q7LGE7;Q9UBG0;Q9Y5P9	MRC2	C-type mannose receptor 2
-1.36642	-0.950588	0.67423	-1.56017	-0.916714	-0.510527		ENSG00000011105	ENSP00000011898;ENSP00000384488;ENSP00000412908;ENSP00000444799	B5MD23;D3DUQ7;E9PHL0;O75954;Q53FV2;Q6FGJ8	TSPAN9	Tetraspanin;Tetraspanin-9
0.221868	0.260206	-0.172614	-0.434732	0.283467	0.128121		ENSG00000011114	ENSP00000298896;ENSP00000335615;ENSP00000451010;ENSP00000479193;ENSP00000481899;ENSP00000486274;ENSP00000347246;ENSP00000450704;ENSP00000450778;ENSP00000451408	A8K5V7;Q69Z05;Q7Z308;Q86TS0;Q9HAA4;Q9NVM0;Q9P203;G3V2J4;G3V3T2;H0YJ41;H3BLV3	BTBD7;BTBD7	BTB/POZ domain-containing protein 7
-1.67964	1.29227	NaN	-0.61495	1.54836	1.40336		ENSG00000011132	ENSP00000315136	O60483;O96018;Q9UPZ2	APBA3	Amyloid beta A4 precursor protein-binding family A member 3
-0.39125	1.62484	-0.0737906	-1.84525	1.58704	NaN		ENSG00000011143	ENSP00000316631;ENSP00000376827;ENSP00000376828;ENSP00000442096;ENSP00000462129;ENSP00000462179;ENSP00000462411;ENSP00000462423;ENSP00000462460;ENSP00000463826	B7WNX4;F5H885;H0Y2S2;J3KRR3;J3KRV5;J3KSB7;J3KSC6;J3KSF4;J3QQP4;J9PBQ5;Q284T0;Q96G13;Q9NXB0	MKS1	Meckel syndrome type 1 protein
1.02253	3.46812	0.996158	NaN	0.0508642	1.54403		ENSG00000011198	ENSP00000013894;ENSP00000390849;ENSP00000391582;ENSP00000392159;ENSP00000412014	B2R9K0;C9J1D1;C9JBM3;F8W7B5;H7BZY9;Q8WTS1;Q9Y369	ABHD5	1-acylglycerol-3-phosphate O-acyltransferase ABHD5
-0.7833	1.70731	-0.545968	-1.68122	-0.793917	0.923212		ENSG00000011243	ENSP00000380557;ENSP00000470067;ENSP00000470906;ENSP00000470912;ENSP00000470952;ENSP00000471958;ENSP00000472188;ENSP00000477434	B4DJ74;B5BU90;M0QYT7;M0R008;M0R010;M0R1L5;M0R1Y5;O94792;Q96J58;Q9NRQ0;Q9UGM0;Q9ULX6;V9GZ50	AKAP8L	A-kinase anchor protein 8-like
-0.30074	0.23782	0.796221	NaN	-0.0435514	-1.55875		ENSG00000011258	ENSP00000365561;ENSP00000386072;ENSP00000403946;ENSP00000467622;ENSP00000468304	K7EQ11;Q05BQ5;Q6ZVU7;Q9NXU1	MBTD1	MBT domain-containing protein 1
0.980302	-1.22208	0.15557	-0.237566	0.230425	0.0930729		ENSG00000011260	ENSP00000225298;ENSP00000441335;ENSP00000462614;ENSP00000463499;ENSP00000464095;ENSP00000464194	F6VJE8;J3KSR7;J3QLD6;J3QR85;J3QRG0;Q9H4N6;Q9Y5J1	UTP18	U3 small nucleolar RNA-associated protein 18 homolog
-1.19422	0.26802	-0.19822	0.312765	0.0517964	0.824581		ENSG00000011275	ENSP00000374550;ENSP00000374552;ENSP00000396829;ENSP00000404602;ENSP00000409837	C9JIV3;F8W6D1;F8WDI8;Q6Y691;Q75ML7;Q7Z2H7;Q7Z7C1;Q8NHW7;Q9NWF9;Q9NYT1	RNF216	E3 ubiquitin-protein ligase RNF216
1.47798	0.0229199	-1.2613	-0.505212	-0.621561	0.223281		ENSG00000011295	ENSP00000261647;ENSP00000465082;ENSP00000465627;ENSP00000465754;ENSP00000466261;ENSP00000468372	A8MZ52;B3KP62;B4DN65;K7EJA1;K7EKH7;K7EKS0;K7ELX2;K7ERR1;Q2M248;Q6DKK2;Q7L3U8;Q9H6G3;Q9NXB2	TTC19	Tetratricopeptide repeat protein 19, mitochondrial
-0.16246	0.552309	-0.102919	-0.176953	-0.158387	-0.123714		ENSG00000011304	ENSP00000014112;ENSP00000342332;ENSP00000349428;ENSP00000408096;ENSP00000465451;ENSP00000465652;ENSP00000465825;ENSP00000466250;ENSP00000468565;ENSP00000478097;ENSP00000478414;ENSP00000478974;ENSP00000486218	A0A087WTS6;A0A087WU68;A0A087WUW5;A0A0D9SF20;A6NLN1;K7EK45;K7EKJ7;K7EKX4;K7ELW5;K7ES59;P26599;Q9BUQ0	PTBP1	Polypyrimidine tract-binding protein 1
-0.548195	1.49798	-2.61117	2.50053	NaN	1.95762		ENSG00000011332	ENSP00000347716;ENSP00000390223;ENSP00000391884;ENSP00000397354;ENSP00000399015;ENSP00000408201;ENSP00000411569;ENSP00000412098;ENSP00000416347;ENSP00000465123;ENSP00000483226	B3KSY8;C8C3P2;C9IZH8;C9JGC1;E9PDV3;F8WEC4;J3KQY6;K7EJD5;Q08AJ0;Q92782	DPF1	Zinc finger protein neuro-d4
NaN	NaN	0.435546	NaN	NaN	1.82952		ENSG00000011347	ENSP00000263846;ENSP00000437720;ENSP00000438171;ENSP00000439694;ENSP00000441184;ENSP00000443576;ENSP00000444019;ENSP00000444201;ENSP00000444568	F5GX00;F5GZC2;F5GZU9;F5H126;F5H1N2;F5H6C1;F5H8G7;O43581;Q08AH6	SYT7	Synaptotagmin-7
-0.558427	-1.7915	-2.38466	-0.631923	-0.525636	NaN		ENSG00000011376	ENSP00000265537;ENSP00000401388;ENSP00000406611;ENSP00000408576;ENSP00000412893	C9IZR7;C9JYR8;E9PHM2;Q15031	LARS2	Probable leucine--tRNA ligase, mitochondrial
1.2341	0.614793	-0.135474	0.117524	-0.365479	0.479147		ENSG00000011405	ENSP00000265970;ENSP00000436244;ENSP00000436969	A0A0C4DGF9;B0LPH2;B4E2G4;E9PPP3;O00443;Q14CQ9	PIK3C2A	Phosphatidylinositol 4-phosphate 3-kinase C2 domain-containing subunit alpha
-0.223565	-2.60516	-0.332527	-2.22739	-1.61374	-2.53999		ENSG00000011422	ENSP00000221264;ENSP00000339328;ENSP00000342049;ENSP00000468863;ENSP00000470029;ENSP00000470050;ENSP00000471241;ENSP00000471307;ENSP00000471525;ENSP00000471881;ENSP00000472511;ENSP00000473055	A8K409;M0QX27;M0QYR6;M0QYS6;M0R0H5;M0R0L1;M0R0Y4;M0R1I2;M0R2E9;M0R383;Q03405;Q12876;Q15845;Q16887;Q6IB52;Q9BWT0;Q9NYC8;Q9UD69;Q9UEA6;Q9UM92;Q9UMV0	PLAUR	Urokinase plasminogen activator surface receptor
NaN	-2.04272	-1.62896	-1.14249	-1.08152	2.37641		ENSG00000011426	ENSP00000265748;ENSP00000379380;ENSP00000397465;ENSP00000398712;ENSP00000399553;ENSP00000400777;ENSP00000404979;ENSP00000406584;ENSP00000413441;ENSP00000413522	C9J0G4;C9JJT6;H7C0Y6;H7C167;H7C1C2;H7C1K5;H7C3R2;H7C3S1;Q5CZ78;Q6NSK5;Q9H8Y4;Q9NQW6;Q9NVN9;Q9NVP0	ANLN	Actin-binding protein anillin
-0.73838	-0.575767	-0.0553184	0.84845	-0.548312	1.7269		ENSG00000011451	ENSP00000263381;ENSP00000373933;ENSP00000445824;ENSP00000469022;ENSP00000469138;ENSP00000469534	B3KVH1;B7ZM82;B9EGQ5;M0QXA7;M0QXF8;M0QY21;O95785;Q4G0E0;Q6P6B0;Q6ZN24;Q7LDY6;Q7LDZ1;Q96IG5;Q96SQ6;Q9BUR8;Q9NPT1	WIZ	Protein Wiz
0.566743	0.216096	0.344265	0.408195	0.194945	0.393417		ENSG00000011454	ENSP00000362751;ENSP00000384119;ENSP00000414386;ENSP00000416327	B5MCD9;B9A6L2;C9JGR5;Q05CW2;Q6ZMY1;Q9HA28;Q9P0E2;Q9UG67;Q9Y3P9	RABGAP1	Rab GTPase-activating protein 1
NaN	-0.0862439	NaN	NaN	NaN	-1.70314		ENSG00000011465	ENSP00000052754;ENSP00000376862;ENSP00000398514;ENSP00000399815;ENSP00000401021;ENSP00000413723;ENSP00000446527;ENSP00000446530;ENSP00000447654;ENSP00000447674;ENSP00000447886;ENSP00000448057;ENSP00000448274;ENSP00000448853;ENSP00000448857;ENSP00000449014;ENSP00000449408;ENSP00000449438;ENSP00000449782	F8VNV6;F8VNW0;F8VSI3;F8VU58;F8VUF6;F8VWU0;F8VX58;F8VXZ8;H0YI87;H0YIH3;P07585;Q9P0Z0;Q9P0Z1;Q9Y5N8;Q9Y5N9	DCN	Decorin
-1.03385	NaN	1.08927	NaN	NaN	NaN		ENSG00000011478	ENSP00000012049;ENSP00000387944;ENSP00000467813	K7EQG1;Q53HE4;Q96F74;Q9NXS2	QPCTL	Glutaminyl-peptide cyclotransferase-like protein
-0.398925	-1.21675	0.925769	0.278134	-0.474356	-0.112768		ENSG00000011485	ENSP00000012443;ENSP00000375786;ENSP00000434329	A8MU39;H0YDU8;P53041;Q16722;Q53XV2	PPP5C	Serine/threonine-protein phosphatase;Serine/threonine-protein phosphatase 5
-1.6195	0.996812	0.126742	NaN	NaN	-1.49524		ENSG00000011523	ENSP00000260569;ENSP00000367229;ENSP00000443357	B4DRQ1;D6W5F1;D6W5F2;O60326;Q5HYA6;Q76N32;Q9BQ18;Q9UDM9	CEP68;DKFZp686H16130	Centrosomal protein of 68 kDa
0.382953	-2.36308	0.553093	-1.49947	0.560748	-0.392876		ENSG00000011566	ENSP00000399228;ENSP00000405137;ENSP00000410183;ENSP00000416958;ENSP00000476533	F5H5A3;F8WAZ1;F8WBC3;H7C1A4;V9GY95	MAP4K3	Mitogen-activated protein kinase kinase kinase kinase
0.279957	-2.59936	0.634702	NaN	0.613319	0.403356		ENSG00000011638	ENSP00000233047;ENSP00000261388;ENSP00000409879;ENSP00000459481;ENSP00000460102;ENSP00000460687;ENSP00000461826;ENSP00000461828	A6NMA9;B4DEC1;I3L288;I3L319;I3NI21;I3NI23;O00323;Q96B96	TMEM159	Promethin
NaN	-0.940983	0.138177	-0.0307479	NaN	NaN		ENSG00000011677	ENSP00000359337;ENSP00000443527	P34903;Q8TAF9	GABRA3	Gamma-aminobutyric acid receptor subunit alpha-3
-0.71646	0.118307	-1.62533	0.233047	0.244358	NaN		ENSG00000012048	ENSP00000312236;ENSP00000326002;ENSP00000350283;ENSP00000397145;ENSP00000417148;ENSP00000417241;ENSP00000417554;ENSP00000417988;ENSP00000418212;ENSP00000418548;ENSP00000418775;ENSP00000418819;ENSP00000418960;ENSP00000418986;ENSP00000419103;ENSP00000419274;ENSP00000419481;ENSP00000419988;ENSP00000420201;ENSP00000420253;ENSP00000420412;ENSP00000420705;ENSP00000420781;ENSP00000465347;ENSP00000465818…	A0A0A0MSN1;B7ZA85;C6YB45;C9IZW4;E7ENB7;E7EQW4;E7EUM2;E7EWN5;E9PC22;E9PFZ0;E9PH68;F8W8H7;G1UI37;H0Y850;H0Y881;H0Y8B8;H0Y8D8;K7EJW3;K7EPC7;O15129;P38398;Q1RMC1;Q3B891;Q3LRJ0;Q3LRJ6;Q5YLB2;Q6IN79;Q7KYU9	BRCA1	Breast cancer type 1 susceptibility protein
0.17063	-0.393978	0.244546	-0.84643	-0.32388	-0.451091		ENSG00000012061	ENSP00000013807;ENSP00000300853;ENSP00000345203;ENSP00000394875;ENSP00000465225;ENSP00000465354;ENSP00000465524;ENSP00000466644;ENSP00000467183;ENSP00000468035;ENSP00000468119;ENSP00000468158;ENSP00000468548	B2RC01;B3KRR0;K7EJL2;K7EJW9;K7EK97;K7EMT9;K7EP14;K7ER60;K7ER89;K7ES46;P07992;Q7Z7F5;Q96S40	ERCC1	DNA excision repair protein ERCC-1
-0.625305	NaN	NaN	-0.328854	NaN	NaN		ENSG00000012124	ENSP00000085219;ENSP00000270311;ENSP00000339349;ENSP00000403822;ENSP00000441237;ENSP00000442279;ENSP00000469503;ENSP00000469523;ENSP00000469980;ENSP00000469984;ENSP00000470193;ENSP00000470681;ENSP00000470724;ENSP00000471399;ENSP00000471972;ENSP00000472664;ENSP00000472762;ENSP00000473221;ENSP00000482823	A0A087WZQ4;A0A0C4DH08;F5GYU4;F5H7U3;M0QY05;M0QY14;M0QYP4;M0QZ01;M0QZP5;M0QZR7;M0R0R6;M0R1M2;M0R2M0;M0R2R8;M0R3H1;O95699;O95701;O95702;O95703;P20273;Q01665;Q32M46;Q92872;Q92873;Q9UQA6;Q9UQA7;Q9UQA8;Q9UQA9;Q9UQB0;Q9Y2A6	CD22	B-cell receptor CD22
-2.42472	NaN	-1.71043	-2.23219	-1.47811	-0.500429		ENSG00000012171	ENSP00000480680;ENSP00000481957;ENSP00000482586;ENSP00000484146;ENSP00000484583;ENSP00000485173;ENSP00000485281;ENSP00000485646	A0A087WZE0;A0A0C4DGV8;B4DEK9;Q13214;Q6GU46;Q8TB71;Q8TDV7;Q93018;Q96GX0;Q9HBR1	SEMA3B	Semaphorin-3B
0.26554	-4.59038	-1.5415	NaN	-1.73061	-0.212304		ENSG00000012174	ENSP00000368796;ENSP00000368798	B9ZVQ3;O43462;Q9UM70;Q9UMD3	MBTPS2	Membrane-bound transcription factor site-2 protease
-1.25403	NaN	1.67423	NaN	NaN	NaN		ENSG00000012211	ENSP00000365494;ENSP00000388599;ENSP00000390620;ENSP00000446051;ENSP00000470248	A0A0A0MRT7;B7Z8F2;F5H4N2;H0Y413;H7BZP7;O43900;O76007;Q53XR5	PRICKLE3	Prickle-like protein 3
-1.75104	-2.22856	-0.143931	-0.821401	-0.866673	-0.498058		ENSG00000012232	ENSP00000220562;ENSP00000428352;ENSP00000428691;ENSP00000429627;ENSP00000430652;ENSP00000431013	D3DST8;E5RIV6;E5RK02;E7ET85;H0YB01;H0YBJ7;O00225;O43909;Q53XT3	EXTL3	Exostosin-like 3
0.158035	-2.72565	-0.560476	-0.799665	-1.22031	-0.831959		ENSG00000012660	ENSP00000306640;ENSP00000359951;ENSP00000359956;ENSP00000440728	A0A0A0MTI6;B4DZJ2;F6SH78;Q59EL3;Q5TGH5;Q6NXE7;Q7L2S5;Q8NCG4;Q9NYP7;Q9UI22	ELOVL5	Elongation of very long chain fatty acids protein;Elongation of very long chain fatty acids protein 5
NaN	NaN	NaN	NaN	NaN	0.372659		ENSG00000012817	ENSP00000322408;ENSP00000372256;ENSP00000389433;ENSP00000398543;ENSP00000416377;ENSP00000444293	A2RU19;A6H8V7;B7ZLX1;C9JGA3;E9PFH2;H7BZF9;Q92509;Q92809;Q9BY66;Q9HCU1	KDM5D	Lysine-specific demethylase 5D
0.108187	NaN	-0.32577	NaN	-1.14678	1.65711		ENSG00000012822	ENSP00000262059;ENSP00000397189;ENSP00000446820;ENSP00000447117;ENSP00000447647;ENSP00000448026;ENSP00000448621;ENSP00000449058;ENSP00000449796;ENSP00000449960;ENSP00000450012;ENSP00000450083;ENSP00000456437	B3KVA8;F8VPN1;F8VQE3;F8VRQ9;F8VUB3;F8VWP8;F8VXS2;F8VZI3;F8W0X2;H3BRW8;Q6FI59;Q71RC3;Q86WF8;Q96JU3;Q9H090;Q9P1Z2	CALCOCO1	Calcium-binding and coiled-coil domain-containing protein 1
0.816173	-0.181147	0.483899	-1.21568	0.472128	-0.890376		ENSG00000012963	ENSP00000013070;ENSP00000483908;ENSP00000391706;ENSP00000450470;ENSP00000450645;ENSP00000451022;ENSP00000451051;ENSP00000451785;ENSP00000452488	Q86U21;Q86UA9;Q8N806;Q96BY0;Q9NVV6;E9PCJ7;G3V253;G3V2G3;G3V336;H0YJA0;H0YJM2;H0YJY4	UBR7;UBR7	Putative E3 ubiquitin-protein ligase UBR7
1.30533	-0.0257027	-0.182124	-1.70203	0.0850315	0.180708		ENSG00000012983	ENSP00000013125;ENSP00000451452;ENSP00000451926;ENSP00000451980;ENSP00000452289	A0A0A0MQR1;G3V3V7;G3V4Q4;G3V4T8;G3V5C6	MAP4K5	Mitogen-activated protein kinase kinase kinase kinase
-0.318785	0.767847	NaN	NaN	-0.908494	-0.0730681		ENSG00000013016	ENSP00000327116;ENSP00000440685	A0A0C4DH83;B4DFR5;D6W574;Q8N514;Q9NZB3;Q9NZN3	EHD3	EH domain-containing protein 3
0.11938	-0.027149	0.270875	-1.02732	-0.523468	-1.33429		ENSG00000013275	ENSP00000157812;ENSP00000413869;ENSP00000485851;ENSP00000487367	P43686;Q96FV5;Q9UBM3;Q9UEX3	PSMC4	26S protease regulatory subunit 6B
-1.45042	-1.89473	-0.859202	-1.69212	-1.42173	-3.11534		ENSG00000013288	ENSP00000285599;ENSP00000423129;ENSP00000426273	E9PCD7;H0YA68;Q66MP2;Q86T67;Q9Y2E5	MAN2B2	Alpha-mannosidase;Epididymis-specific alpha-mannosidase
NaN	NaN	NaN	-1.99367	NaN	NaN		ENSG00000013297	ENSP00000064724;ENSP00000417434	B2R7C1;B4DFI2;D3DNQ5;O75508;Q5U0P3	CLDN11	Claudin;Claudin-11
-0.794825	1.11725	0.798885	0.267737	0.571448	0.255845		ENSG00000013306	ENSP00000225308;ENSP00000366299;ENSP00000444540;ENSP00000465182;ENSP00000465554;ENSP00000465594;ENSP00000466144;ENSP00000466615;ENSP00000466676;ENSP00000467681;ENSP00000467956;ENSP00000467964	A8JZZ2;B4DFG5;D3DX51;D3DX54;K7EJI2;K7EKC2;K7EKF4;K7ELM7;K7EMR4;K7EMW3;K7EQS4;K7EQS8;Q4V9M1;Q9BZJ4;Q9P182;Q9UF66;Q9Y379	SLC25A39	Solute carrier family 25 member 39
-0.45763	-0.0360229	0.198892	-0.829178	-0.191679	-0.663229		ENSG00000013364	ENSP00000349977;ENSP00000378760;ENSP00000454819;ENSP00000454825;ENSP00000455186;ENSP00000455532;ENSP00000455741;ENSP00000455819;ENSP00000456291;ENSP00000457685;ENSP00000457734;ENSP00000458583;ENSP00000486166	H3BNF2;H3BNF6;H3BP76;H3BPZ2;H3BQE7;H3BQK6;H3BRL2;H3BUK7;H3BUP3;I3L155;Q14764;Q96BG4;Q9BPW6;Q9BQT1;Q9UBD1	MVP	Major vault protein
0.460845	0.528897	-0.142462	0.494058	0.976226	-0.666578		ENSG00000013374	ENSP00000348110;ENSP00000398644;ENSP00000418234;ENSP00000419679;ENSP00000420023;ENSP00000420086;ENSP00000420344;ENSP00000420638;ENSP00000454264;ENSP00000457628	C9J7X7;C9JRT6;F8WDB6;F8WDL9;H3BM14;H3BM74;H7C5E1;H7C5N1;O95422;Q75MR9;Q8IX22;Q9BXR2;Q9Y5A7	NUB1	NEDD8 ultimate buster 1
0.482313	0.0512593	0.423687	-0.401547	0.374334	0.625102		ENSG00000013375	ENSP00000283977;ENSP00000421154;ENSP00000421565;ENSP00000422362;ENSP00000423389;ENSP00000423769;ENSP00000424865;ENSP00000424874;ENSP00000425558;ENSP00000425809;ENSP00000427420;ENSP00000474029;ENSP00000477539	A0A087WT27;B2RB65;B4DX94;D6RC77;D6RCD1;D6RCQ8;D6RF12;D6RF77;D6RIS6;E1P547;E9PF86;H0Y8I3;H0Y987;J3KN95;O95394;Q5JWR4;Q96J46;Q9H8G5;Q9NS94;Q9NTT6;Q9UFV5;Q9UIY2;S4R390	PGM3	Phosphoacetylglucosamine mutase
NaN	NaN	-1.6477	1.73499	-0.644281	1.39913		ENSG00000013392	ENSP00000358739	B4DIQ3;E1P548;Q2M3R3;Q96FH1;Q9UIY3	RWDD2A	RWD domain-containing protein 2A
0.827107	0.154764	-2.30305	-1.01449	-2.2704	0.222099		ENSG00000013441	ENSP00000326830;ENSP00000386358;ENSP00000386875;ENSP00000394734;ENSP00000400487;ENSP00000479484	A0A087WVK0;B4DFW7;B8ZZR0;F8WBF5;P49759;Q0P694;Q8N5V8	CLK1	Dual specificity protein kinase CLK1
0.60775	-0.0582297	0.196908	0.915565	-0.681118	0.251643		ENSG00000013503	ENSP00000228347;ENSP00000445721;ENSP00000448398	A8K6H0;B3KV73;F5H1E6;F8VRU2;Q9NW08;Q9NW59	POLR3B	DNA-directed RNA polymerase III subunit RPC2
-0.906465	NaN	0.411196	-1.10038	NaN	-1.42953		ENSG00000013523	ENSP00000251089;ENSP00000451534;ENSP00000451568;ENSP00000452287	B4DWL7;G3V414;G3V437;G3V5C4;O94859;Q8NCS9;Q9UNK9	ANGEL1	Protein angel homolog 1
1.07274	0.099623	-0.0801177	-0.481551	0.133327	-0.600433		ENSG00000013561	ENSP00000324956;ENSP00000348462;ENSP00000378022;ENSP00000378027;ENSP00000378028;ENSP00000420837;ENSP00000421780;ENSP00000422527;ENSP00000422650;ENSP00000423273;ENSP00000423294;ENSP00000423420;ENSP00000425361;ENSP00000426832	A0AV26;A6NMR2;A8MTW5;B3KN72;B7ZLV2;D3DQE4;D6R988;D6R996;D6RA38;D6RAS4;D6RBK4;D6RBU3;D6RDK2;D6RDU6;E7EP22;O94793;Q6IBV0;Q9UBS8	RNF14	E3 ubiquitin-protein ligase RNF14
-1.07328	-0.745207	-0.117183	0.763561	-1.95728	-1.03947		ENSG00000013563	ENSP00000014935;ENSP00000309168;ENSP00000358822;ENSP00000358823;ENSP00000358824;ENSP00000377255;ENSP00000393000;ENSP00000393346;ENSP00000395591;ENSP00000410281;ENSP00000416881	A3KQT1;A6QRJ0;D3DWW7;E7ESG1;E7EUJ0;P49184;Q5HY40;Q5HY41	DNASE1L1	Deoxyribonuclease-1-like 1
-0.020485	-2.46262	1.53221	NaN	0.285329	0.235155		ENSG00000013573	ENSP00000228264;ENSP00000309965;ENSP00000406457;ENSP00000406799;ENSP00000407646;ENSP00000439298;ENSP00000440171;ENSP00000440402;ENSP00000441015;ENSP00000441425;ENSP00000442466;ENSP00000443426;ENSP00000443578;ENSP00000443750;ENSP00000445219;ENSP00000445568;ENSP00000473610	B4DMS8;C9K0E8;F5GXJ8;F5GXL6;F5GYY1;F5H235;F5H2V9;F6WZM0;H0YFY8;H0YGL4;H0YGX9;Q13333;Q86VQ4;Q86W62;Q92498;Q92770;Q92998;Q92999;Q96FC9;R4GNE1	DDX11	Probable ATP-dependent RNA helicase DDX11
0.72578	0.410231	-0.403773	-0.12696	-0.133827	0.0710363		ENSG00000013583	ENSP00000014930;ENSP00000441678;ENSP00000442020	A8K1G2;F5GWX2;H0YG71;Q9NRV9;Q9Y5Z5	HEBP1	Heme-binding protein 1
-0.376605	-1.56355	-1.06547	-0.952931	-1.42651	NaN		ENSG00000013588	ENSP00000014914;ENSP00000439430;ENSP00000441627	B3KV45;F5GWG3;H0YFN2;O95357;Q8NFJ5	GPRC5A	Retinoic acid-induced protein 3
-1.19481	-2.24265	NaN	2.77851	-0.00417709	1.81006		ENSG00000013619	ENSP00000262858;ENSP00000351765;ENSP00000359428;ENSP00000397438;ENSP00000414517	B2RCQ4;B4DG93;B9EGA5;F8WAK3;Q13495	MAMLD1	Mastermind-like domain-containing protein 1
-1.85165	-0.699823	-0.267036	-1.15623	0.934476	1.41525		ENSG00000013810	ENSP00000326550;ENSP00000415914;ENSP00000418095;ENSP00000418727;ENSP00000419210;ENSP00000420838;ENSP00000478580;ENSP00000483196	C9JA91;C9JWI7;E7EMT0;F8WC55;H0Y8F2;Q2NKK4;Q3KQS5;Q8IX09;Q9UMQ1;Q9Y6A5	ERIC-1s;TACC3	Transforming acidic coiled-coil-containing protein 3
0.258525	0.387216	0.236825	-2.81873	0.0426283	-1.50407		ENSG00000014123	ENSP00000358283	A0PJ53;B4DJ57;C0H5X5;O94874;Q8N765;Q9NTQ0	UFL1	E3 UFM1-protein ligase 1
-1.49898	-1.01459	-1.44125	1.37767	0.926876	NaN		ENSG00000014138	ENSP00000265465;ENSP00000432536;ENSP00000433952;ENSP00000434173	B4DNB4;E9PIQ6;E9PQ99;H0YDR7;Q14181;Q9BPV3	POLA2	DNA polymerase alpha subunit B
-1.72729	-0.707732	-0.527404	NaN	NaN	NaN		ENSG00000014164	ENSP00000262577;ENSP00000436834	H0YEY2;Q14163;Q8IXZ2;Q8N4E2;Q9BUS4	ZC3H3	Zinc finger CCCH domain-containing protein 3
-1.2771	0.210208	1.79761	-0.544662	-1.15272	0.258307		ENSG00000014216	ENSP00000279247;ENSP00000431172;ENSP00000431528;ENSP00000431686;ENSP00000431793;ENSP00000431984;ENSP00000432512;ENSP00000433366;ENSP00000433823;ENSP00000434176;ENSP00000435092;ENSP00000435198;ENSP00000435272;ENSP00000435847;ENSP00000436002;ENSP00000436693	E9PIA9;E9PJA6;E9PJJ3;E9PL37;E9PLC9;E9PLX0;E9PMC6;E9PQB3;E9PRM1;E9PSA6;P07384;Q2TTR0;Q6DHV4	CAPN1	Calpain-1 catalytic subunit
NaN	0.0147889	0.229866	-0.544117	0.144945	0.2521		ENSG00000014641	ENSP00000233114;ENSP00000386719;ENSP00000386743;ENSP00000394504;ENSP00000399004;ENSP00000400937;ENSP00000409027;ENSP00000410073;ENSP00000438144;ENSP00000446395	B2R5V5;B4DUN2;B7Z3I7;B8ZZ51;B9A041;C9IZI0;C9JF79;C9JLV6;C9JRL4;F5H098;F8WFC2;P40925;Q6I9V0	MDH1	Malate dehydrogenase;Malate dehydrogenase, cytoplasmic
0.967528	0.454144	-0.574738	0.205482	0.530824	-0.403999		ENSG00000014824	ENSP00000264451;ENSP00000423529	D6R9M6;Q4W5B6;Q6PML9;Q7Z5I7;Q8TBB2;Q9Y6R2	SLC30A9	Zinc transporter 9
1.02594	NaN	-0.285128	NaN	0.668364	-4.17578		ENSG00000014914	ENSP00000358136;ENSP00000391668	A4FU01;B3KUE4;B4DJI6;B4DQF5;B4E3Q6;Q3ZCP7;Q5SZ62;Q6P2Q8;Q99752;Q99753	MTMR11	Myotubularin-related protein 11
0.241833	-0.0491378	-0.598788	1.17068	0.223929	-0.45806		ENSG00000014919	ENSP00000016171;ENSP00000359514	A8K6I9;O60556;O75878;Q5TD00;Q5TD01;Q7KZN9;Q7Z3Q3;Q9NTN0	COX15	Cytochrome c oxidase assembly protein COX15 homolog
-0.478813	NaN	0.206837	NaN	4.65689	NaN		ENSG00000015133	ENSP00000330332;ENSP00000374506;ENSP00000374507;ENSP00000451392;ENSP00000452406	A0A0A0MR69;G3V3S0;H0YJX5;Q0P665;Q69YK1;Q7L1M2;Q86SX7;Q8IYG8;Q9P219	CCDC88C	Protein Daple
NaN	-0.883112	-0.0536904	0.807708	0.194727	0.297697		ENSG00000015153	ENSP00000328004;ENSP00000370167;ENSP00000439256;ENSP00000447217;ENSP00000447686;ENSP00000447863;ENSP00000448291;ENSP00000448312;ENSP00000448533;ENSP00000450097;ENSP00000450394;ENSP00000451626	A0A0B4J255;A8K5P0;B4DFU3;F8VRE5;F8VZR2;F8W0B9;G3V1X5;G3V212;G3V219;G3V465;Q8IY57;Q99710	YAF2	YY1-associated factor 2
0.564043	0.07461	0.137848	0.659225	0.0664711	-0.108181		ENSG00000015171	ENSP00000309992;ENSP00000370996;ENSP00000371003;ENSP00000371017;ENSP00000371020;ENSP00000381046;ENSP00000381050;ENSP00000381053;ENSP00000385484;ENSP00000386010;ENSP00000397072;ENSP00000424205;ENSP00000452959;ENSP00000473321;ENSP00000487386	A0A0A0MRY2;B0QZE2;B2R6G8;B7Z293;B7Z2J6;E7ENI9;E7EV75;E9PE09;F6UH50;J3QKD2;Q15326;Q2LD45;Q2LD46;Q2LD47;Q2LD48;Q5VUI1;Q8N4B3	ZMYND11	Zinc finger MYND domain-containing protein 11
0.906097	1.03769	0.327308	0.314114	0.548364	1.38915		ENSG00000015475	ENSP00000318822;ENSP00000344594;ENSP00000382667;ENSP00000382669;ENSP00000382674;ENSP00000449236;ENSP00000477773;ENSP00000480414;ENSP00000481991;ENSP00000483534;ENSP00000483709	B2ZP78;P55957;Q549M7;Q71T04;Q7Z4M9;Q8IY86	BID	BH3-interacting domain death agonist;BH3-interacting domain death agonist p11;BH3-interacting domain death agonist p13;BH3-interacting domain death agonist p15
1.08741	0.0692122	0.0767426	0.342708	-0.407242	-0.224067		ENSG00000015479	ENSP00000378284;ENSP00000421218;ENSP00000423533;ENSP00000423587;ENSP00000426030;ENSP00000482895;ENSP00000421145;ENSP00000422054;ENSP00000422137;ENSP00000422590;ENSP00000422649;ENSP00000422700;ENSP00000423290;ENSP00000424646;ENSP00000425150;ENSP00000426743;ENSP00000426801;ENSP00000427557	B3KM87;B7ZAV5;D3DQC3;P43243;Q9UHW0;Q9UQ27;A0A0A6YYM6;D6R991;D6R9F3;D6RAY2;D6RBI2;D6RBK5;D6RBS2;D6RE02;D6REK4;D6REM6;D6RGW7;D6RIA2;H0Y8T4	MATR3;MATR3	Matrin-3
-2.74701	-3.28062	-1.91073	-1.06832	-1.05189	-2.29247		ENSG00000015532	ENSP00000017003;ENSP00000365733;ENSP00000425511;ENSP00000426501;ENSP00000428350;ENSP00000460517	A0A0C4DFW8;B4DT06;D6RCT0;H0YB00;I3L3K2;Q6UY41;Q86V00;Q9H1B5	XYLT2	Xylosyltransferase 2
-0.4422	-0.253301	-0.204633	-0.684953	0.398002	0.440663		ENSG00000015676	ENSP00000347626	Q8IVD9;Q9BTI3;Q9H7W9;Q9UPT4	NUDCD3	NudC domain-containing protein 3
NaN	NaN	0.574694	NaN	NaN	NaN		ENSG00000016082	ENSP00000230658;ENSP00000422676	D6RBJ1;P20663;P47894;P61371	ISL1	Insulin gene enhancer protein ISL-1
NaN	NaN	-0.0627356	NaN	NaN	NaN		ENSG00000016402	ENSP00000314976;ENSP00000356720;ENSP00000356722;ENSP00000437843	B4DLR5;F5H675;Q14CW2;Q6UWA9;Q96SH7;Q96SH8;Q9UHF4	IL20RA	Interleukin-20 receptor subunit alpha
0.19094	-0.757658	-0.86419	-2.17755	-1.23751	-3.17115		ENSG00000016864	ENSP00000266014;ENSP00000378263;ENSP00000385730;ENSP00000417551;ENSP00000417713;ENSP00000417858;ENSP00000418300;ENSP00000418853;ENSP00000419094;ENSP00000419612;ENSP00000420286;ENSP00000420462	A0A0A0MSE5;C9J6X9;C9J880;C9JA13;C9JNB0;C9JPK4;C9JY96;H7C4V6;Q68CQ7;Q7Z4D1;Q8N2J6;Q9P0I5	GLT8D1	Glycosyltransferase 8 domain-containing protein 1
NaN	-1.83185	0.0448737	-1.07561	-1.05932	-0.984893		ENSG00000017260	ENSP00000329664;ENSP00000352665;ENSP00000395809;ENSP00000402677;ENSP00000421261;ENSP00000421326;ENSP00000422489;ENSP00000422872;ENSP00000422890;ENSP00000423330;ENSP00000423774;ENSP00000424783;ENSP00000424930;ENSP00000425228;ENSP00000425320;ENSP00000426849;ENSP00000427087;ENSP00000427461;ENSP00000427625;ENSP00000432956	B2RAT7;B4DSW3;B4E2Q0;B7Z3X9;D6R9U9;D6REJ1;D6RGE9;D6RHV9;G3XAH8;G8JLN9;H0Y8X9;H0Y9S7;H0Y9V7;H0YAH2;O76005;P98194;Q86V72;Q86V73;Q8N6V1;Q8NCJ7	ATP2C1	Calcium-transporting ATPase;Calcium-transporting ATPase type 2C member 1
0.522675	0.858994	0.766464	0.865659	0.301684	0.171873		ENSG00000017797	ENSP00000019317;ENSP00000372924;ENSP00000411556;ENSP00000463693	D3DUI0;E7ENF8;J3QLT3;Q15311	RALBP1	RalA-binding protein 1
-0.408677	0.265795	0.119262	0.446079	-0.768977	-0.594391		ENSG00000018189	ENSP00000226328;ENSP00000370394;ENSP00000399771;ENSP00000420980;ENSP00000421120;ENSP00000425400;ENSP00000425574;ENSP00000426165;ENSP00000426734	B3KM25;B4DYW7;D6RCQ1;D6REM9;D6RH24;D9N163;H0Y8G6;H0Y8I0;O94948;Q7L099;Q9UI00	RUFY3	Protein RUFY3
NaN	NaN	NaN	3.55942	NaN	NaN		ENSG00000018280	ENSP00000233202;ENSP00000346320;ENSP00000443435;ENSP00000483970;ENSP00000484905	A0A087X181;A0A087X2D6;A0A0A0MTL3;B9ZVT9;C0H5Y3;P49279;Q9HBK0	SLC11A1	Natural resistance-associated macrophage protein 1
-0.104405	0.818133	0.719736	-0.402102	-0.870526	0.678625		ENSG00000018408	ENSP00000353847;ENSP00000417339;ENSP00000417862;ENSP00000417984;ENSP00000418580;ENSP00000418621;ENSP00000419234;ENSP00000419465;ENSP00000420120;ENSP00000420159	C9J038;C9J337;C9J588;C9JQS8;C9JR84;D3DNH7;H7C4Q0;H7C4Z7;Q8N3P2;Q9GZV5;Q9Y3W6	WWTR1	WW domain-containing transcription regulator protein 1
0.163143	0.583264	-0.480098	0.408163	0.133327	-0.809239		ENSG00000018510	ENSP00000264167;ENSP00000386688	A5D8U9;B8ZZ81;O00116;Q2TU35	AGPS	Alkyldihydroxyacetonephosphate synthase, peroxisomal
1.25107	1.13133	-0.12341	1.18917	0.0972571	-0.85385		ENSG00000018610	ENSP00000320345;ENSP00000441786	A8MPX7;B4DQN2;D3DWH9;F5GWL7;O43351;Q9H5V9	CXorf56	UPF0428 protein CXorf56
0.0738425	-1.6283	-0.575996	1.3161	0.0937982	NaN		ENSG00000018699	ENSP00000313953;ENSP00000392883;ENSP00000393327;ENSP00000398820;ENSP00000409230;ENSP00000410642	A6NKJ0;C9JVS4;F8WCH1;H7C178;H7C329;H7C3A3;Q6P3X3;Q96SS5;Q9BVF1;Q9NWR4;Q9NXG4	TTC27	Tetratricopeptide repeat protein 27
NaN	NaN	3.48159	NaN	NaN	NaN		ENSG00000019102	ENSP00000318684;ENSP00000385013	O95791;Q96IQ7;Q9NX42	VSIG2	V-set and immunoglobulin domain-containing protein 2
NaN	0.677558	0.326307	-1.85311	0.174111	1.10962		ENSG00000019144	ENSP00000348359;ENSP00000354498;ENSP00000431508;ENSP00000435520;ENSP00000469820;ENSP00000470046;ENSP00000478254;ENSP00000481393;ENSP00000482728	A0A087WTZ7;A0A087WXY7;A0A087WZL0;B0YJ63;B0YJ64;O75133;Q4KMF8;Q86UU1;Q8TEQ2;Q96C94	PHLDB1	Pleckstrin homology-like domain family B member 1
NaN	NaN	-1.71809	NaN	NaN	NaN		ENSG00000019186	ENSP00000216862;ENSP00000379284;ENSP00000379285	Q07973;Q15807;Q32ML3;Q5I2W7	CYP24A1	1,25-dihydroxyvitamin D(3) 24-hydroxylase, mitochondrial
NaN	NaN	0.426302	NaN	2.13333	NaN		ENSG00000019485	ENSP00000394314;ENSP00000431898;ENSP00000435976;ENSP00000456942;ENSP00000480626	A0A087WWZ6;E9PJ09;H3BSZ2;Q8N9F1;Q9NQV5	PRDM11	PR domain-containing protein 11
NaN	-3.99313	NaN	NaN	NaN	NaN		ENSG00000019505	ENSP00000020926;ENSP00000432975;ENSP00000434967	A8K4P4;D3DQP1;H0YD47;H0YE47;Q7L8C5;Q9BQS3;Q9H041;Q9P2C0	SYT13	Synaptotagmin-13
-1.00421	-1.80894	-1.40032	0.57538	-0.560246	0.17342		ENSG00000019549	ENSP00000020945;ENSP00000380034	B2R6P6;O43623;Q53FC1	SNAI2	Zinc finger protein SNAI2
-0.67052	-2.22815	NaN	NaN	NaN	NaN		ENSG00000019582	ENSP00000009530;ENSP00000230685;ENSP00000367026;ENSP00000429024;ENSP00000429478;ENSP00000429641;ENSP00000430614;ENSP00000430654	A8K7R1;B4DNE8;D3DQG3;D3DQG4;E7EQJ3;E7ER71;E7ESL3;H0YBZ2;H0YBZ8;P04233;Q14597;Q29832;Q5U0J8;Q8SNA0;Q8WLP6	CD74	HLA class II histocompatibility antigen gamma chain
NaN	-3.23755	NaN	NaN	NaN	NaN		ENSG00000019991	ENSP00000222390;ENSP00000346164;ENSP00000388592;ENSP00000389854;ENSP00000391238;ENSP00000395468;ENSP00000396307;ENSP00000408270;ENSP00000413829	A1L3U6;C9JDP4;C9JJ35;C9JS80;C9WSJ3;P14210;Q02935;Q13494;Q14519;Q3KRB2;Q8TCE2;Q9BYL9;Q9BYM0;Q9UDU6	HGF	Hepatocyte growth factor;Hepatocyte growth factor alpha chain;Hepatocyte growth factor beta chain
0.66603	1.30666	-0.13064	1.18642	0.204585	0.528642		ENSG00000019995	ENSP00000352676	B4DZ98;D3DRF4;Q5SQP6;Q69YK3;Q9UGI0	ZRANB1	Ubiquitin thioesterase ZRANB1
-0.828785	-2.19959	-0.0456619	NaN	-0.788671	-0.275039		ENSG00000020129	ENSP00000348394;ENSP00000362340;ENSP00000362350;ENSP00000406511;ENSP00000407339	C9J5H8;D3DPR9;H7C2R2;Q9UBB6;Q9UBY2;Q9Y4A6;Q9Y4D9	NCDN	Neurochondrin
NaN	NaN	NaN	-0.183971	2.13333	-1.52085		ENSG00000020181	ENSP00000323508;ENSP00000400860;ENSP00000406367	A6H8W3;D3DSW4;H7C1L1;Q8N3R1;Q8TEM3;Q96KB2;Q96PE1;Q9P1Z7;Q9UFY4	ADGRA2;GPR124	G-protein coupled receptor 124
-0.742298	0.0765393	0.183904	0.0599542	0.552703	-0.620769		ENSG00000020256	ENSP00000216923;ENSP00000344615;ENSP00000355179;ENSP00000360570;ENSP00000360573;ENSP00000360578;ENSP00000379303;ENSP00000379312;ENSP00000403424	A2A2N4;A2A2N5;A2A2N6;H0Y669;Q53H69;Q53XQ1;Q5JWM0;Q5JWM1;Q8WU98;Q9H9P1;Q9NPA5;Q9NTS7;Q9NTW7;Q9NVH4	ZFP64	Zinc finger protein 64 homolog, isoforms 1 and 2;Zinc finger protein 64 homolog, isoforms 3 and 4
1.3432	-0.632854	0.0540023	-3.01517	-0.622254	0.260662		ENSG00000020426	ENSP00000261245;ENSP00000446437;ENSP00000451017;ENSP00000451379	G3V1U8;H0YJ92;H0YJF2;P51948;Q15817;Q6ICQ7	MNAT1	CDK-activating kinase assembly factor MAT1
1.01297	1.93091	0.722324	2.21181	1.03711	2.71843		ENSG00000020577	ENSP00000251091;ENSP00000375919;ENSP00000450808;ENSP00000452535;ENSP00000486821	A8MPZ5;G3V2R1;Q0VA96;Q6PEW4;Q9UPU9	SAMD4A	Protein Smaug homolog 1
NaN	NaN	NaN	-0.811586	NaN	NaN		ENSG00000020633	ENSP00000308051;ENSP00000343477;ENSP00000382800	B1AJV5;Q12969;Q13760;Q13761	RUNX3	Runt-related transcription factor 3
0.616455	-1.47327	0.67423	0.342614	0.81647	1.88723		ENSG00000020922	ENSP00000325863;ENSP00000326094;ENSP00000376933;ENSP00000385614;ENSP00000439511;ENSP00000440986;ENSP00000442809	B3KTC7;F5GXT0;F5H256;F5H742;F8W7U8;O43475;P49959	MRE11A	Double-strand break repair protein MRE11A
0.49028	NaN	NaN	1.21813	NaN	NaN		ENSG00000021300	ENSP00000227214;ENSP00000346127;ENSP00000381505;ENSP00000381507;ENSP00000438809;ENSP00000439714;ENSP00000440102;ENSP00000440122;ENSP00000441224;ENSP00000441558;ENSP00000442136;ENSP00000442616;ENSP00000443899;ENSP00000444453;ENSP00000445807;ENSP00000445990	A8K0Q5;B2RBP1;B7Z716;F5GY87;F5GY96;F5GYU9;F5GZ38;F5GZH3;F5H0R6;F5H114;F5H190;F5H1B8;F5H3M1;F5H866;Q9UBF5;Q9UF11;Q9UI37;Q9UI44	PLEKHB1	Pleckstrin homology domain-containing family B member 1
0.93226	-0.752126	0.27568	0.0945344	-1.55699	0.709087		ENSG00000021355	ENSP00000370115	A8K5L2;B4DNT0;P30740;Q53FB9;Q5W0E1;Q9UDF8	SERPINB1	Leukocyte elastase inhibitor
0.59848	0.789768	1.00765	NaN	0.237663	-0.966726		ENSG00000021574	ENSP00000320885;ENSP00000340817;ENSP00000480893;ENSP00000482496	A7E2A7;Q9UBP0;Q9UPR9	SPAST	Spastin
NaN	-0.640618	NaN	NaN	NaN	NaN		ENSG00000021645	ENSP00000281127;ENSP00000338349;ENSP00000394426;ENSP00000450462;ENSP00000450683;ENSP00000451393;ENSP00000451648;ENSP00000451672;ENSP00000451754;ENSP00000451947	A0A0A0MR89;A0A0C4DGK4;A5PKW8;A6NGR4;A7MD34;A8MPU5;B3KPM7;G3V247;G3V4R9;H0YJL2;O95378;Q6NUR0;Q8IUD8;Q8IUE3;Q9HDB5;Q9NS47;Q9P1V3;Q9P1V6;Q9UIE2;Q9UIE3;Q9ULA5;Q9Y486;Q9Y4C0	NRXN3	Neurexin-3;Neurexin-3-beta;Neurexin-3-beta, C-terminal fragment;Neurexin-3-beta, soluble form
-3.27286	0.811642	-0.358437	-0.0615354	1.05792	-0.389608		ENSG00000021762	ENSP00000263650;ENSP00000302872;ENSP00000374639;ENSP00000431412;ENSP00000432507;ENSP00000433222;ENSP00000433342;ENSP00000433754;ENSP00000434265;ENSP00000435812;ENSP00000436950;ENSP00000437141	A6NDP0;A6NJS8;B4DVB0;E9PIJ6;E9PJE6;E9PLN3;E9PNH0;E9PPQ2;E9PQB4;E9PRA9;H0YCD7;Q54A90;Q8N596;Q9BZB0;Q9H0X9;Q9P1Z4	OSBPL5	Oxysterol-binding protein;Oxysterol-binding protein-related protein 5
0.779655	-0.794092	-0.00141907	-0.848882	-0.921121	0.172556		ENSG00000021776	ENSP00000156471;ENSP00000445700;ENSP00000453278	A0JP17;A5YKK3;H0YH15;H0YLN9;O60306;Q2YDX9;Q6IRU8;Q6PIC8	AQR	Intron-binding protein aquarius
NaN	-0.98784	-0.030314	-2.93688	-2.22031	NaN		ENSG00000021826	ENSP00000233072;ENSP00000388496;ENSP00000402608;ENSP00000406136;ENSP00000430644;ENSP00000430697;ENSP00000480517	B7Z818;C9JTA4;E7EWJ3;J3KQL0;O43774;P31327;Q53TL5;Q59HF8;Q5R211;Q7Z5I5	CPS1	Carbamoyl-phosphate synthase [ammonia], mitochondrial
NaN	-0.592255	0.232225	NaN	NaN	0.263953		ENSG00000022267	ENSP00000071281;ENSP00000359708;ENSP00000359710;ENSP00000359717;ENSP00000359724;ENSP00000377709;ENSP00000377710;ENSP00000389920;ENSP00000391779;ENSP00000408038;ENSP00000412642;ENSP00000413798;ENSP00000414604;ENSP00000437673;ENSP00000443333;ENSP00000444815;ENSP00000477609;ENSP00000485897;ENSP00000486134;ENSP00000486436;ENSP00000486439;ENSP00000486631;ENSP00000486782;ENSP00000487030;ENSP00000487147…	A0A0D9SEY7;A0A0D9SFB0;A0A0D9SFI6;A0A0D9SFZ9;A0A0D9SG53;A0A0D9SGB2;A0A0D9SGC5;A0A0D9SGD1;B7Z5T4;B7Z793;O95212;Q13230;Q13642;Q13645;Q5JXH7;Q5JXH8;Q5JXH9;Q5JXI0;Q5JXI2;Q5JXI3;Q5JXI7;Q5JXI8;Q5M7Y6;Q6IB30;Q9NZ40;Q9UKZ8;Q9Y630	FHL1	Four and a half LIM domains protein 1
0.896655	0.562585	0.0395741	0.0582051	0.662123	0.887232		ENSG00000022277	ENSP00000023939;ENSP00000349906;ENSP00000379220;ENSP00000400322	A0A0A0MQR2;A2A2L5;A2A2L6;E1P5Z9;Q9BY42;Q9BYL7;Q9HCV9;Q9NX29;Q9NZZ8;Q9P002;Q9UHW3	RTFDC1	Protein RTF2 homolog
-2.25215	NaN	-0.173767	-0.246707	0.785403	-3.64526		ENSG00000022567	ENSP00000024061;ENSP00000428137;ENSP00000429033;ENSP00000429059;ENSP00000429974	E5RGN5;E5RJM7;E7EV90;Q5BKX6;Q6ZRI2;Q9ULU3	SLC45A4	Solute carrier family 45 member 4
0.63568	0.611944	0.111229	0.372924	1.18829	0.107986		ENSG00000022840	ENSP00000322242;ENSP00000415682;ENSP00000437392;ENSP00000439221;ENSP00000439510;ENSP00000439859;ENSP00000441487;ENSP00000443000;ENSP00000443235;ENSP00000443790;ENSP00000444770;ENSP00000445160	F5H3A4;F5H510;F5H5P6;F5H5Z1;H0YF69;H0YFN9;H0YFQ9;H0YG28;H0YGL7;H0YGX5;Q8N5U6;Q92550;Q9NPP8;Q9ULW4	RNF10	RING finger protein 10
-0.0328849	-0.349279	0.21265	-0.45367	-0.507131	-1.11277		ENSG00000022976	ENSP00000399863;ENSP00000452819;ENSP00000452983;ENSP00000453109;ENSP00000453137;ENSP00000453363;ENSP00000453415;ENSP00000453515;ENSP00000453744;ENSP00000454159	A8K0R7;B3KSD2;H0YKI3;H0YKY1;H0YLB6;H0YM06;H0YM94;H0YMU1;H0YNU6;Q53FH5;Q6GPI5;Q86TU1;Q9BQ86;Q9NUU3	ZNF839	Zinc finger protein 839
0.560243	-0.677358	0.571136	-0.764817	-0.109716	NaN		ENSG00000023041	ENSP00000358412;ENSP00000358413;ENSP00000486105	A0A0D9SEX5;D3DRB6;Q53G45;Q96IV7;Q9H605;Q9H6R6	ZDHHC6	Palmitoyltransferase ZDHHC6
NaN	-1.10005	-0.935823	NaN	-2.67403	NaN		ENSG00000023171	ENSP00000325628;ENSP00000388458;ENSP00000402457;ENSP00000432987;ENSP00000434214;ENSP00000436500	B3KXJ5;E7EPH8;E9PRD6;J3KNL5;Q3KR37;Q6UW85;Q9ULL9	GRAMD1B	GRAM domain-containing protein 1B
-1.08641	0.412639	-0.0436711	0.747442	-0.782375	0.305259		ENSG00000023191	ENSP00000346402;ENSP00000348515;ENSP00000380729;ENSP00000380738;ENSP00000380739;ENSP00000416589;ENSP00000433999;ENSP00000435594;ENSP00000478664;ENSP00000479004;ENSP00000479966;ENSP00000480036;ENSP00000484572;ENSP00000431201;ENSP00000432170;ENSP00000433033;ENSP00000434947;ENSP00000434971;ENSP00000435057;ENSP00000435748;ENSP00000435798;ENSP00000436022	P13489;Q8IZK8;Q96FD7;Q9BQ80;Q9UDK6;E9PIK5;E9PIM9;E9PLZ3;E9PMA9;E9PMI1;E9PMJ3;E9PMN0;E9PR82;H0YCR7	RNH1;RNH1	Ribonuclease inhibitor
0.659772	0.966692	0.490863	-0.9416	-0.456637	-0.0299268		ENSG00000023228	ENSP00000233190;ENSP00000389413;ENSP00000392709;ENSP00000395553;ENSP00000397760;ENSP00000399912;ENSP00000400976;ENSP00000409689;ENSP00000409766	B4DIN9;B4DJ81;B4DJA0;B4DPG1;B4DUC1;C9JPQ5;E7ENF3;F8WDL5;P28331;Q53TR8;Q8N1C4;Q8TCC9	NDUFS1	NADH-ubiquinone oxidoreductase 75 kDa subunit, mitochondrial
0.644818	1.1984	0.373176	0.270963	-0.499507	-0.249527		ENSG00000023287	ENSP00000025008;ENSP00000396067;ENSP00000429115;ENSP00000429611;ENSP00000429879;ENSP00000429918;ENSP00000430792;ENSP00000430809	E5RH44;E5RH63;E5RHX0;E5RJC1;H0YC28;H0YC30;Q86YR4;Q8TDY2;Q8WVU9;Q92601	RB1CC1	RB1-inducible coiled-coil protein 1
0.234035	-1.64319	-0.965595	-1.44366	-3.40126	-3.28698		ENSG00000023318	ENSP00000262455	O60319;Q4VXC1;Q5VWZ7;Q6UW14;Q8WX67;Q9BS26	ERP44	Endoplasmic reticulum resident protein 44
-0.0425775	-0.877658	0.123416	-1.42179	1.78185	-1.9032		ENSG00000023330	ENSP00000309259;ENSP00000378416;ENSP00000417352;ENSP00000417719;ENSP00000418779;ENSP00000419423	H7C4H7;H7C5B0;P13196	ALAS1	5-aminolevulinate synthase, nonspecific, mitochondrial
1.7264	0.431671	1.53673	NaN	-1.65094	-0.54438		ENSG00000023445	ENSP00000263464;ENSP00000431718;ENSP00000432907;ENSP00000481903	H0YCJ5;Q13489;Q16628;Q9HC27;Q9UP46	BIRC3	Baculoviral IAP repeat-containing protein 3
1.23156	-0.7301	-0.3899	0.241793	-1.31513	0.657928		ENSG00000023516	ENSP00000025301	O75124;Q9NUK7;Q9UKA4	AKAP11	A-kinase anchor protein 11
1.64081	0.746527	1.23145	0.278134	-0.87709	0.98933		ENSG00000023572	ENSP00000356409;ENSP00000356410	Q3LR69;Q7L1N7;Q96JC0;Q9NS18;Q9Y3D4	GLRX2	Glutaredoxin-2, mitochondrial
1.55976	-0.29611	-1.10338	-1.99201	-0.487616	0.208189		ENSG00000023608	ENSP00000216294	Q16533	SNAPC1	snRNA-activating protein complex subunit 1
1.34562	0.28673	-0.0627351	0.0216928	1.18892	0.18586		ENSG00000023697	ENSP00000416583;ENSP00000431757;ENSP00000432633;ENSP00000433051;ENSP00000433801;ENSP00000434973;ENSP00000435683;ENSP00000436999	E9PJ44;E9PJB9;E9PMH9;E9PML7;E9PPK3;E9PPM8;G3V158;Q53HN9;Q6PHW2;Q9Y315	DERA	Deoxyribose-phosphate aldolase
1.36792	-0.187431	-0.0160289	0.513824	0.387824	0.209746		ENSG00000023734	ENSP00000025399;ENSP00000392270;ENSP00000445693;ENSP00000445814	B2R5S5;B4DNJ6;F5H1G1;H0YH33;Q5TZT4;Q9NTK0;Q9UQC8;Q9Y3F4	STRAP	Serine-threonine kinase receptor-associated protein
NaN	-1.76663	NaN	NaN	NaN	NaN		ENSG00000023839	ENSP00000359463;ENSP00000359478	B2RMT8;Q14022;Q5T2B1;Q5TCZ5;Q92500;Q92798;Q92887;Q99663;Q9UMS2	ABCC2	Canalicular multispecific organic anion transporter 1
-0.772417	NaN	-1.91073	NaN	NaN	NaN		ENSG00000023892	ENSP00000319831;ENSP00000415357	H0Y7V7;Q86VF4;Q9H4E7	DEF6	Differentially expressed in FDCP 6 homolog
-0.54509	0.621323	0.947249	-2.44137	0.171972	0.055491		ENSG00000023902	ENSP00000358120;ENSP00000358122	Q336K5;Q53GL0;Q5T4P9;Q8IZ51;Q9NRV3;Q9UL48	PLEKHO1	Pleckstrin homology domain-containing family O member 1
0.734362	0.145321	-0.667238	-1.80433	0.552515	-0.731352		ENSG00000023909	ENSP00000359258;ENSP00000484507	A8K334;D3DT45;M5A959;P48507;Q6FHC1;Q9NPX9;Q9NU74	GCLM	Glutamate--cysteine ligase regulatory subunit
0.14926	NaN	0.515968	NaN	0.51882	1.7263		ENSG00000024048	ENSP00000361990;ENSP00000361992;ENSP00000361994	O15057;Q4VXK2;Q5TFH6;Q6P2I2;Q6ZUD0;Q8IWV8	UBR2	E3 ubiquitin-protein ligase UBR2
-0.66434	0.421551	0.937264	NaN	0.436313	0.379385		ENSG00000024422	ENSP00000263277;ENSP00000439036;ENSP00000471766	B2RDH9;B4DNU6;M0R1B9;Q96CB6;Q9NZN4	EHD2	EH domain-containing protein 2
0.137545	-0.202714	0.08114	-0.0955758	-0.764312	2.2902		ENSG00000024526	ENSP00000360005;ENSP00000412292;ENSP00000431477;ENSP00000436464	A8QXE0;A8QXE1;E9PL61;H0YES2;Q05DU3;Q5TB28;Q5TB30;Q9H9I3;Q9NX21;Q9NXZ0	DEPDC1	DEP domain-containing protein 1A
0.764595	0.0530803	0.484852	0.386707	0.892967	-0.611056		ENSG00000024862	ENSP00000332716;ENSP00000479060;ENSP00000479544;ENSP00000482946	A0A087WVM5;B4DUJ5;E1P591;Q32NC7;Q66K67;Q8IWP9;Q96E23;Q9Y430	CCDC28A	Coiled-coil domain-containing protein 28A
1.11736	1.42612	1.28191	0.674556	NaN	NaN		ENSG00000025039	ENSP00000352131;ENSP00000358423	A8K184;Q7L8F9;Q9NPG0;Q9NQL2	RRAGD	Ras-related GTP-binding protein D
0.46946	0.383107	-1.76634	0.175208	1.25671	0.109624		ENSG00000025156	ENSP00000357440;ENSP00000400380;ENSP00000477405	B4DGJ4;Q03933;Q0VAH9;Q2M1K4;Q9H445;V9GZ44	HSF2	Heat shock factor protein 2
-0.687945	-0.327823	-0.454503	0.993567	0.0762453	-0.0939093		ENSG00000025293	ENSP00000341900;ENSP00000363112;ENSP00000363124;ENSP00000391915;ENSP00000404455;ENSP00000410373;ENSP00000413712	A0A0A0MT13;A7E235;B0QYY0;B0QZ19;B2RB56;E1P5S3;F8WCQ1;Q566Q2;Q5JWY9;Q5JWZ0;Q5JXL1;Q66K49;Q9BVI0;Q9BWV4;Q9BXA3;Q9BZW3;Q9H421;Q9H4J6;Q9NZ22	PHF20	PHD finger protein 20
-0.30522	1.15209	NaN	0.949974	0.0264113	1.06612		ENSG00000025434	ENSP00000378793;ENSP00000384745;ENSP00000385073;ENSP00000385801;ENSP00000387946;ENSP00000391005;ENSP00000396132;ENSP00000403696;ENSP00000403798;ENSP00000406692;ENSP00000407716;ENSP00000412636;ENSP00000413095;ENSP00000415591;ENSP00000420656;ENSP00000432073;ENSP00000433271;ENSP00000434650;ENSP00000477707	A8K3J9;B4DXU5;B5MBY7;C9J2C8;C9J4R0;C9JBS2;C9JCS0;C9JEC2;C9JJ16;C9JTS4;D3DQR1;E9PID2;E9PLL4;E9PPA1;F8WC63;F8WEY6;Q13133;Q8IW13;Q96H87	NR1H3	Oxysterols receptor LXR-alpha
-0.817025	1.18535	0.67423	NaN	4.13333	NaN		ENSG00000025708	ENSP00000252029;ENSP00000379036;ENSP00000379037;ENSP00000379038;ENSP00000395875;ENSP00000477950	A8MW15;C9JGI3;H9KVA0;P19971;Q13390;Q8WVB7	TYMP	Thymidine phosphorylase
-2.14733	0.513826	-0.530128	-0.0844355	0.936929	0.583901		ENSG00000025770	ENSP00000299821;ENSP00000379050;ENSP00000379053;ENSP00000410088;ENSP00000410480;ENSP00000429025;ENSP00000429060;ENSP00000430944	A0A0A6YYG7;B7WPH1;E5RJL4;E5RJN3;F8WAR3;H0YC55;O43788;Q13391;Q6IBW4;Q96C14;Q96GJ0;Q9BQ71;Q9BUT3;Q9BVD1	NCAPH2	Condensin-2 complex subunit H2
0.9346	-0.278467	-0.285064	-0.186166	0.458751	0.698623		ENSG00000025772	ENSP00000361900	Q15785;Q53GH9;Q6IBN7;Q9NTZ3	TOMM34	Mitochondrial import receptor subunit TOM34
-0.72449	-1.60004	-0.958697	-1.29325	-0.842126	-0.85916		ENSG00000025796	ENSP00000357998;ENSP00000403144;ENSP00000410968	A6PVC9;F8WB27;O95380;Q5THN4;Q86VS9;Q8IWL0;Q9NTE0;Q9UGP8	SEC63	Translocation protein SEC63 homolog
0.530487	0.554994	0.383504	0.261356	0.35679	-0.894821		ENSG00000025800	ENSP00000362728;ENSP00000415677;ENSP00000474234	B2RDC7;D3DPP5;O60684;Q5TFJ7;Q5VVU3;S4R3E5	KPNA6	Importin subunit alpha-7
-0.413485	-0.409757	0.782279	0.192785	0.0717821	-0.00405931		ENSG00000026025	ENSP00000224237;ENSP00000391842;ENSP00000431702;ENSP00000435613;ENSP00000446007	B0YJC2;B0YJC4;B0YJC5;D3DRU4;P08670;Q15867;Q15868;Q15869;Q548L2;Q5JVS8;Q6LER9;Q8N850;Q96ML2;Q9NTM3	VIM	Vimentin
NaN	-1.75213	NaN	NaN	-3.62156	-1.6183		ENSG00000026103	ENSP00000345601;ENSP00000347426;ENSP00000347979;ENSP00000349896;ENSP00000420975;ENSP00000422453;ENSP00000423755;ENSP00000424113;ENSP00000425159;ENSP00000477997;ENSP00000484575;ENSP00000485876	A0A087WTM9;A0A087X1Z7;A0A0D9SEP1;A9UJX4;B6VNV4;H7C5Z8;P25445;Q14292;Q14293;Q14294;Q14295;Q16652;Q5T9P1;Q5T9P2;Q5T9P3;Q6SSE9	FAS	Tumor necrosis factor receptor superfamily member 6
-0.06928	-2.05823	-1.89563	NaN	NaN	0.0487423		ENSG00000026297	ENSP00000028008;ENSP00000390833;ENSP00000422846;ENSP00000424947;ENSP00000426059;ENSP00000426455;ENSP00000480244;ENSP00000482755	A0A087WWI1;A0A087WZM2;B2RDA7;D6REQ6;D6RHI9;E1P5C3;J3QQ64;O00584;Q5T8Q0;Q8TCU2;Q9BZ46;Q9BZ47	RNASET2	Ribonuclease T2
NaN	-1.99487	-0.524315	-1.66878	-1.34539	-1.21461		ENSG00000026508	ENSP00000263398;ENSP00000278385;ENSP00000278386;ENSP00000279452;ENSP00000309732;ENSP00000389830;ENSP00000392331;ENSP00000395953;ENSP00000398099;ENSP00000398632;ENSP00000404447;ENSP00000431860;ENSP00000432405;ENSP00000432704;ENSP00000432718;ENSP00000433189;ENSP00000434418;ENSP00000434465;ENSP00000434530;ENSP00000434920;ENSP00000435321;ENSP00000435377;ENSP00000436451;ENSP00000436549;ENSP00000436623…	A5YRN9;B6EAT9;D3DR12;D3DR13;E9PKC6;H0Y2P0;H0Y5E4;H0YCL4;H0YCV9;H0YD13;H0YD17;H0YD90;H0YDV8;H0YDW7;H0YDX6;H0YE40;H0YEA1;H0YES0;H0YEU1;H0YEV3;H0YF08;J3KN83;O95370;P16070;P22511;Q04858;Q13419;Q13957;Q13958;Q13959;Q13960;Q13961;Q13967;Q13968;Q13980;Q15861;Q16064;Q16065;Q16066;Q16208;Q16522;Q86T72;Q86UZ1;Q86Z27;Q8N694;Q92493;Q96J24;Q9H5A5;Q9UC28;Q9UC29;Q9UC30;Q9UCB0;Q9UJ36	CD44	CD44 antigen
NaN	2.32202	0.571136	2.1172	NaN	NaN		ENSG00000026559	ENSP00000360626;ENSP00000394075;ENSP00000394093;ENSP00000396058;ENSP00000408116	A0A075B6P6;A2A2I8;A2A2I9;A8K3S4;O43528;Q5JXL4;Q5JXL5;Q9BRC1;Q9UIX4	KCNG1	Potassium voltage-gated channel subfamily G member 1
-1.13764	-1.46262	-1.14118	-1.77833	-1.6241	-1.66297		ENSG00000026652	ENSP00000314036;ENSP00000355872;ENSP00000355878;ENSP00000400211;ENSP00000413901	B4DSF9;G3XAF1;H0Y5R3;Q5TEE8;Q5TEF0;Q6AI25;Q9NRZ5	AGPAT4;DKFZp686G10113	1-acyl-sn-glycerol-3-phosphate acyltransferase delta
-0.137195	0.0292332	-1.06274	-2.9589	-0.400105	-1.10188		ENSG00000026950	ENSP00000289361;ENSP00000394937;ENSP00000396684;ENSP00000399393;ENSP00000406667;ENSP00000420010;ENSP00000427013	A2A278;A6PVC0;A8K2C8;B4DIQ1;B4DRM2;E7EPR2;E9PFB8;E9PGB4;E9PHG8;O00481;Q0P515;Q147X5;Q53F15;Q99420;Q9HCY1	BTN3A1	Butyrophilin subfamily 3 member A1
0.05738	-1.14684	-0.774528	1.07492	-0.0271382	-1.37866		ENSG00000027001	ENSP00000371607	Q5JV15;Q5T9Q9;Q96G65;Q99797	MIPEP	Mitochondrial intermediate peptidase
NaN	-2.51509	-0.365298	0.593637	NaN	NaN		ENSG00000027075	ENSP00000329127;ENSP00000450959;ENSP00000450981;ENSP00000451205;ENSP00000451789;ENSP00000451793;ENSP00000451871;ENSP00000451930;ENSP00000451933;ENSP00000452055;ENSP00000452129;ENSP00000452330;ENSP00000452528;ENSP00000452588	B4DJN5;G3V304;G3V3E7;G3V4G6;G3V4H0;G3V4L3;G3V4Q6;G3V4Q9;G3V4X4;G3V520;G3V5F8;G3V5U5;G3V5Y6;P24723;Q16246;Q8NE03	PRKCH	Protein kinase C eta type
-0.185883	NaN	0.17173	NaN	-2.99596	-2.20196		ENSG00000027697	ENSP00000356713;ENSP00000389249;ENSP00000394230;ENSP00000443282	B4DFT7;E1P587;F5H5M7;P15260;Q53Y96;Q5TFC9;Q5TFD1	IFNGR1	Interferon gamma receptor 1
-1.38447	-1.22299	-0.910733	0.72411	-0.498522	-0.870746		ENSG00000027847	ENSP00000029410;ENSP00000420886;ENSP00000423438;ENSP00000423868;ENSP00000425591	B3KN39;D6RA33;D6RDJ8;D6RJI5;H0Y9D6;Q9UBV7;Q9UHN2	B4GALT7	Beta-1,4-galactosyltransferase 7;Xylosylprotein 4-beta-galactosyltransferase
NaN	NaN	-1.20024	NaN	NaN	NaN		ENSG00000027869	ENSP00000357181;ENSP00000357182;ENSP00000376123	O43817;Q5UBZ1;Q5VZS4;Q5VZS5;Q9NP31;Q9UPA7	SH2D2A	SH2 domain-containing protein 2A
0.6037	-2.4302	-0.718088	0.11674	0.767199	0.0543418		ENSG00000028116	ENSP00000342381;ENSP00000398323;ENSP00000400006;ENSP00000402375;ENSP00000404156;ENSP00000404961;ENSP00000408002	B4DKL0;D6W5D4;D6W5D6;E7ERS5;E9PBU1;Q49AK9;Q53EU9;Q53S39;Q53S77;Q53TU1;Q86Y07;Q86Y08;Q86Y09;Q86Y10;Q86Y11;Q86Y12;Q8IXI5;Q99987	VRK2	Serine/threonine-protein kinase VRK2
-4.01002	-1.5337	NaN	NaN	-0.207711	1.52466		ENSG00000028137	ENSP00000365435;ENSP00000440425	B1AJZ3;B5A977;P20333;Q16042;Q6YI29;Q9UIH1	TNFR1B;TNFRSF1B	Tumor necrosis factor receptor superfamily member 1B;Tumor necrosis factor receptor superfamily member 1b, membrane form;Tumor necrosis factor-binding protein 2
1.00333	-0.0623972	-0.133125	NaN	-0.433879	-1.51331		ENSG00000028203	ENSP00000261219;ENSP00000380894;ENSP00000410083;ENSP00000446666;ENSP00000447010;ENSP00000447044;ENSP00000447080;ENSP00000447151;ENSP00000447468;ENSP00000447633;ENSP00000447786;ENSP00000447891;ENSP00000448019;ENSP00000448555;ENSP00000448724;ENSP00000448738;ENSP00000448866;ENSP00000449056;ENSP00000449346;ENSP00000449591;ENSP00000449701;ENSP00000450009	F2Z3A6;F8VPN9;F8VRY3;F8VS43;F8VUB7;F8VUG0;F8VVS3;F8VXA0;F8W048;F8W088;F8W0S0;F8W8C2;Q6P1Q3;Q9H2F4;Q9H2U5;Q9HBM0;Q9NT70;Q9NVW0;Q9UF91	VEZT	Vezatin
-1.33593	0.347952	NaN	NaN	NaN	-0.128687		ENSG00000028277	ENSP00000339369;ENSP00000373992;ENSP00000431603;ENSP00000436100;ENSP00000436988;ENSP00000437224;ENSP00000452930;ENSP00000453255;ENSP00000453995;ENSP00000454179;ENSP00000471890;ENSP00000475664;ENSP00000476062;ENSP00000476240;ENSP00000486228	A0A0D9SF23;B5ME60;E9PR37;H0YKT2;H0YLL6;H0YNG1;H0YNW1;M0R1I6;P09086;Q16648;Q7M4M8;Q9BRS4;U3KQ96;U3KQN1;U3KQU9	POU2F2	POU domain protein;POU domain, class 2, transcription factor 2
-0.116395	-0.0657799	0.0758471	0.38505	0.116048	0.24149		ENSG00000028310	ENSP00000417431;ENSP00000419752;ENSP00000419765;ENSP00000419845;ENSP00000420080;ENSP00000420397;ENSP00000420492;ENSP00000420722;ENSP00000428194;ENSP00000429353;ENSP00000430170;ENSP00000430510	A6NFY8;B4DMQ2;B4DR93;C9JBY0;F2Z2E8;H0YAW8;H0YBF1;H0YBR9;H0YBX9;Q2XUS1;Q6UWU9;Q8IUS4;Q9H5Q5;Q9H7R9;Q9H8M2	BRD9	Bromodomain-containing protein 9
0.786173	-0.580975	-0.0262103	-0.75228	0.216984	0.18258		ENSG00000028528	ENSP00000261889;ENSP00000369638;ENSP00000452651;ENSP00000452652;ENSP00000452668;ENSP00000452759;ENSP00000452852;ENSP00000452931;ENSP00000453567;ENSP00000453785;ENSP00000486714	A6NM19;A8K6T7;H0Y2M5;H0YK42;H0YK43;H0YK58;H0YKD5;H0YKL5;H0YKT3;J3KPH4;O60750;O60751;Q13596;Q6ZRJ8	SNX1	Sorting nexin-1
0.77691	-0.58446	1.25919	0.40537	-0.270029	-1.2123		ENSG00000028839	ENSP00000237264;ENSP00000356843;ENSP00000356845;ENSP00000398186;ENSP00000402864;ENSP00000478795	A8K8F5;O95753;P62380;Q7Z6T9;Q7Z6U0;Q7Z6U1;Q7Z6U2;Q9BWD5;Q9Z2Z0	TBPL1	TATA box-binding protein-like protein 1
1.48037	1.53991	0.597174	NaN	0.194727	1.00529		ENSG00000029153	ENSP00000261178;ENSP00000266503;ENSP00000312247;ENSP00000379238;ENSP00000400185;ENSP00000438545;ENSP00000442438;ENSP00000445836	B7Z429;F5H402;H0Y5R1;Q8WYA1;Q8WYA2;Q8WYA3;Q8WYA4;Q96J63;Q9H2M4;Q9NS70;Q9NYQ4;Q9NYQ5	ARNTL2	Aryl hydrocarbon receptor nuclear translocator-like protein 2
NaN	0.0260823	-0.0160861	-0.489249	0.375981	-0.115006		ENSG00000029363	ENSP00000229446;ENSP00000376159;ENSP00000431734;ENSP00000433505;ENSP00000433822;ENSP00000434826;ENSP00000435210;ENSP00000435441;ENSP00000436142;ENSP00000436216;ENSP00000436501;ENSP00000436913;ENSP00000437018;ENSP00000437333;ENSP00000487249	A2RU75;B7ZM58;E1P586;E9PJA7;E9PK09;E9PK91;E9PKI6;E9PQN2;H0YF00;H0YF14;H0YF63;Q14673;Q86WU6;Q86WY0;Q9NYF8	BCLAF1	Bcl-2-associated transcription factor 1
0.679947	-0.419734	-0.27716	0.115863	-1.21063	-0.42834		ENSG00000029364	ENSP00000336887;ENSP00000450639;ENSP00000451833;ENSP00000452385;ENSP00000468864;ENSP00000486416	A0A0D9SFA2;G3V5J8;M0QX28;Q53HN3;Q5MJQ0;Q6P2Q1;Q86WY2;Q9NUM3	SLC39A9	Zinc transporter ZIP9
-1.06288	0.881803	NaN	NaN	NaN	0.492953		ENSG00000029534	ENSP00000265709;ENSP00000289734;ENSP00000297744;ENSP00000319123;ENSP00000335031;ENSP00000339620;ENSP00000428315;ENSP00000428750;ENSP00000430174;ENSP00000430368	A0PJN8;A6NJ23;C9JN86;E5RFL7;H0YAY8;H0YBS0;O43400;P16157;Q13768;Q53ER1;Q59FP2;Q6PK32;Q8N604;Q99407	ANK1	Ankyrin-1
NaN	-0.612784	1.1473	0.145262	1.04022	0.985636		ENSG00000029639	ENSP00000356134	Q05DR0;Q8WVM0;Q9Y384	TFB1M	Dimethyladenosine transferase 1, mitochondrial
1.15284	0.534289	-0.188751	-0.65313	-0.258991	0.461097		ENSG00000029725	ENSP00000339569;ENSP00000445408;ENSP00000459550;ENSP00000460980;ENSP00000466981;ENSP00000482983	A0A087WZZ3;B2RAG7;I3L2B8;I3L456;K7ENJ9;O95369;Q15276;Q8IVX3	RABEP1	Rab GTPase-binding effector protein 1
1.51335	-0.251889	0.172925	0.207027	0.495897	0.929918		ENSG00000029993	ENSP00000359393;ENSP00000405601;ENSP00000410354;ENSP00000417027;ENSP00000442758	E7EQU1;E7ES08;E9PES6;O15347;O95556;Q6NS40	HMGB3	High mobility group protein B3
-0.0812175	0.980324	0.705939	NaN	0.798907	-0.0920095		ENSG00000030066	ENSP00000367721;ENSP00000431495;ENSP00000432367;ENSP00000433590;ENSP00000433964	B4DYE8;B4E2J9;E9PR16;E9PSI3;G3V198;Q08AD3;Q12769;Q7Z5X6;Q96GB3;Q9H660	NUP160	Nuclear pore complex protein Nup160
-0.490997	-0.840183	-0.695004	-3.96979	-1.00963	1.75117		ENSG00000030110	ENSP00000353878;ENSP00000363591;ENSP00000391258	A0A0A0MRG8;C0H5Y7;Q16611;Q6I9T6;Q92533	BAK1	Bcl-2 homologous antagonist/killer
NaN	NaN	NaN	NaN	-0.245185	2.02716		ENSG00000030419	ENSP00000342876;ENSP00000363439;ENSP00000363446;ENSP00000389548;ENSP00000390045;ENSP00000395203;ENSP00000396253;ENSP00000402132;ENSP00000406783;ENSP00000410447;ENSP00000411444;ENSP00000412869;ENSP00000413680	A0A0A0MSL2;A0A0A0MT14;B4DWF2;E7EPU0;E7ES26;E7EUI1;Q53YJ5;Q6PQC5;Q6PQC6;Q6PQC7;Q6PQC8;Q6PQD0;Q6PQD1;Q8N6S1;Q9UKS7	IKZF2;ZNFN1A2	Zinc finger protein Helios
-2.74712	-2.38444	-0.587036	-1.60881	-2.62437	-1.71273		ENSG00000030582	ENSP00000053867;ENSP00000465375;ENSP00000465518;ENSP00000465673;ENSP00000466271;ENSP00000466405;ENSP00000466611;ENSP00000466956;ENSP00000467022;ENSP00000467431;ENSP00000467616;ENSP00000467745;ENSP00000467837;ENSP00000467870;ENSP00000468318	D3DX55;K7EJY4;K7EK92;K7EKL3;K7ELY1;K7EM89;K7EMR1;K7ENI2;K7ENN1;K7EPL0;K7EQ05;K7EQA7;K7EQI0;K7EQK6;K7ERM2;P23781;P23782;P23783;P23784;P28799;Q53HQ8;Q53Y88;Q540U8;Q9BWE7;Q9H8S1;Q9UCH0	GRN	Acrogranin;Granulin-1;Granulin-2;Granulin-3;Granulin-4;Granulin-5;Granulin-6;Granulin-7;Granulins;Paragranulin
1.77971	2.16674	-0.374133	-0.306828	0.0637856	1.31126		ENSG00000031003	ENSP00000033079;ENSP00000388521;ENSP00000394669;ENSP00000422311;ENSP00000422673;ENSP00000424785;ENSP00000425326;ENSP00000426863	D3DQB5;D6RAT6;D6RBJ3;D6RCA0;D6RDL7;D6RE97;G3V0H9;Q3ZCR0;Q6PGQ2;Q9NYF5;Q9P0I7	FAM13B	Protein FAM13B
-0.603868	-0.778122	2.60023	-0.821401	NaN	0.255476		ENSG00000031081	ENSP00000264245;ENSP00000418429	C9J652;Q2M1Z3;Q9ULL6	ARHGAP31	Rho GTPase-activating protein 31
-0.10876	1.02046	-1.87597	-0.770327	-1.24519	4.47219		ENSG00000031691	ENSP00000337289	A8KAF1;Q6IN61;Q7L2Z9;Q9NVS5	CENPQ	Centromere protein Q
-0.00521004	0.102714	0.0892673	0.203051	0.0621653	-0.805983		ENSG00000031698	ENSP00000234677;ENSP00000358939	B2R6Y9;P49591;Q5T5C7;Q5T5C8;Q9NSE3	SARS	Serine--tRNA ligase, cytoplasmic
-0.51553	1.09776	0.31166	0.831733	0.671747	-2.18316		ENSG00000031823	ENSP00000034275;ENSP00000341483;ENSP00000404837;ENSP00000464705;ENSP00000464774;ENSP00000464986;ENSP00000465085;ENSP00000466510;ENSP00000466638;ENSP00000466761;ENSP00000466879;ENSP00000466970;ENSP00000467560;ENSP00000467760;ENSP00000468211;ENSP00000468815	B2RAT8;B7Z7F3;K7EID7;K7EIJ4;K7EJ17;K7EMH9;K7EMT3;K7EN31;K7ENB9;K7ENJ2;K7EPW1;K7EQB8;K7ERD4;K7ESQ0;O60405;O75759;O75760;Q9BT47;Q9H6Z4;Q9UG74	RANBP3	Ran-binding protein 3
-0.418815	-0.316542	0.702799	-0.726244	0.612161	0.773575		ENSG00000032219	ENSP00000344556;ENSP00000347602;ENSP00000378597;ENSP00000392567;ENSP00000397368;ENSP00000410417;ENSP00000415872;ENSP00000416053	C9J1W3;C9JIF4;F8WAR5;H7C485;P29374;Q15991;Q15992;Q15993	ARID4A	AT-rich interactive domain-containing protein 4A
-0.61006	0.275873	-0.00384188	0.519979	0.943356	0.642498		ENSG00000032389	ENSP00000371559;ENSP00000381652;ENSP00000385756;ENSP00000389080;ENSP00000389228;ENSP00000393350;ENSP00000400214;ENSP00000403043	A8MUM1;C9J0U9;C9JVR6;D3YTH5;D6W4Y1;F8WB12;F8WDS8;F8WDX0;O43179;Q53HC9;Q53S19;Q53SG2	TSSC1	Protein TSSC1
-1.55028	0.822783	0.241271	-2.94793	-5.1146	-2.53423		ENSG00000032444	ENSP00000221249;ENSP00000394348;ENSP00000407509;ENSP00000443323;ENSP00000469171;ENSP00000469794;ENSP00000470060;ENSP00000470461;ENSP00000470608;ENSP00000472456;ENSP00000472572;ENSP00000472631;ENSP00000473211	A6NGQ0;B4DFB9;B7Z7T2;F5H5K9;J3KQS3;M0QXH7;M0QYF5;M0QYT1;M0QZD1;M0QZK5;M0R2C2;M0R2H4;M0R2K2;O60859;Q86W58;Q8IY17;Q9UG58	PNPLA6	Neuropathy target esterase
0.85018	-0.0644257	NaN	1.19567	-0.703175	2.07568		ENSG00000032742	ENSP00000261632;ENSP00000323580;ENSP00000374024;ENSP00000437719	A2A491;B4DUS2;F5H6C2;F6SRW8;F8W6Z5;Q13099;Q5SZJ6;Q8N719	IFT88	Intraflagellar transport protein 88 homolog
-0.742692	-1.85563	-1.59707	-0.410206	NaN	NaN		ENSG00000033011	ENSP00000262374;ENSP00000440019;ENSP00000464700;ENSP00000467538;ENSP00000467865;ENSP00000468118	B4DP08;K7EID2;K7EPU3;K7EQK1;Q6UVZ9;Q8N5Y4;Q9BT22;Q9P2Y2	ALG1	Chitobiosyldiphosphodolichol beta-mannosyltransferase
-0.203035	-1.19959	-1.13312	2.78063	-0.366878	-2.0603		ENSG00000033030	ENSP00000437578;ENSP00000438993;ENSP00000440028;ENSP00000440234;ENSP00000441112;ENSP00000441423;ENSP00000443818	F5GX80;F5GXQ6;F5GYI9;F5H6J5;F5H803;Q6NZY4;Q7L2P6;Q8N2K5;Q96SK7;Q9NSS2;Q9NSS3	ZCCHC8	Zinc finger CCHC domain-containing protein 8
0.18637	-0.0721433	-0.267354	-0.0102105	-0.0871739	0.995553		ENSG00000033050	ENSP00000222388;ENSP00000287844;ENSP00000395785;ENSP00000419720	C9JHK9;C9JZV3;O60864;Q75MJ0;Q75MJ1;Q96TE8;Q9UG63	ABCF2	ATP-binding cassette sub-family F member 2
-2.2858	-1.7808	-1.0838	-0.925738	-0.975608	-1.3986		ENSG00000033100	ENSP00000035307;ENSP00000418914;ENSP00000419769;ENSP00000420204	B2DBD8;C9JZF7;G5E9W2;H7C5L5;Q6P2I4;Q6UXD2;Q9P2E5	CHPF2	Chondroitin sulfate glucuronyltransferase
0.689213	-0.824916	0.804934	0.351664	-1.31028	0.13562		ENSG00000033170	ENSP00000345865;ENSP00000351057;ENSP00000353910;ENSP00000378087;ENSP00000451577;ENSP00000451689;ENSP00000452105;ENSP00000452147;ENSP00000452309;ENSP00000452433;ENSP00000452597	B4DFS7;G3V443;G3V4A8;G3V509;G3V530;G3V5E3;G3V5N0;G3V5Z4;G3XAD2;O00235;Q8IUA5;Q9BYC5;Q9BYC6;Q9P2U5;Q9P2U6	FUT8	Alpha-(1,6)-fucosyltransferase
0.313188	-0.847663	0.420889	0.253613	0.251163	-0.151868		ENSG00000033178	ENSP00000313454;ENSP00000399234;ENSP00000421984;ENSP00000425091	A0AVT1;A6N8M7;B2RAV3;H0Y8S8;H0Y9U5;Q4W5K0;Q6UV21;Q86T78;Q86TC7;Q8N5T3;Q8N9E4;Q9H3T7;Q9NVC9	UBA6	Ubiquitin-like modifier-activating enzyme 6
-0.152105	2.73973	0.342154	1.46944	1.14828	2.07364		ENSG00000033327	ENSP00000343959;ENSP00000354952;ENSP00000431868;ENSP00000433762	A2RRM2;A6NEW9;A7MD36;E9PJ26;E9PJE2;O60317;Q9UQC2	GAB2	GRB2-associated-binding protein 2
-1.26425	-1.87766	NaN	-2.20842	-6.15208	-2.80924		ENSG00000033627	ENSP00000264649;ENSP00000342951;ENSP00000377415;ENSP00000443991;ENSP00000446377;ENSP00000466290;ENSP00000466328;ENSP00000466767;ENSP00000466852;ENSP00000466878;ENSP00000467373;ENSP00000468001;ENSP00000468169;ENSP00000468177	B7Z2A9;B7Z3B7;B7Z641;F5H1T6;K7ELZ6;K7EM24;K7EN36;K7ENA1;K7EPG4;K7EQW2;K7ERA0;K7ERA6;Q8N5G7;Q93050;Q9NSX0	ATP6V0A1	V-type proton ATPase 116 kDa subunit a isoform 1;V-type proton ATPase subunit a
-0.130535	1.1434	0.883684	-0.236439	-0.35496	1.43768		ENSG00000033800	ENSP00000249636;ENSP00000438574;ENSP00000456558;ENSP00000456721;ENSP00000457698	B2RB67;B3KSY9;C5J4B4;H3BS65;H3BSI8;H3BUL7;O75925;Q147X4;Q99751;Q9UN02	PIAS1	E3 SUMO-protein ligase PIAS1
0.676535	-0.394336	-0.453681	0.0302067	-0.817891	-0.552207		ENSG00000033867	ENSP00000295736;ENSP00000388703;ENSP00000390394;ENSP00000394252;ENSP00000401949;ENSP00000406605;ENSP00000406804;ENSP00000407304;ENSP00000407382;ENSP00000408323;ENSP00000409418;ENSP00000411031;ENSP00000414797;ENSP00000416368	A0A0A0MST8;A6NIA8;B2CI53;B5M449;B5M451;B5M452;B5M453;B6DY52;B6DY53;C9JRP1;C9JST9;D3K174;D3K175;E9PFN4;H7C3C4;O60350;Q6AHZ9;Q9HC88;Q9UIB9;Q9Y6M7	SLC4A7	Anion exchange protein;Sodium bicarbonate cotransporter 3
-1.62048	NaN	-0.195186	NaN	NaN	-1.68045		ENSG00000034053	ENSP00000409312;ENSP00000452722;ENSP00000453144;ENSP00000453293;ENSP00000454171;ENSP00000480384;ENSP00000483174;ENSP00000453034;ENSP00000453715;ENSP00000453981;ENSP00000454001	E9PGI4;O60571;Q5XKC0;Q99767;H0YL28;H0YMS0;H0YNE8;H0YNG7	APBA2;APBA2	Amyloid beta A4 precursor protein-binding family A member 2
-0.422255	-0.843325	-0.873467	-0.47154	0.148853	-0.0717969		ENSG00000034152	ENSP00000319139;ENSP00000345083;ENSP00000355081;ENSP00000378869;ENSP00000431203;ENSP00000434068;ENSP00000462178;ENSP00000463202;ENSP00000463417;ENSP00000464043;ENSP00000478619;ENSP00000486923	B3KSK7;E9PMA8;E9PRZ0;J3KRV4;J3QL77;J3QR49;P46734;Q99441;Q9UE71;Q9UE72;X6RB39	MAP2K3	Dual specificity mitogen-activated protein kinase kinase 3
1.61087	1.06562	1.08343	0.436278	0.571728	0.624666		ENSG00000034510	ENSP00000233143	P13472;P63313;Q596K9	TMSB10	Thymosin beta-10
NaN	-4.75213	-0.155845	NaN	-0.203708	NaN		ENSG00000034533	ENSP00000264992;ENSP00000421019;ENSP00000422851;ENSP00000423347;ENSP00000425683;ENSP00000426363;ENSP00000426421	B4DFL9;D6R9W5;D6RG30;D6RGH3;D6RJF1;H0Y982;Q2TB18;Q3MIB6;Q8N6G4;Q96JY1;Q9UHX6	ASTE1	Protein asteroid homolog 1
NaN	-0.242069	-0.577309	-0.792619	-0.349538	0.0708051		ENSG00000034677	ENSP00000342667;ENSP00000397305;ENSP00000428968;ENSP00000429161;ENSP00000429549;ENSP00000429841;ENSP00000430553;ENSP00000431077;ENSP00000480369	A0A0C4DGD6;A3KCU8;A3KCU9;E5RJH6;E7EQ63;E7EQV8;E7ETB2;Q52LG1;Q9H5H9;Q9H8M8;Q9NV58;Q9UFG0;Q9UFX6;Q9Y4Y1	RNF19;RNF19A	E3 ubiquitin-protein ligase RNF19A
0.49379	-1.02966	-0.210292	NaN	-0.123013	NaN		ENSG00000034693	ENSP00000356563;ENSP00000356564	P56589;Q6FGP5;Q7Z6V3	PEX3	Peroxisomal biogenesis factor 3
1.56922	-0.540809	0.0892673	0.792416	0.0109053	-0.180499		ENSG00000034713	ENSP00000037243;ENSP00000455606;ENSP00000456773;ENSP00000457448	H3BQ50;H3BSM5;H3BU36;O08765;P60520;Q6FG91;Q9DCP8;Q9UQF7	GABARAPL2	Gamma-aminobutyric acid receptor-associated protein-like 2
1.49539	0.128443	-0.823269	0.255414	0.390102	1.23231		ENSG00000035115	ENSP00000348471;ENSP00000383928;ENSP00000384269;ENSP00000384276;ENSP00000384910;ENSP00000385668;ENSP00000399519;ENSP00000410235;ENSP00000415723;ENSP00000416312;ENSP00000441266;ENSP00000474411;ENSP00000485824	A8K8E7;B7WNJ4;B7WPL6;C9J4Z8;C9JJI3;F5GYQ6;H7C1B8;H7C499;Q8NEL2;Q96HL8;Q9H5X4;Q9Y3V5;S4R3I7	SH3YL1	SH3 domain-containing YSC84-like protein 1
1.22259	0.802083	0.590861	-0.669398	0.0287957	0.763449		ENSG00000035141	ENSP00000037869;ENSP00000390840;ENSP00000391468;ENSP00000397269	C9J2Y4;C9JF51;E7EQY1;Q96C01;Q96SS3	FAM136A	Protein FAM136A
-0.28432	-1.69441	-0.845279	NaN	-1.50632	-0.335812		ENSG00000035403	ENSP00000211998;ENSP00000361841;ENSP00000415489;ENSP00000485551	A0A096LPE1;P18206;Q16450;Q5JQ13;Q5SWX2;Q7Z3B8;Q8IXU7	VCL	Vinculin
-0.7312	-0.988689	-1.12095	0.283296	0.349055	NaN		ENSG00000035499	ENSP00000265036;ENSP00000389101;ENSP00000426979;ENSP00000427527	A8K3R9;B4DUT4;D6RDV9;D6RIB0;Q86WJ3;Q8IZY6;Q8WUY9;Q9NUN3;Q9NW57	DEPDC1B	DEP domain-containing protein 1B
NaN	NaN	0.150668	NaN	0.55556	NaN		ENSG00000035664	ENSP00000452970;ENSP00000453101;ENSP00000453235;ENSP00000453284;ENSP00000453639	A0A0A6YYK9;H0YKW8;H0YL86;H0YLP5;H0YMK1	DAPK2
0.0973675	-0.387852	-0.701137	-1.38968	0.0726638	-0.38739		ENSG00000035681	ENSP00000038176;ENSP00000411012;ENSP00000430195;ENSP00000430982	B4DFB0;E5RGF5;E5RGU2;E9PCH0;Q8IW26;Q92636	NSMAF	Protein FAN
1.03474	0.0712273	-0.454437	-0.298829	0.276067	-0.684372		ENSG00000035687	ENSP00000355493	B1AQM5;P30520;Q96EG7	ADSS	Adenylosuccinate synthetase isozyme 2
NaN	-1.37398	-0.733072	-2.01873	-1.29667	-1.57246		ENSG00000035862	ENSP00000262768;ENSP00000441724;ENSP00000464930;ENSP00000467584;ENSP00000468296	B4DFW2;K7EIX4;P16035;Q16121;Q93006;Q9UDF7	TIMP2	Metalloproteinase inhibitor 2
-0.75699	0.418309	-0.399393	0.644363	0.044426	-0.145729		ENSG00000035928	ENSP00000261424;ENSP00000371321;ENSP00000422129;ENSP00000422475;ENSP00000422740;ENSP00000424713	A8K6E7;D6RAD2;E0CX09;H0Y8U4;H0Y9P8;P35251;Q5XKF5;Q6PKU0;Q86V41;Q86V46	RFC1	Replication factor C subunit 1
-0.116542	-0.179484	0.532569	-0.757271	-1.15355	-1.3575		ENSG00000036054	ENSP00000340693;ENSP00000377700;ENSP00000417487;ENSP00000418059;ENSP00000418714	B9A6M5;C9IZ32;C9JAM5;E9PGE5;Q8TCN8;Q8WUB7;Q96D90;Q9NUY8;Q9NV75	TBC1D23	TBC1 domain family member 23
0.284227	-0.173396	-0.575061	-1.35836	-0.621096	-0.688838		ENSG00000036257	ENSP00000264414;ENSP00000343601;ENSP00000386525;ENSP00000387200;ENSP00000400558;ENSP00000400935;ENSP00000410575;ENSP00000477851;ENSP00000484410	A0A087WTG3;A0A087X1R9;A8K536;B8ZZC3;H7C1J0;H7C1L6;H7C399;O75415;Q13618;Q569L3;Q9UBI8;Q9UET7	CUL3	Cullin-3
0.840163	1.06042	-0.305704	0.577694	-0.332337	-0.288252		ENSG00000036549	ENSP00000359834;ENSP00000359837;ENSP00000392408;ENSP00000393779	B7WPC6;C9J283;C9JUA4;Q6N004;Q6N070;Q8IYH5;Q8IYP0;Q8IYR1;Q8TEK4;Q9Y4U0	ZZZ3	ZZ-type zinc finger-containing protein 3
NaN	NaN	1.15966	NaN	NaN	NaN		ENSG00000036672	ENSP00000260187;ENSP00000407842;ENSP00000431857;ENSP00000433977;ENSP00000436952	B0YJB8;E9PJ34;E9PPM2;E9PSH6;O75604;Q8IUM2;Q8IW04;Q96MB9;Q9BQ21	USP2	Ubiquitin carboxyl-terminal hydrolase 2
-0.320787	0.834417	0.67423	-0.144557	2.78161	-0.65856		ENSG00000037042	ENSP00000251412	A6NDI4;Q32NB2;Q9NRH3	TUBG2	Tubulin gamma-2 chain
0.31911	-0.684649	-0.259832	-0.321136	-0.354775	-0.227611		ENSG00000037474	ENSP00000264670;ENSP00000420957	A8K529;B2RNR4;B3KP09;B4DQW2;G3V1R4;Q08J23;Q9BVN4;Q9H858;Q9NXD9	NSUN2	tRNA (cytosine(34)-C(5))-methyltransferase
0.0117925	-0.920726	1.25919	-2.28607	1.30325	NaN		ENSG00000037637	ENSP00000364742;ENSP00000412416;ENSP00000415663	B3KP30;Q5TEU8;Q6P3S6;Q86XI0;Q8N3N4;Q8N5F8;Q9BRM0;Q9P2L4;X6RKU3	FBXO42	F-box only protein 42
0.445865	0.60039	-0.548162	NaN	NaN	-0.259609		ENSG00000037749	ENSP00000322956;ENSP00000414219;ENSP00000430007;ENSP00000430602;ENSP00000430852	B2RDK0;B4DKA1;E5RH26;E5RHQ6;E5RJ59;P55082;Q9NXA7	MFAP3	Microfibril-associated glycoprotein 3
-1.58397	0.366268	-0.665257	NaN	0.789372	-1.73168		ENSG00000037757	ENSP00000040663;ENSP00000314871	Q8NDC9;Q9BV20	MRI1	Methylthioribose-1-phosphate isomerase
1.0649	-0.750545	-1.32114	0.733188	-0.3521	-0.671735		ENSG00000037897	ENSP00000257848;ENSP00000314441;ENSP00000447838;ENSP00000447988;ENSP00000448342;ENSP00000449397	B2RBX1;F8VSD9;H0YHU4;H0YHX0;H0YIH0;H7BXF2;Q14105;Q53FS9;Q9UBP6	METTL1	tRNA (guanine-N(7)-)-methyltransferase
NaN	NaN	NaN	NaN	1.40635	NaN		ENSG00000037965	ENSP00000040584	A8K4J4;O15221;O15362;P31273	HOXC8	Homeobox protein Hox-C8
0.0328625	-2.27307	-2.51841	-2.05181	-0.856758	-0.441276		ENSG00000038002	ENSP00000264595;ENSP00000421471;ENSP00000423798	B2R7H2;D3DP47;H0Y8L9;H0Y9C7;P20933;Q4W5Q2;Q6FHN6;Q9UCK6;Q9UCK7;Q9UCK8	AGA	Glycosylasparaginase alpha chain;Glycosylasparaginase beta chain;N(4)-(beta-N-acetylglucosaminyl)-L-asparaginase
1.12765	0.650721	1.67423	NaN	-0.567113	-1.79727		ENSG00000038210	ENSP00000264864	Q8TCG2;Q9NUW2	PI4K2B	Phosphatidylinositol 4-kinase type 2-beta
0.899137	0.996241	0.511534	-0.628057	0.473555	0.131319		ENSG00000038219	ENSP00000040738;ENSP00000420541;ENSP00000425492	F8WDD0;H0Y9Y2;Q6P0M8;Q8NFC6;Q96AL1;Q9H6G0;Q9NTD6;Q9P2L9	BOD1L1	Biorientation of chromosomes in cell division protein 1-like 1
0.454112	-1.27693	0.328455	-1.19135	0.201806	-0.16601		ENSG00000038274	ENSP00000280969;ENSP00000325425;ENSP00000397371;ENSP00000428046;ENSP00000431071	B2R5Y6;E5RJR3;H7C0X7;Q1WAI7;Q27J92;Q3LIE8;Q567T7;Q6NYC7;Q9BS89;Q9H3E1;Q9NZL9;Q9UJ54	MAT2B	Methionine adenosyltransferase 2 subunit beta
NaN	NaN	0.0461988	NaN	NaN	NaN		ENSG00000038295	ENSP00000061240;ENSP00000421732;ENSP00000422692;ENSP00000422937;ENSP00000423748;ENSP00000426082	B2RMU2;D6RAK5;D6RBI6;D6RCE0;E9PD25;O43897;Q96AN3;Q9NQS4	TLL1	Metalloendopeptidase;Tolloid-like protein 1
-0.895135	0.511385	0.372201	1.08549	-0.1553	0.480268		ENSG00000038382	ENSP00000339291;ENSP00000339299;ENSP00000421555;ENSP00000426342;ENSP00000445592;ENSP00000483869	A0A087X139;D3DTD1;E7EPJ7;E7EWP2;F5H228;O75962;Q13458;Q59EQ7;Q6PJC9;Q6ZN05;Q8IWK8	TRIO	Triple functional domain protein
NaN	-0.454852	0.303136	-1.69519	-1.47299	-0.333319		ENSG00000038427	ENSP00000265077;ENSP00000340062;ENSP00000342768;ENSP00000421362;ENSP00000425959;ENSP00000426251;ENSP00000426715	D6RGZ6;E9PF17;P13611;P20754;Q13010;Q13189;Q15123;Q86W61;Q9UCL9;Q9UNW5	VCAN	Versican core protein
-1.46053	-2.51509	0.986174	1.38188	1.11518	0.463261		ENSG00000038532	ENSP00000261657;ENSP00000386495;ENSP00000387122;ENSP00000389743;ENSP00000389963	H7BXG1;H7BZI2;H7BZJ9;O15058;Q2KHT3;Q6ZTB2	CLEC16A	Protein CLEC16A
NaN	NaN	NaN	NaN	NaN	1.10962		ENSG00000038945	ENSP00000262100;ENSP00000262101;ENSP00000347430;ENSP00000371428;ENSP00000405453;ENSP00000427905;ENSP00000428865;ENSP00000429498;ENSP00000430536	B4DDJ5;D3DSP3;E5RFI4;E5RFW8;E5RI91;H0YBY2;O60505;P21757;P21759;Q45F10	MSR1	Macrophage scavenger receptor types I and II
-0.286335	NaN	-1.55672	NaN	NaN	4.43155		ENSG00000039068	ENSP00000261769;ENSP00000414946;ENSP00000454782;ENSP00000458139;ENSP00000463170;ENSP00000478360;ENSP00000480664;ENSP00000481063	A0A087WU43;A0A087WX17;A0A087WXI5;A8K1U7;H3BNC6;H3BVI7;J3QKP1;P12830;Q13799;Q14216;Q15855;Q16194;Q4PJ14;Q9UII8	CDH1	Cadherin-1;E-Cad/CTF1;E-Cad/CTF2;E-Cad/CTF3
0.25607	0.342767	0.0432553	-1.27457	-1.61174	-0.773679		ENSG00000039123	ENSP00000230640;ENSP00000422125;ENSP00000425042;ENSP00000426641	D6REC7;H0Y8U3;H0YAC4;P42285;Q2M386;Q6MZZ8;Q6P170;Q8N5R0;Q8TAG2	SKIV2L2	Superkiller viralicidic activity 2-like 2
NaN	NaN	0.624223	NaN	1.13333	NaN		ENSG00000039139	ENSP00000265104	Q8TE73;Q92860;Q96L74;Q9H5S7;Q9HCG9	DNAH5	Dynein heavy chain 5, axonemal
-0.053565	0.134726	-5.30305	-2.4691	-1.90932	-0.676972		ENSG00000039319	ENSP00000337159;ENSP00000421785;ENSP00000422356;ENSP00000423663;ENSP00000426500;ENSP00000426536;ENSP00000426848	D6RC80;H0Y8R0;H0YAA4;H0YAB1;O15023;Q5H9U2;Q7LAU7;Q7Z3T8;Q86T69;Q8N5L3;Q8NEK3	ZFYVE16	Zinc finger FYVE domain-containing protein 16
-1.66205	-0.0862439	0.0823145	-1.62876	-0.395223	-0.42834		ENSG00000039523	ENSP00000042381;ENSP00000368614;ENSP00000389456;ENSP00000400099;ENSP00000443568;ENSP00000454376;ENSP00000455200;ENSP00000455795;ENSP00000456525;ENSP00000456893;ENSP00000456924;ENSP00000457419;ENSP00000457739;ENSP00000457888	A0A0A0MTL6;B4DEQ9;B4DIM2;E9PBS3;H3BMG9;H3BP86;H3BQI5;H3BS40;H3BSV5;H3BSX9;H3BU12;H3BUP6;H3BV02;Q4G0A4;Q6ZS17;Q7Z5R7;Q8NDA4;Q96J39;Q96PV8;Q9H8D9	FAM65A	Protein FAM65A
NaN	0.357959	0.537844	0.266261	0.248584	0.672943		ENSG00000039560	ENSP00000265109;ENSP00000388725;ENSP00000421424;ENSP00000422112;ENSP00000422114;ENSP00000422377;ENSP00000422515;ENSP00000422942;ENSP00000423854;ENSP00000423965;ENSP00000424502;ENSP00000424507;ENSP00000424879;ENSP00000425115;ENSP00000425337;ENSP00000425929;ENSP00000426770;ENSP00000427123	D6R9G4;D6R9G6;D6RB25;D6RB27;D6RBW6;D6RBY4;D6RDL2;D6RE17;D6REL2;D6RF74;E9PED3;Q6V1W9;Q7Z5I4;Q7Z733;Q9P0K7;Q9P2L2;Q9Y3T5	RAI14	Ankycorbin
-0.908115	-0.622844	0.581121	0.0475602	-1.6877	NaN		ENSG00000039650	ENSP00000323511;ENSP00000468896;ENSP00000469826;ENSP00000469848;ENSP00000470346;ENSP00000470887;ENSP00000471097;ENSP00000472300;ENSP00000473137;ENSP00000486037;ENSP00000486500;ENSP00000486707;ENSP00000486898	A0A0D9SEV0;A0A0D9SFD6;A0A0D9SFL2;A0A0D9SFU1;M0QX49;M0QYH2;M0QYI1;M0R000;M0R097;M0R3C8;Q96T60;Q9BUL2;Q9P1V2;Q9UKU8;Q9UNF8;Q9UNI0	PNKP	Bifunctional polynucleotide phosphatase/kinase;Polynucleotide 3'-phosphatase;Polynucleotide 5'-hydroxyl-kinase
-0.0988752	-2.65727	0.67423	NaN	-0.969767	-0.590816		ENSG00000040199	ENSP00000377159;ENSP00000454519;ENSP00000456572;ENSP00000457991;ENSP00000458660	A1L374;H3BMS5;H3BS75;I3L187;Q6ZVD8;Q9NV17;Q9Y2E3	PHLPP2	PH domain leucine-rich repeat-containing protein phosphatase 2
-0.362032	-0.213292	-0.194809	-1.85803	-0.802897	0.896631		ENSG00000040275	ENSP00000265295;ENSP00000421598;ENSP00000422352;ENSP00000423687;ENSP00000425357;ENSP00000425922;ENSP00000426881;ENSP00000426965;ENSP00000427197;ENSP00000427510;ENSP00000429470;ENSP00000486653	B4E393;C9JS47;D6R936;D6RC83;D6RCL1;D6RDK5;D6REZ1;D6RIB8;D6RIF7;H0YBG5;H7C5V2;Q8TEC8;Q96EA4;Q9HD44;Q9NX97	SPDL1	Protein Spindly
0.93033	0.483472	0.512641	-0.435343	0.316548	-0.441276		ENSG00000040341	ENSP00000348026;ENSP00000427977;ENSP00000428284;ENSP00000428456;ENSP00000428476;ENSP00000428664;ENSP00000428681;ENSP00000428737;ENSP00000428741;ENSP00000428756;ENSP00000428829;ENSP00000429005;ENSP00000429173;ENSP00000429973;ENSP00000430511;ENSP00000430611;ENSP00000430907;ENSP00000431111	A0A0A0MTC4;A0A0A0MTC5;A0A0A0MTC6;A0A0A0MTD1;B7Z1I6;B7Z292;B7Z8B4;E5RFK1;E5RGQ5;E5RGT3;E5RJ67;E5RJN7;E7EPX0;E7ER74;E7EVI1;E7EVJ4;E9PEI3;E9PF26;E9PF50;E9PH62;F8VPI7;G5EA18;H0YBY0;Q6AHY7;Q96HM0;Q96HM1;Q9NUL3;Q9NVI5;Q9UGG6	STAU2	Double-stranded RNA-binding protein Staufen homolog 2
-3.25328	0.122343	0.451838	NaN	-0.693837	NaN		ENSG00000040487	ENSP00000364295;ENSP00000364297;ENSP00000383395;ENSP00000404701;ENSP00000431417;ENSP00000433620	A2A2E6;B3KWQ5;E9PJZ6;E9PL93;Q6ZMJ3;Q6ZP27;Q6ZP29;Q9NXC7	PQLC2	Lysosomal amino acid transporter 1 homolog
-0.662922	-1.90413	-1.61528	-1.21733	NaN	-1.42643		ENSG00000040531	ENSP00000046640;ENSP00000371294;ENSP00000382245;ENSP00000408652;ENSP00000458457;ENSP00000458912;ENSP00000461056;ENSP00000461118	A8MXW3;C9JMM9;D3DTJ5;I3L0Z6;I3L1K8;I3L484;I3L4A9;O60931;Q8IZ01;Q9UNK6	CTNS	Cystinosin
NaN	NaN	0.0892675	NaN	NaN	NaN		ENSG00000040608	ENSP00000043402;ENSP00000396872;ENSP00000403535	D3DX28;H7C0V4;H7C215;Q9BZR6	RTN4R	Reticulon-4 receptor
-1.00929	0.177526	-0.391658	-0.797153	-0.224378	-0.795027		ENSG00000040633	ENSP00000322579;ENSP00000414607;ENSP00000458401;ENSP00000458416;ENSP00000458953;ENSP00000459983;ENSP00000460738;ENSP00000460876;ENSP00000461442;ENSP00000479592	A0A087WVQ2;A1DZ74;B3KVH8;B4DLK6;D3DTN4;I3L0X3;I3L0Y2;I3L1N0;I3L2W6;I3L410;I3L4Q4;Q8IZK0;Q96HG7;Q9BUL5;Q9H5X0	PHF23	PHD finger protein 23
-2.0826	-0.71896	1.12169	NaN	0.386093	-0.268888		ENSG00000040933	ENSP00000074304;ENSP00000386329;ENSP00000386704;ENSP00000386777;ENSP00000387294;ENSP00000427722	B8ZZB2;O15326;Q13187;Q53TD8;Q8TC02;Q96PE3	INPP4A	Type I inositol 3,4-bisphosphate 4-phosphatase
1.48324	0.565068	0.267605	NaN	-0.221338	0.961871		ENSG00000041353	ENSP00000262094;ENSP00000465009;ENSP00000468542	B2RAB0;K7EJ38;K7ES41;O00194;Q9BZB6	RAB27B	Ras-related protein Rab-27B
1.16677	-0.241891	0.175261	0.298893	-0.0935259	-0.298223		ENSG00000041357	ENSP00000044462;ENSP00000402118;ENSP00000452917;ENSP00000452936;ENSP00000453080;ENSP00000453145;ENSP00000453323;ENSP00000453523;ENSP00000453621;ENSP00000453758;ENSP00000453802;ENSP00000453829;ENSP00000453887	D3DW86;H0YKS0;H0YKT8;H0YL69;H0YLC2;H0YLS6;H0YMA1;H0YMI6;H0YMV3;H0YMZ1;H0YN18;P25789;Q53XP2;Q567Q5;Q8TBD1	PSMA4	Proteasome subunit alpha type;Proteasome subunit alpha type-4;Proteasome subunit beta type
0.155403	-0.247133	-0.430685	-2.78857	-0.129708	0.332016		ENSG00000041802	ENSP00000265245;ENSP00000400903;ENSP00000408264	A0JLT4;A0PJK3;A6NI18;F8WFC6;H7C2X7;Q7L9H8;Q9H089;Q9NUK8	LSG1	Large subunit GTPase 1 homolog
-0.368203	1.16904	-0.144529	0.215125	0.250244	-0.481822		ENSG00000041880	ENSP00000381740;ENSP00000395951;ENSP00000401511;ENSP00000417396;ENSP00000417625	A0A024R2X5;C9J9C7;F8WAY7;Q8NER9;Q96CG2;Q9UG81;Q9Y6F1	PARP3	Poly [ADP-ribose] polymerase 3
-0.0309375	-1.55178	0.259192	-2.29129	-1.47333	-1.11791		ENSG00000041982	ENSP00000265131;ENSP00000339553;ENSP00000411406;ENSP00000438152;ENSP00000442242;ENSP00000443469;ENSP00000443478;ENSP00000445380	C9IYT7;C9J575;C9J6D9;C9J848;E9PC84;F5H5D6;F5H7V9;H0YGZ3;J3QSU6;P24821;Q14583;Q15567;Q5T7S3	TNC	Tenascin
-0.677848	-0.203886	-0.187064	1.11944	1.46893	1.20819		ENSG00000041988	ENSP00000054650;ENSP00000311537;ENSP00000366854;ENSP00000464954;ENSP00000473646	K7EIZ2;Q569K1;Q5TH66;Q5TH67;Q8N8T6;Q8WTV1;Q9BSC7;Q9Y3H2;Q9Y3H3;R4GNH0	THAP3	THAP domain-containing protein 3
0.27126	-0.473267	-0.216835	-0.250794	0.612494	NaN		ENSG00000042088	ENSP00000337353;ENSP00000377098;ENSP00000377099;ENSP00000444587;ENSP00000450628;ENSP00000450708;ENSP00000450795;ENSP00000450872;ENSP00000451358;ENSP00000451767;ENSP00000452042;ENSP00000452183;ENSP00000452279;ENSP00000452333;ENSP00000452363	E7EPD8;G3V2F4;G3V2J6;G3V2U6;G3V3Q0;G3V4W8;G3V554;G3V5B8;G3V5F9;G3V5H9;H0YJ44;H0YJL7;Q2HXX4;Q86TV8;Q96BK7;Q9BRS7;Q9NUW8;Q9NZM7;Q9NZM8	TDP1	Tyrosyl-DNA phosphodiesterase 1
NaN	-1.31578	0.126742	0.090651	-1.1146	-0.0278792		ENSG00000042286	ENSP00000312370;ENSP00000362345;ENSP00000478931	B3KXI0;Q63Z39;Q9BRQ8	AIFM2	Apoptosis-inducing factor 2
NaN	0.89995	NaN	-4.05406	0.578111	NaN		ENSG00000042317	ENSP00000045347;ENSP00000348991;ENSP00000377176;ENSP00000450515;ENSP00000450606;ENSP00000450654;ENSP00000450809;ENSP00000450882;ENSP00000451019;ENSP00000451128;ENSP00000451181;ENSP00000451663;ENSP00000451690;ENSP00000452359;ENSP00000452364;ENSP00000452435;ENSP00000452546	G3V287;G3V2E1;G3V2V4;G3V3D2;G3V491;G3V4A9;G3V5H6;G3V5N2;G3V5V8;H0YJ48;H0YJ93;Q5BKY5;Q8WX30;Q96HF3;Q9H0X0;Q9P0W7;Q9P0W8	SPATA7	Spermatogenesis-associated protein 7
0.290737	NaN	-0.794323	-0.785996	-1.13848	-2.09201		ENSG00000042429	ENSP00000251871;ENSP00000431524;ENSP00000433090;ENSP00000433626;ENSP00000434459	B3KN07;E9PJZ4;E9PKQ4;E9PM72;Q9HA81;Q9NVC6;Q9UNP7;Q9Y2W0;Q9Y660	MED17	Mediator of RNA polymerase II transcription subunit 17
-1.33988	-1.28304	-0.780336	-1.27235	-3.4947	-1.52327		ENSG00000042445	ENSP00000295802;ENSP00000387196;ENSP00000388202;ENSP00000412166;ENSP00000444814	A6NIK3;H0YGU3;H7BZ16;H7BZ81;H7C3J0;Q53R95;Q53SA9;Q6NUM9;Q6UX05;Q8N2H5;Q96FA4;Q9NXE5	RETSAT	All-trans-retinol 13,14-reductase
-0.612355	0.315449	1.13613	2.20835	1.45525	-0.178242		ENSG00000042493	ENSP00000263867;ENSP00000386315;ENSP00000386596;ENSP00000386965;ENSP00000387063;ENSP00000391923;ENSP00000397381;ENSP00000398232;ENSP00000403330	B8ZZL6;B8ZZS7;D6W5K8;E7ENU9;E7EUE9;E7EUR2;H7C0X8;P40121;Q53SA7	CAPG	Macrophage-capping protein
-0.0505201	0.730108	0.565917	-0.0647969	0.269611	0.221023		ENSG00000042753	ENSP00000263270;ENSP00000263271;ENSP00000470176;ENSP00000470235;ENSP00000470898;ENSP00000471340;ENSP00000472080	B2R4Z4;M0QYZ2;M0QZ21;M0R0N4;M0R1S0;O75977;P53680;Q6PK67;X6R390	AP2S1	AP-2 complex subunit sigma
NaN	NaN	-0.534357	NaN	NaN	NaN		ENSG00000042832	ENSP00000220616;ENSP00000427871;ENSP00000428628;ENSP00000429164;ENSP00000429605;ENSP00000429761;ENSP00000430087;ENSP00000430161;ENSP00000430430;ENSP00000430523	E5RG33;E7EVM0;H0YB42;H0YBC5;H0YBJ2;H0YBL4;H0YBQ6;H0YBR7;H0YBY1;O15274;O43899;P01266;Q15593;Q15948;Q9NYR1;Q9NYR2;Q9UMZ0;Q9UNY3	TG	Thyroglobulin
NaN	1.70731	NaN	NaN	NaN	NaN		ENSG00000042980	ENSP00000265769;ENSP00000393699;ENSP00000429484;ENSP00000430085;ENSP00000430094;ENSP00000431108	B2RMV5;E5RGY1;E5RJQ1;H0YBG8;H0YBQ8;Q9UKQ2;Q9Y339;Q9Y3S0	ADAM28	Disintegrin and metalloproteinase domain-containing protein 28
0.894445	1.80967	0.495692	0.112125	0.0500712	-1.69773		ENSG00000043093	ENSP00000292782;ENSP00000417675;ENSP00000418913;ENSP00000418935;ENSP00000419359;ENSP00000419440;ENSP00000420073	B2RB37;C9J0B2;C9J8R4;C9JRU6;C9JUW4;C9JVE2;F8WC32;Q7L3G9;Q8TEX7;Q96GG9;Q9H6M1;Q9HCT3	DCUN1D1	DCN1-like protein;DCN1-like protein 1
NaN	1.14982	0.308581	NaN	0.297713	-1.72327		ENSG00000043143	ENSP00000282605;ENSP00000354425;ENSP00000378451;ENSP00000384671;ENSP00000396026;ENSP00000406189;ENSP00000422991;ENSP00000483173	A0A087X085;A0A0C4DFT8;B5MBX1;C9J929;D3DQA3;D6R9B8;G3XAA4;H7C0P2;Q6IE80;Q8TEK0;Q92513;Q96GQ6;Q9NQC1	JADE2	Protein Jade-2
-1.30975	0.147878	NaN	NaN	NaN	NaN		ENSG00000043355	ENSP00000365514;ENSP00000481510	A0A087WY47;O95409;Q5VYA9;Q9H309	ZIC2	Zinc finger protein ZIC 2
0.742185	-1.48734	0.116748	NaN	-0.82952	-0.606583		ENSG00000043514	ENSP00000321810;ENSP00000361905;ENSP00000388333;ENSP00000437700;ENSP00000437896;ENSP00000473708;ENSP00000473745;ENSP00000473773;ENSP00000474151;ENSP00000474264;ENSP00000474768	A1A4X7;B4DK89;Q3T7B4;Q3T7B5;Q5QPK5;Q5QPK6;Q6IAC9;Q96FJ3;Q96L45;Q9H3H1;Q9NXT7;S4R2X1;S4R2Z0;S4R3C5;S4R3F4;S4R3U8	TRIT1	tRNA dimethylallyltransferase, mitochondrial
NaN	NaN	-2.7852	NaN	NaN	NaN		ENSG00000043591	ENSP00000358301	B0LPE2;P08588;Q5T5Y4;Q9UKG7;Q9UKG8	ADRB1	Beta-1 adrenergic receptor
-0.987485	NaN	0.781145	-0.182283	0.659396	-1.99471		ENSG00000044090	ENSP00000265348;ENSP00000438788	B4DYZ0;F5H0L1;Q14999;Q5T654	CUL7	Cullin-7
-0.0117152	0.319489	NaN	-0.127969	-0.00799942	0.530286		ENSG00000044115	ENSP00000304669;ENSP00000427821;ENSP00000428044;ENSP00000428049;ENSP00000428088;ENSP00000428202;ENSP00000428439;ENSP00000428686;ENSP00000428710;ENSP00000428894;ENSP00000429103;ENSP00000429142;ENSP00000429457;ENSP00000429569;ENSP00000429636;ENSP00000429738;ENSP00000430076;ENSP00000430078;ENSP00000430177;ENSP00000430240;ENSP00000430304;ENSP00000430379;ENSP00000430623;ENSP00000430626;ENSP00000430671…	A0A087WZL6;E5RFG3;E5RFK9;E5RFM3;E5RFM5;E5RG03;E5RGD2;E5RGG4;E5RGS1;E5RGU3;E5RGY6;E5RGY7;E5RHJ5;E5RHR7;E5RHV7;E5RHY5;E5RIB1;E5RIE0;E5RIT8;E5RJ41;E5RJ43;E5RJC9;E5RJL0;E5RJP7;E5RJZ2;G3XAM7;H0YB54;H0YBB8;P35221;Q12795;Q8N1C0	CTNNA1	Catenin alpha-1
-1.50137	1.32879	0.133662	0.278134	-3.49116	-0.392876		ENSG00000044446	ENSP00000369274	A8K1T1;P46019;Q6LAJ5;Q7Z6W0;Q96CR3;Q9UDA1	PHKA2	Phosphorylase b kinase regulatory subunit alpha, liver isoform
NaN	0.376099	0.556049	-1.40034	0.0912008	-0.748357		ENSG00000044459	ENSP00000370015;ENSP00000370021	A5Z2X6;Q5VYJ0;Q8N1G9;Q9HAJ5;Q9NXG0	CNTLN	Centlein
NaN	NaN	0.963737	0.0621567	NaN	NaN		ENSG00000044524	ENSP00000337451;ENSP00000399926;ENSP00000419190	C9JXA2;P29320;Q9H2V3;Q9H2V4	EPHA3	Ephrin type-A receptor 3;Receptor protein-tyrosine kinase
0.231835	-1.88358	-1.10187	-2.73124	-1.76735	-2.23949		ENSG00000044574	ENSP00000324173	B0QZ61;P11021;Q2EF78;Q9NPF1;Q9UK02	HSPA5	78 kDa glucose-regulated protein
0.0420127	-0.365207	-1.695	NaN	-2.53201	NaN		ENSG00000046604	ENSP00000261590;ENSP00000462503	J3KSI6;Q14126;Q4KKU6	DSG2	Desmoglein-2
0.732985	NaN	0.165216	NaN	-3.1146	NaN		ENSG00000046647	ENSP00000369894;ENSP00000369895;ENSP00000381398	C4AMC4;H7BYE2;Q2LJ66;Q6ZV27;Q9NWZ8	GEMIN8	Gem-associated protein 8
0.49946	-1.42514	-0.180229	-0.199913	-0.136281	-1.36611		ENSG00000046651	ENSP00000344314;ENSP00000369923;ENSP00000369941;ENSP00000381432	A0A0A0MS89;A6NF31;B9ZVU5;O75665;O75666;Q4VAK4	OFD1	Oral-facial-digital syndrome 1 protein
NaN	NaN	NaN	-1.98702	NaN	NaN		ENSG00000046653	ENSP00000316861;ENSP00000347258;ENSP00000349420;ENSP00000381402;ENSP00000389915;ENSP00000418199;ENSP00000418594;ENSP00000419779;ENSP00000419904	B7Z248;B7Z613;C9J028;C9J8H8;C9JZE8;O76077;Q13491;Q86X43;Q8N956	GPM6B	Neuronal membrane glycoprotein M6-b
-0.0723525	-1.50771	-1.13312	0.346199	-0.523786	1.1898		ENSG00000047056	ENSP00000263150;ENSP00000350954;ENSP00000370730;ENSP00000404346;ENSP00000478057	A0A087WTQ2;A8K976;C9JGR9;D3DRQ7;E7EQ49;Q5SW03;Q8WVG2;Q9NTJ6;Q9Y2I8	WDR37	WD repeat-containing protein 37
0.524465	-0.385804	-1.3653	-0.727279	-0.814206	1.53705		ENSG00000047188	ENSP00000161863;ENSP00000422916;ENSP00000423101;ENSP00000426644	B2RP66;D6R9T8;D6RA70;D6RF50;Q9H6S0	YTHDC2	Probable ATP-dependent RNA helicase YTHDC2
0.145435	0.0204632	1.46778	1.38023	-0.451636	NaN		ENSG00000047230	ENSP00000352222;ENSP00000369590;ENSP00000400431;ENSP00000401264	B3KWM2;H0Y5S6;Q9BRI0;Q9H809;Q9H8K9;Q9NRF8	CTPS2	CTP synthase 2
0.538983	-0.0664189	-0.45822	-1.68307	-0.696748	-1.29846		ENSG00000047249	ENSP00000347359;ENSP00000352522;ENSP00000379995;ENSP00000427835;ENSP00000428255;ENSP00000428625;ENSP00000428969;ENSP00000429786;ENSP00000429947;ENSP00000487194	A0A0D9SG68;B3KMR0;E5RG49;E5RHH0;E5RJG1;E5RK31;G3V126;H0YB41;Q6PK44;Q9H3E3;Q9UI12;Q9Y300	ATP6V1H	V-type proton ATPase subunit H
NaN	-0.781934	0.206799	-2.49947	-0.102418	-0.579573		ENSG00000047315	ENSP00000312735;ENSP00000370625;ENSP00000391096;ENSP00000391452;ENSP00000407728;ENSP00000408638	A8K1A8;C9J2Y9;C9J4M6;C9JMN3;C9JZW8;P30876;Q8IZ61	POLR2B	DNA-directed RNA polymerase;DNA-directed RNA polymerase II subunit RPB2
NaN	NaN	-0.0320387	NaN	-0.927215	1.08409		ENSG00000047346	ENSP00000261844;ENSP00000382153;ENSP00000443598;ENSP00000444447;ENSP00000455002;ENSP00000455578;ENSP00000456725;ENSP00000457120;ENSP00000457402;ENSP00000457666;ENSP00000458036;ENSP00000479280;ENSP00000484641	A0A087WV94;A8KA52;B4DEP5;B4DF40;F5H8G0;H0Y3Q9;H3BNT9;H3BQ29;H3BSJ2;H3BTD0;H3BU00;H3BUJ2;H3BVB3;Q32MH5;Q32MH6;Q4G0R7;Q5XJ16;Q6PDA3;Q9NV24;Q9P2H7	FAM214A	Protein FAM214A
NaN	0.913756	0.522227	1.91556	0.420208	NaN		ENSG00000047365	ENSP00000302895;ENSP00000422731;ENSP00000423886;ENSP00000481036	A0A0C4DGW1;D6RAD6;D6RC39;Q4W5D2;Q7Z2L5;Q8WZ64;Q96L70;Q96P49;Q9Y4E4	ARAP2	Arf-GAP with Rho-GAP domain, ANK repeat and PH domain-containing protein 2
NaN	0.303408	0.460898	-0.301792	0.419785	1.51534		ENSG00000047410	ENSP00000356448;ENSP00000408103;ENSP00000483425	P12270;Q15624;Q15655;Q5SWX9;Q5SWY0;Q99968	TPR	Nucleoprotein TPR
NaN	NaN	-1.5888	NaN	NaN	NaN		ENSG00000047457	ENSP00000264613;ENSP00000418773;ENSP00000420367;ENSP00000420545;ENSP00000426888	D6RE86;E9PFZ2;H7C5N5;H7C5R1;P00450;Q14063;Q2PP18;Q9UKS4	CP	Ceruloplasmin
-0.64445	0.292268	1.48159	2.0411	0.972862	NaN		ENSG00000047578	ENSP00000261588;ENSP00000454884;ENSP00000455380;ENSP00000483214	A0A087X098;A7E2C2;H3BNJ6;H3BPM2;O60303	KIAA0556	Uncharacterized protein KIAA0556
0.0954575	0.391804	-1.29171	-0.669398	0.809712	-0.0947342		ENSG00000047579	ENSP00000341680;ENSP00000344718;ENSP00000348183;ENSP00000421797;ENSP00000424202;ENSP00000424357;ENSP00000424685;ENSP00000425495;ENSP00000427239;ENSP00000427473;ENSP00000481997	A0A087WYP9;A6NFV8;A8K3V3;D6RAR7;D6RAX1;D6RB80;D6RCT8;D6RID1;D6RJC6;Q5THY3;Q5THY4;Q96EV8;Q96NV2;Q9H0U2;Q9H3J5	DTNBP1	Dysbindin
NaN	NaN	-1.75873	NaN	NaN	NaN		ENSG00000047597	ENSP00000367879	P51811;Q4TTN6;Q8IUK6;Q9UC77	XK	Membrane transport protein XK
1.05408	-0.292695	0.128262	-2.21097	0.160294	-1.82449		ENSG00000047621	ENSP00000261250;ENSP00000439471;ENSP00000439996;ENSP00000440820;ENSP00000442806;ENSP00000444594	D3DUQ8;F5GXX6;F5H271;F5H744;H0YGS6;Q6MZH5;Q9NQ89	C12orf4	Protein C12orf4
0.87148	1.89317	-0.32577	0.517015	-0.0747814	NaN		ENSG00000047634	ENSP00000369380;ENSP00000369382;ENSP00000369384;ENSP00000381154;ENSP00000392587	B0FZN6;B2RA08;Q5H966;Q5H968;Q5H969;Q9UN30	SCML1	Sex comb on midleg-like protein 1
0.253137	0.301146	-0.910733	0.118656	0.48251	0.699219		ENSG00000047644	ENSP00000370242;ENSP00000399584	A0A0A0MSQ8;A8KA96;Q659C1;Q9BTQ1;Q9ULE0	WWC3	Protein WWC3
NaN	NaN	NaN	NaN	NaN	0.642498		ENSG00000047648	ENSP00000302312;ENSP00000338967;ENSP00000370093;ENSP00000370094;ENSP00000370112;ENSP00000435767	B2RWQ0;H7BYE6;O43182;O43437;Q9P1B3;Q9UK81;Q9UK82	ARHGAP6	Rho GTPase-activating protein 6
NaN	0.553346	0.503776	0.508104	0.628432	1.34244		ENSG00000047849	ENSP00000334770;ENSP00000353375;ENSP00000373242;ENSP00000379083;ENSP00000397414;ENSP00000402767;ENSP00000407602;ENSP00000409731;ENSP00000415689;ENSP00000416743	B5MEG9;E7EVA0;F8W9U4;H0Y2V1;H7C456;H7C4C5;P27816;Q13082;Q59FT2;Q68D74;Q6ZUW9;Q86V26;Q96A76;Q96NS9	MAP4	Microtubule-associated protein;Microtubule-associated protein 4
0.53187	-0.276961	-0.230289	-0.0162644	0.278305	-0.542224		ENSG00000047932	ENSP00000052569;ENSP00000357484;ENSP00000445690	A6NM30;F5H1Y4;Q59FS4;Q969U8;Q9HD26;T1WEI3	GOPC	Golgi-associated PDZ and coiled-coil motif-containing protein
0.553525	0.292268	-0.279966	0.876036	0.739984	0.258147		ENSG00000048028	ENSP00000003302;ENSP00000437450;ENSP00000437688;ENSP00000438050;ENSP00000440260;ENSP00000440799;ENSP00000441513;ENSP00000442257;ENSP00000442431;ENSP00000444991;ENSP00000445722;ENSP00000445743;ENSP00000446284	B0YJC0;B0YJC1;B4E3L3;F5GZ74;F5H2G4;F5H6Q3;G3V1N5;H0YFA0;H0YFD7;H0YFT9;H0YFX3;H0YG96;H0YH19;Q6NZX9;Q96RU2;Q9P213	USP28	Ubiquitin carboxyl-terminal hydrolase;Ubiquitin carboxyl-terminal hydrolase 28
NaN	-1.025	0.481585	0.321419	-0.265769	2.2865		ENSG00000048052	ENSP00000383912;ENSP00000384017;ENSP00000384382;ENSP00000384657;ENSP00000388568;ENSP00000392564;ENSP00000395655;ENSP00000401669;ENSP00000404763;ENSP00000408617;ENSP00000409003;ENSP00000410337;ENSP00000411422;ENSP00000412497;ENSP00000415095;ENSP00000430036;ENSP00000478829	A7E2F3;B5MCF1;B7Z3P7;B7Z4I4;B7Z917;B7Z928;B7Z940;C9IZS0;C9J1W4;C9J835;C9JD56;C9JLX1;C9JS87;E7EX34;F8W9E0;F8WDS2;O94845;O95028;Q2M2R6;Q86SL1;Q86US3;Q9UKV0	HDAC9	Histone deacetylase 9
-0.116865	1.16884	-0.0627356	-4.81236	0.338146	0.60299		ENSG00000048140	ENSP00000298564;ENSP00000309036;ENSP00000422053;ENSP00000423610;ENSP00000423957;ENSP00000425212;ENSP00000425975;ENSP00000426650	D6RBW9;D6RDX8;D6RI03;H0Y9A5;J3KNG2;Q6NXF7;Q96FV3;Q96S98;Q9UKB9	TSPAN17	Tetraspanin;Tetraspanin-17
0.204295	-0.202309	-0.472171	0.900135	-0.483816	-1.60309		ENSG00000048162	ENSP00000423835;ENSP00000427489;ENSP00000478283;ENSP00000479445;ENSP00000480832;ENSP00000483001;ENSP00000484440;ENSP00000484969	A0A087WU10;A0A087X1T1;A0A087X2G6;A0A0C4DGU5;B4DV13;D6RC60;D6RGD3;D6RIC3;Q05D05;Q6IAI6;Q6PIM0;Q8IXL5;Q9Y3C1	NOP16	Nucleolar protein 16
1.0971	0.0897748	1.94725	0.355653	0.198421	0.372659		ENSG00000048342	ENSP00000374303;ENSP00000401154;ENSP00000403465;ENSP00000421809;ENSP00000422875;ENSP00000422931;ENSP00000424368;ENSP00000426109;ENSP00000426846;ENSP00000427221	A6ND97;B3FW08;D6R9V3;D6RB72;E7EP21;E9PEV5;H0Y941;Q3SYP3;Q9H8A7;Q9P2K1	CC2D2A	Coiled-coil and C2 domain-containing protein 2A
1.37965	-0.121931	0.269247	0.303938	0.397633	0.362694		ENSG00000048392	ENSP00000251810;ENSP00000379248;ENSP00000427830;ENSP00000428115;ENSP00000429140;ENSP00000429578;ENSP00000430641;ENSP00000484318	A0A0C4DGZ6;B4E2N4;E5RG52;H0YAV1;Q17R22;Q75PQ6;Q75PQ7;Q75PY8;Q75PY9;Q7LG56;Q86YE3;Q9NPD6;Q9NTD8;Q9NUW3	RRM2B	Ribonucleoside-diphosphate reductase subunit M2 B
0.306415	-0.864601	-0.173767	-0.175038	-2.08112	-0.0554352		ENSG00000048405	ENSP00000265827;ENSP00000376988;ENSP00000376989;ENSP00000389776;ENSP00000401109;ENSP00000403945;ENSP00000480871	A0A087WXB4;C9JHX9;C9JLY3;C9K0M9;Q2TB10;Q9HBN0	ZNF800	Zinc finger protein 800
0.493365	1.37716	0.773766	NaN	-0.436039	-2.40608		ENSG00000048471	ENSP00000455327;ENSP00000455747;ENSP00000456480;ENSP00000457017;ENSP00000457085	A0A0C4DGM3;B5MDW2;H3BPI1;H3BQF0;H3BT98;Q8N2X2;Q8TEQ0;Q9HA26	SNX29	Sorting nexin-29
1.80207	0.345096	0.207713	0.0881829	0.453392	-0.410487		ENSG00000048544	ENSP00000053468	B2RE89;P82664;Q9H3E5;Q9NVR3	MRPS10	28S ribosomal protein S10, mitochondrial
0.0015925	0.591828	0.141735	-0.0133963	-0.887633	0.589292		ENSG00000048649	ENSP00000311513;ENSP00000408844;ENSP00000432022;ENSP00000433603;ENSP00000434509;ENSP00000436408;ENSP00000436728	H0YCN2;H0YDG9;H0YER1;H0YEX0;H7C306;Q86X86;Q96T23;Q9H3L8;Q9NVZ8;Q9NYU0	RSF1	Remodeling and spacing factor 1
0.52371	0.484913	0.67423	-0.64922	0.827913	1.64829		ENSG00000048707	ENSP00000011700;ENSP00000441122;ENSP00000473375;ENSP00000478104;ENSP00000482233	F5GX56;H3BLS7;J3KP14;Q58F10;Q5THJ4;Q6MZK9;Q6ZV12;Q709C4;Q709C5;Q86UB4;Q9NSJ3;Q9UIM0;R4GMW1	VPS13D	Vacuolar protein sorting-associated protein 13D
0.91403	NaN	NaN	0.461918	NaN	0.618236		ENSG00000048740	ENSP00000346971;ENSP00000382743;ENSP00000404834;ENSP00000406451;ENSP00000443926;ENSP00000476392;ENSP00000476656;ENSP00000476999	B7ZAN9;E9PC62;O95319;Q5VZZ6;Q7KYU4;Q8N499;Q92950;Q96NW9;Q96RQ5;Q96RQ6;Q9UL67;V9GY47;V9GYD9	CELF2	CUGBP Elav-like family member 2
-0.303455	0.488817	0.049686	0.605638	0.0843058	0.295041		ENSG00000048828	ENSP00000277165;ENSP00000364538;ENSP00000396534;ENSP00000412440	A0A0C4DG79;A0A0C4DH52;A6NGU0;C4AMC6;O60649;Q14688;Q4VXF4;Q4VXF5;Q4VXG2;Q86V69;Q96I21;Q9NZB1;Q9NZB2	FAM120A	Constitutive coactivator of PPAR-gamma-like protein 1
0.0240875	0.599052	0.244837	1.1667	0.61486	1.59505		ENSG00000048991	ENSP00000264160;ENSP00000386457;ENSP00000386877;ENSP00000387010;ENSP00000387750;ENSP00000402940;ENSP00000403406;ENSP00000404098;ENSP00000405668;ENSP00000413763;ENSP00000416082;ENSP00000486837	A8K1V0;B3KXQ9;C9JIX1;C9JIX3;E9PBB4;E9PG42;G5E9G8;H7BZ47;H7C1X4;H7C207;H7C2F9;H7C3T7;Q15032;Q8IW32	R3HDM1	R3H domain-containing protein 1
0.76743	0.192732	-0.000674725	-1.27597	-0.980132	-0.0632124		ENSG00000049130	ENSP00000054216;ENSP00000228280;ENSP00000474021;ENSP00000475042;ENSP00000479271	A0A087WV91;A0AV09;A8K2Q4;B7ZLM4;P21583;Q16487;Q68DZ2;Q7M4N8;Q9UQK7;S4R384;S4R442	KITLG	Kit ligand;Soluble KIT ligand
0.54852	-0.115817	-1.54078	2.22042	-0.107682	NaN		ENSG00000049167	ENSP00000265038;ENSP00000370510;ENSP00000408344	B2RB64;C9JNT2;G3XAG7;Q13216;Q6FHX5;Q96GB9	ERCC8	DNA excision repair protein ERCC-8
NaN	-0.343321	NaN	NaN	-0.113984	-0.426429		ENSG00000049192	ENSP00000370443;ENSP00000424377	Q59EX6;Q5IR87;Q5IR88;Q5IR89;Q68DL1;Q9UKP5	ADAMTS6	A disintegrin and metalloproteinase with thrombospondin motifs 6
-0.298552	-1.32586	-0.436194	-1.40636	-0.764794	-1.25785		ENSG00000049239	ENSP00000366620;ENSP00000473348	O95479;Q4TT33;Q66I35;Q68DT3;R4GMU1	H6PD	6-phosphogluconolactonase;GDH/6PGL endoplasmic bifunctional protein;Glucose 1-dehydrogenase
1.53893	1.41236	0.758622	0.146096	0.171419	0.114643		ENSG00000049245	ENSP00000054666;ENSP00000465820	K7EKX0;Q15836;Q9BRV4	VAMP3	Vesicle-associated membrane protein 3
0.238245	3.46219	-0.773229	0.763562	-4.00963	-0.610268		ENSG00000049246	ENSP00000355031;ENSP00000366755;ENSP00000366764;ENSP00000479223;ENSP00000482093	A0A087WV69;P56645;Q5H8X4;Q5H8X5;Q8TAR6;Q969K6;Q96S77;Q96S78;Q9C0J3;Q9NSP9;Q9UGU8	PER3	Period circadian protein homolog 3
NaN	NaN	-0.345084	NaN	NaN	NaN		ENSG00000049247	ENSP00000054668;ENSP00000355163;ENSP00000366738	O95399;Q5H8X7;Q5H8X8;Q6UXF6;Q9UKP7	UTS2	Urotensin-2
NaN	-2.38016	NaN	NaN	NaN	NaN		ENSG00000049249	ENSP00000366729;ENSP00000464978;ENSP00000465272;ENSP00000478699	K7EJ11;K7EJQ2;Q07011	TNFRSF9	Tumor necrosis factor receptor superfamily member 9
0.133258	-1.47689	-0.746757	NaN	-1.83206	-1.78985		ENSG00000049323	ENSP00000384091;ENSP00000384373;ENSP00000385359;ENSP00000386043;ENSP00000388154;ENSP00000393057;ENSP00000395211;ENSP00000405993;ENSP00000415412;ENSP00000417591	A1L3V1;C9JD84;C9JDW2;E7EV71;H7BZ76;H7C0I7;H7C2H7;H7C4L5;P22064;Q14766;Q53SD8;Q53SF3;Q53SG1;Q59HF7;Q8TD95	LTBP1	Latent-transforming growth factor beta-binding protein 1
0.765228	-2.32554	-1.2996	-1.07856	-0.655591	-1.98647		ENSG00000049449	ENSP00000054950;ENSP00000433237;ENSP00000433249;ENSP00000436422;ENSP00000436427;ENSP00000436482	B7Z1M1;D3DR00;E9PLM2;E9PP27;H0YDA4;H0YER5;Q15293	RCN1	Reticulocalbin-1
-0.26928	0.292268	1.4112	-0.198666	-2.01351	0.216539		ENSG00000049541	ENSP00000055077;ENSP00000275627;ENSP00000418899;ENSP00000419320;ENSP00000419341;ENSP00000419827;ENSP00000420392;ENSP00000420404;ENSP00000420513;ENSP00000420563;ENSP00000420731;ENSP00000479768	A0A087WVY3;B5BU07;D3DXG3;F8WC37;F8WDC9;H7C596;H7C5A0;H7C5G4;H7C5P1;H7C5P4;H7C5Q7;H7C5S7;P32846;P35250;Q9BU93	RFC2	Replication factor C subunit 2
-0.824717	1.28281	0.533749	0.541169	-0.701614	0.908927		ENSG00000049618	ENSP00000055163;ENSP00000313006;ENSP00000344546;ENSP00000383596;ENSP00000412835	H0Y2R3;H0Y3S9;H0Y7H8;Q5JRD1;Q5VYC4;Q8IZY8;Q8NFD5;Q8TEV0;Q8TF02;Q99491;Q9ULI5	ARID1B	AT-rich interactive domain-containing protein 1B
-0.370555	-0.640618	-0.748915	0.0324378	-0.185109	0.0407968		ENSG00000049656	ENSP00000313854;ENSP00000480372;ENSP00000423321;ENSP00000485923	D3DTC1;Q658W6;Q7LG29;Q96AZ0;Q96KA5;Q9H3N4;G5E9Z2	CLPTM1L;CLPTM1L	Cleft lip and palate transmembrane protein 1-like protein
0.165332	0.489714	-0.464954	0.585942	0.199584	0.713228		ENSG00000049759	ENSP00000256830;ENSP00000348847;ENSP00000350569;ENSP00000372301;ENSP00000383199;ENSP00000389406;ENSP00000393395;ENSP00000405440;ENSP00000411947;ENSP00000465669;ENSP00000466789;ENSP00000467072;ENSP00000467768;ENSP00000468332;ENSP00000468546;ENSP00000479462	A0A087WVI6;K7EKL1;K7EN51;K7ENS6;K7EQC5;K7ERN1;O43165;Q3LSM7;Q7Z5F1;Q7Z5F2;Q7Z5N3;Q8N5A7;Q8WUU9;Q96PU5;Q9BW58;Q9H2W4;Q9NT88	NEDD4L	E3 ubiquitin-protein ligase NEDD4-like
-0.46884	NaN	1.29572	2.40431	-1.82603	0.162092		ENSG00000049769	ENSP00000055335;ENSP00000365359;ENSP00000417535;ENSP00000418949;ENSP00000420687	A2VDJ8;B3KPW2;E9PCM3;H7C546;Q6ZSY5	PPP1R3F	Protein phosphatase 1 regulatory subunit 3F
-0.586105	-3.49171	-0.527404	-3.69303	-1.58188	-1.68045		ENSG00000049860	ENSP00000261416;ENSP00000423713;ENSP00000424550;ENSP00000424939;ENSP00000426285;ENSP00000426384	D6REQ8;H0Y9B6;H0Y9M3;H0YA83;P07686;Q5URX0	HEXB	Beta-hexosaminidase subunit beta;Beta-hexosaminidase subunit beta chain A;Beta-hexosaminidase subunit beta chain B
0.04647	-1.89604	0.0221534	-0.385302	0.422833	0.851827		ENSG00000049883	ENSP00000308948;ENSP00000370013;ENSP00000425606;ENSP00000425773;ENSP00000426295;ENSP00000427349;ENSP00000427524;ENSP00000429665;ENSP00000438810;ENSP00000444772	B7Z5D0;B7Z8L7;B7Z8R2;D6RGK0;D6RIZ0;D6RJH8;E5RHU2;E9PFV7;F6S289;Q6IA65;Q8WV60;Q9H9R0	PTCD2	Pentatricopeptide repeat-containing protein 2, mitochondrial
0.529508	-3.94179	-1.53955	-4.67511	-1.15712	-1.28269		ENSG00000050130	ENSP00000261247;ENSP00000348351;ENSP00000389699;ENSP00000450749;ENSP00000450813;ENSP00000451076;ENSP00000451723;ENSP00000479775	A0A087WVY6;B4DP67;G3V2M4;G3V2R2;G3V372;G3V4D0;Q6FIB6;Q6IAJ2;Q7Z5D4;Q86SY6;Q9H0Q6;Q9H2W0;Q9HAH5;Q9P055;Q9P0R3	JKAMP	JNK1/MAPK8-associated membrane protein
NaN	-2.40817	NaN	-5.19991	-2.22031	-1.44043		ENSG00000050165	ENSP00000314910;ENSP00000379762;ENSP00000431604;ENSP00000433112;ENSP00000435269;ENSP00000436645	A8K1I2;D3DQW1;E9PHY3;E9PKK9;E9PKW6;F6SYF8;Q9UBP4;Q9ULB7	DKK3	Dickkopf-related protein 3
NaN	NaN	-1.38878	1.19567	0.841146	NaN		ENSG00000050327	ENSP00000056217;ENSP00000417979;ENSP00000418227;ENSP00000418745	A6NNJ2;C9J591;H0Y895;Q12774;Q6ZML7	ARHGEF5	Rho guanine nucleotide exchange factor 5
-0.82127	NaN	-1.11427	NaN	-1.77996	NaN		ENSG00000050344	ENSP00000056233;ENSP00000475463	Q6NUS0;Q7Z498;Q86UJ4;Q86VR5;Q9UQA4;Q9Y4A8;U3KQ19	NFE2L3	Nuclear factor erythroid 2-related factor 3
0.774053	1.12984	0.105209	1.45303	0.380637	0.559427		ENSG00000050393	ENSP00000368468;ENSP00000476106;ENSP00000476162	Q96AQ8;Q96JS7;Q9H7F8;U3KQP8	MCUR1	Mitochondrial calcium uniporter regulator 1
0.944405	-1.49207	-0.549011	-0.63388	-0.330542	-0.729508		ENSG00000050405	ENSP00000340184;ENSP00000378400;ENSP00000447975;ENSP00000448411;ENSP00000448463;ENSP00000448706;ENSP00000448779;ENSP00000449890;ENSP00000450087;ENSP00000450266	B2RB09;F8VQE1;F8VRN8;F8VS07;F8VTU2;F8VVQ7;Q2TAN7;Q59FE8;Q9BVF2;Q9H8J1;Q9HBN5;Q9NX96;Q9NXC3;Q9NXU6;Q9P0H8;Q9UHB5;Q9UHB6	LIMA1	LIM domain and actin-binding protein 1
0.450795	-0.0676281	-0.508186	NaN	0.00355864	0.637556		ENSG00000050426	ENSP00000262055;ENSP00000369478;ENSP00000389903;ENSP00000446551;ENSP00000446862;ENSP00000446967;ENSP00000447047;ENSP00000447166;ENSP00000447419;ENSP00000447420;ENSP00000448110;ENSP00000448222;ENSP00000448442;ENSP00000448800;ENSP00000449681;ENSP00000449896;ENSP00000450082;ENSP00000450163;ENSP00000450251;ENSP00000450275;ENSP00000450333;ENSP00000450390;ENSP00000450391	A6NER7;B3KXK7;F8VP71;F8VPY5;F8VQE7;F8VR33;F8VR35;F8VS60;F8VTR1;F8VUZ8;F8VVQ3;F8VXQ4;F8VZA2;F8W0R0;F8W1U1;F8W1Z2;F8W6J0;F8WCD9;H0YH93;H0YHF4;H0YIV5;Q6P1Q0;Q6X2E4;Q6X2E5;Q7L2G9;Q7L690;Q8WXW6;Q96PK7;Q9BY59;Q9Y3X3	LETMD1	LETM1 domain-containing protein 1
NaN	-1.52973	NaN	NaN	1.13333	-2.45516		ENSG00000050438	ENSP00000351483;ENSP00000405812;ENSP00000441520;ENSP00000442561	A0MMZ1;B4DHY0;E7EML0;F5GZ31;F5H7F5;O94843;O95233;Q004B4;Q2Y0W8;Q8N3U2;Q8TC60;Q9UKX8	SLC4A8	Electroneutral sodium bicarbonate exchanger 1
0.624083	0.360748	0.569893	1.75471	0.637558	1.63873		ENSG00000050748	ENSP00000321410;ENSP00000345524;ENSP00000377028;ENSP00000377029;ENSP00000380262;ENSP00000389338;ENSP00000394560;ENSP00000397422;ENSP00000430608;ENSP00000443149	A8K0S3;B5BU66;B5M0B4;D3DWQ8;D3DWQ9;D7R525;D7R528;E5RJ57;H7BYK0;J3KNK1;P45984;Q15708;Q15710;Q15711;Q8N5C5	MAPK9	Mitogen-activated protein kinase 9
-3.1449	-1.13384	0.303514	-0.772491	-0.176002	-0.94641		ENSG00000050820	ENSP00000162330;ENSP00000377072;ENSP00000377074;ENSP00000391669;ENSP00000392708;ENSP00000440370;ENSP00000440415;ENSP00000442161;ENSP00000443841;ENSP00000454702;ENSP00000455166;ENSP00000455810;ENSP00000456625;ENSP00000456929;ENSP00000457097;ENSP00000457231;ENSP00000457457;ENSP00000458088	B3KWD7;B4DEV4;B4DGB5;B4DIW5;B7Z7X7;E9PCL5;E9PCV2;F5GXA2;F5GXV6;F5H7Z0;F5H855;F8WA69;H3BN62;H3BP62;H3BQJ7;H3BSB2;H3BSY4;H3BTB0;H3BTL5;H3BU42;H3BVF0;P56945;Q6QEF7	BCAR1	Breast cancer anti-estrogen resistance protein 1
-2.16995	0.955233	-0.605878	1.28753	-0.235318	-1.78654		ENSG00000051009	ENSP00000265978;ENSP00000416918;ENSP00000431773	E9PJK5;Q8N612;Q9C0A4;Q9H0N3;Q9H624	FAM160A2	FTS and Hook-interacting protein
0.533873	-0.709563	0.334155	-1.72406	-0.459939	-1.83264		ENSG00000051108	ENSP00000300302;ENSP00000340931;ENSP00000369118;ENSP00000409555;ENSP00000455094;ENSP00000455841;ENSP00000456384;ENSP00000457095;ENSP00000457321;ENSP00000457955	E9PGD1;H3BP08;H3BQM2;H3BRS4;H3BTA8;H3BTT7;H3BV54;O60644;Q15011;Q6IAN8;Q96D92	HERPUD1	Homocysteine-responsive endoplasmic reticulum-resident ubiquitin-like domain member 1 protein
0.37105	0.860606	0.983844	-0.179456	0.91724	0.346161		ENSG00000051128	ENSP00000221222;ENSP00000376162;ENSP00000396154;ENSP00000439937;ENSP00000446026;ENSP00000469800;ENSP00000470659;ENSP00000471835;ENSP00000472800;ENSP00000472815	E9PCW9;M0QYF9;M0QZN1;M0R2T8;M0R2U7;O14580;O95350;Q9NSB9;Q9NSC0;Q9NSC1;Q9NSC5	HOMER3	Homer protein homolog 3
0.099195	-0.952355	-3.27997	0.500527	1.73279	0.787696		ENSG00000051180	ENSP00000267868;ENSP00000372088;ENSP00000406602;ENSP00000431864;ENSP00000431897;ENSP00000432759;ENSP00000433053;ENSP00000433924;ENSP00000436512;ENSP00000454176	B0FXP0;B2R8T6;E9PI54;E9PJ30;E9PNT5;H0YD61;Q06609;Q6FHX9;Q6ZNA8;Q9BV60;Q9NZG9	RAD51	DNA repair protein RAD51 homolog 1
NaN	1.36627	-3.32577	2.44806	NaN	NaN		ENSG00000051341	ENSP00000264233;ENSP00000481120	A0A087WXL3;O75417;O95160;Q6VMB5	POLQ	DNA polymerase theta
1.88452	0.416526	1.13507	0.911199	-0.805273	-0.612841		ENSG00000051382	ENSP00000289153;ENSP00000417329;ENSP00000417869;ENSP00000418143;ENSP00000418834;ENSP00000419091;ENSP00000419513;ENSP00000419857;ENSP00000420108;ENSP00000420399;ENSP00000438259	C9J345;C9JNF6;C9JYX0;D3DNF0;F8WDJ8;H0Y871;H7C527;H7C565;H7C5C3;P42338;Q24JU2;Q68DL0	DKFZp779K1237;PIK3CB	Phosphatidylinositol 4,5-bisphosphate 3-kinase catalytic subunit beta isoform
-2.41972	-3.5781	NaN	NaN	NaN	NaN		ENSG00000051523	ENSP00000261623;ENSP00000454951;ENSP00000455506;ENSP00000455537;ENSP00000456079;ENSP00000457060	H3BNP7;H3BPX1;H3BPZ7;H3BR52;H3BT77;P13498;Q14090;Q9BR72	CYBA	Cytochrome b-245 light chain
1.25703	-2.77269	-0.100057	-0.749087	0.525644	-0.0433273		ENSG00000051596	ENSP00000265097;ENSP00000394166;ENSP00000421082;ENSP00000422243;ENSP00000424967;ENSP00000425039;ENSP00000425781;ENSP00000427029;ENSP00000427267;ENSP00000487428	D6REC9;D6RGZ2;H0Y9T1;H0YA11;H0YAG7;H0YAJ0;H7C0C5;Q6NZ53;Q96J01	THOC3	THO complex subunit 3
0.842855	1.23277	1.08521	NaN	0.314991	1.68833		ENSG00000051620	ENSP00000356670;ENSP00000392101;ENSP00000395958;ENSP00000475750	C9IZA0;H7C0N7;Q5THN1;Q96P57;Q9Y5Z4	HEBP2	Heme-binding protein 2
0.43412	0.336937	0.473931	0.851024	0.515574	0.166208		ENSG00000051825	ENSP00000304096;ENSP00000440007;ENSP00000440664;ENSP00000441298;ENSP00000441764;ENSP00000442663;ENSP00000445859;ENSP00000446249;ENSP00000446334;ENSP00000446362;ENSP00000475489;ENSP00000475578;ENSP00000475785;ENSP00000475923	A0A0A0MTP3;A1L486;A6NEE2;B3KR87;F5GYG6;F5GYP5;F5H1U6;F5H1W2;F5H2I5;F5H798;H0YFS3;H0YG46;J3KNE4;Q99550;Q9H976;U3KQ28;U3KQ61;U3KQD6;U3KQJ0	MPHOSPH9	M-phase phosphoprotein 9
-0.382977	-0.313756	-1.73295	-0.0558662	0.545168	-0.156109		ENSG00000052126	ENSP00000299275;ENSP00000400411;ENSP00000404296;ENSP00000439396;ENSP00000439673;ENSP00000440371;ENSP00000440611;ENSP00000441777;ENSP00000443553;ENSP00000446308	A0JP02;A0JP03;B4DGS1;B4DJX4;E9PHQ3;F5H0I0;F5H1X3;H0YG48;H0YGJ6;Q6NSF8;Q86ST7;Q8N3K6;Q96DY9;Q9BVR4;Q9C0H7;Q9H924;Q9HAU0;Q9NVK8	PLEKHA5	Pleckstrin homology domain-containing family A member 5
0.734953	0.416856	0.883684	0.886995	0.494324	-0.758272		ENSG00000052723	ENSP00000060969;ENSP00000358541	Q5TEZ7;Q5TEZ9;Q68DZ4;Q9BRV8;Q9H778	SIKE1	Suppressor of IKBKE 1
0.3221	0.683846	-0.724319	-0.177545	0.186568	0.372659		ENSG00000052749	ENSP00000324315;ENSP00000360031;ENSP00000401102;ENSP00000414863;ENSP00000446184;ENSP00000482139;ENSP00000483365;ENSP00000484474	A0A087WYW2;A0A087X0G0;A0A087X1U8;B4DK00;E9PCK7;H7C1M8;Q5JTH8;Q5JTH9;Q69YK4;Q96E87;Q9BUH3;Q9Y4C7	RRP12	RRP12-like protein
0.024845	-1.15606	-0.00384188	-0.602232	-0.910001	1.32535		ENSG00000052795	ENSP00000264433;ENSP00000420841;ENSP00000421488	D6RFH5;H0Y8F3;Q05DC3;Q96I31;Q9H994;Q9P278	FNIP2	Folliculin-interacting protein 2
1.02233	-1.02309	-0.885641	-0.630177	-1.28357	-1.18806		ENSG00000052802	ENSP00000261507;ENSP00000377361;ENSP00000423633;ENSP00000425112;ENSP00000425241	A8K8Q3;A8MYF6;D3DP32;D6R952;D6RDP9;D6REA2;Q15800;Q32Q24	MSMO1	Methylsterol monooxygenase 1
-0.0567174	-2.67835	-1.00759	0.171578	-0.824548	-0.933798		ENSG00000052841	ENSP00000039989;ENSP00000299240;ENSP00000407314;ENSP00000432900;ENSP00000473320	A0A075B7B2;E9PN79;G3XAB3;H0Y6S0;Q8NEC0;Q96AE7	TTC17	Tetratricopeptide repeat protein 17
-0.441102	-0.167164	0.486806	0.284078	0.0656877	1.12495		ENSG00000053254	ENSP00000261302;ENSP00000343288;ENSP00000450684;ENSP00000450783;ENSP00000450833;ENSP00000451024;ENSP00000451135;ENSP00000451437;ENSP00000451902;ENSP00000452005;ENSP00000452227;ENSP00000452290;ENSP00000452444;ENSP00000479114	G3V3A7;G3V4N5;G3V5C7;H0YJ22;H0YJ43;H0YJ54;H0YJ94;H0YJG3;H0YJY0;O00409;Q96II7;Q9UIE7	FOXN3	Forkhead box protein N3
0.105085	0.795056	2.06327	0.956748	-0.118437	-0.644057		ENSG00000053371	ENSP00000235835;ENSP00000339084;ENSP00000417891;ENSP00000419936	H3BLU7;H7C4Q7;H7C5H7;O43488;O75749;Q5TG63	AKR7A2	Aflatoxin B1 aldehyde reductase member 2
-0.0572549	0.900803	0.104581	-0.825003	0.0341511	-1.20116		ENSG00000053372	ENSP00000364320	B3KNB3;Q5TG55;Q96SS6;Q9BPV9;Q9UKD2	MRTO4	mRNA turnover protein 4 homolog
0.610558	2.02923	0.666237	-0.569863	0.455255	0.372659		ENSG00000053501	ENSP00000263897;ENSP00000390287;ENSP00000469658;ENSP00000470065;ENSP00000470487;ENSP00000470882;ENSP00000472362;ENSP00000473239	G8JLK1;M0QYT5;M0QZE0;M0QZZ6;Q8NCK1;Q9BRT4;Q9NZ43	USE1	Vesicle transport protein USE1
NaN	NaN	0.949864	NaN	NaN	NaN		ENSG00000053524	ENSP00000328118;ENSP00000388190;ENSP00000414131;ENSP00000417345;ENSP00000420070	C9J326;O94942;Q6P2B8;Q6ZVJ5;Q86YR7;Q8N318	MCF2L2	Probable guanine nucleotide exchange factor MCF2L2
0.84453	NaN	-0.0223775	NaN	NaN	NaN		ENSG00000053747	ENSP00000269217;ENSP00000324532;ENSP00000382432;ENSP00000464836;ENSP00000466557;ENSP00000466658;ENSP00000467473;ENSP00000467662;ENSP00000468315;ENSP00000468316	A0A075B783;A0A0A0MSA0;A0A0A0MTS5;A0A0A6YYF2;B0YJ33;K7EIP4;K7EMU9;K7EPP3;K7EQ42;K7ERM0;Q13679;Q13680;Q16787;Q6VU67;Q6VU68;Q6VU69;Q76E14;Q96TG0	LAMA3	Laminin subunit alpha-3
1.28782	-0.292695	-0.273303	-0.518332	-2.88904	-1.42643		ENSG00000053770	ENSP00000261558;ENSP00000390531;ENSP00000450422;ENSP00000451306;ENSP00000452211;ENSP00000473837	E7EQ45;G3V3L4;G3V573;H0YIY0;O95354;Q6ZMD7;Q96DX3;Q9H0R1;Q9NVC5;S4R311	AP5M1	AP-5 complex subunit mu-1
0.44022	-0.395056	0.763497	0.306355	-0.462777	-4.71055		ENSG00000053900	ENSP00000318775;ENSP00000421840;ENSP00000426512;ENSP00000426654	A8K8H1;D6RAP6;D6RFM7;E9PCR4;Q6PCC6;Q9NSH6;Q9UJX5	ANAPC4	Anaphase-promoting complex subunit 4
0.52065	0.0840094	-0.210293	0.339489	0.776978	-0.183157		ENSG00000054116	ENSP00000362253;ENSP00000362256;ENSP00000362257;ENSP00000362261;ENSP00000480332;ENSP00000480648;ENSP00000482052	A0A087WWM0;A0A087WYS5;A6NDN0;A6NKE1;B2RDN2;D3DPS2;O43617	TRAPPC3	Trafficking protein particle complex subunit 3
0.27807	0.264995	0.100437	0.124443	-0.574318	0.272388		ENSG00000054118	ENSP00000346634;ENSP00000433066;ENSP00000433825	D3DPS5;E9PML1;Q5VTK6;Q9Y2W1	THRAP3	Thyroid hormone receptor-associated protein 3
NaN	0.561291	-0.131331	-1.0798	0.609765	0.356265		ENSG00000054148	ENSP00000247665;ENSP00000360724	B1AMX0;B1AMX1;Q9H0Y3;Q9NRX4	PHPT1	14 kDa phosphohistidine phosphatase
NaN	NaN	-1.51841	NaN	NaN	NaN		ENSG00000054179	ENSP00000312494;ENSP00000347213	O15464;Q5SPY6;Q5SPY7;Q9Y5L3	ENTPD2	Ectonucleoside triphosphate diphosphohydrolase 2
-0.416402	0.840394	-0.431304	0.0374904	-0.110153	-0.324132		ENSG00000054267	ENSP00000264183;ENSP00000264184;ENSP00000355562;ENSP00000391497;ENSP00000394663;ENSP00000416063;ENSP00000420620	A1L465;H0Y7Y8;H7C5R6;Q3MHV4;Q4LE39;Q5HY99;Q5T2C2;Q5T2C3;Q5T2C4;Q5T2C5;Q5T2C6;Q6P600;Q86UX1;Q86WR4;Q9H915;Q9NYU3;Q9NZB6;Q9NZG4;Q9P2W4;Q9UF62;Q9Y6E1;X6RCR8	ARID4B	AT-rich interactive domain-containing protein 4B
NaN	-0.805343	-0.657966	-0.38607	-0.674028	0.579524		ENSG00000054277	ENSP00000355512	Q8IX08;Q9H1Y3;Q9Y344	OPN3	Opsin-3
0.911745	0.454997	0.400197	0.417272	0.679068	0.386142		ENSG00000054282	ENSP00000355499;ENSP00000483550;ENSP00000410200;ENSP00000473868	O60527;Q3ZCR6;Q86SQ7;Q8N5F2;Q9P0F1;A0A0C4DG71;S4R323	SDCCAG8;SDCCAG8	Serologically defined colon cancer antigen 8
NaN	-1.74726	NaN	NaN	NaN	NaN		ENSG00000054356	ENSP00000295718;ENSP00000386638;ENSP00000388429;ENSP00000392598;ENSP00000395379;ENSP00000396464;ENSP00000396842;ENSP00000397105;ENSP00000408036;ENSP00000475591	A0A0A6YYP3;B4DK12;C9J392;C9JCQ0;C9JJL7;C9JK57;C9JR27;F5GZS3;H7C0U9;Q08319;Q16849;Q53QD6;Q6NSL1;U3KQ66	PTPRN	Receptor-type tyrosine-protein phosphatase-like N
-1.08063	NaN	NaN	0.896455	-1.0543	-1.89038		ENSG00000054392	ENSP00000261458;ENSP00000355977;ENSP00000416845;ENSP00000438468;ENSP00000442625;ENSP00000444995;ENSP00000486054;ENSP00000486128;ENSP00000486611;ENSP00000486634;ENSP00000487400;ENSP00000487414;ENSP00000355976;ENSP00000413399;ENSP00000439229	B7Z4D5;B7Z5I1;B7Z868;B7ZA75;D3DT91;F5H444;Q17RZ7;Q4G0K3;Q5CZ95;Q5TGI2;Q5VTY9;Q9NVH9;Q9Y3N8;A0A075B6R5;B1AK61;F5H2Y1	HHAT;HHAT	Protein-cysteine N-palmitoyltransferase HHAT
-0.667838	0.484913	0.144763	-1.11873	0.313899	0.243853		ENSG00000054523	ENSP00000263934;ENSP00000366284;ENSP00000366287;ENSP00000366290;ENSP00000366297;ENSP00000478500;ENSP00000480063	A0A087WWA3;A6NFS8;A6NKQ4;O60333;Q4R9M9;Q4VXC3;Q4VXC4;Q4VXC5;Q4VXC6;Q96Q94;Q9BV80;Q9P280	KIF1B;KIF1Bbeta	Kinesin-like protein;Kinesin-like protein KIF1B
-0.871532	0.143404	-0.288346	-0.0119233	-0.587957	0.0199103		ENSG00000054598	ENSP00000370256	Q12948;Q86UP7;Q9BYM1;Q9NUE5;Q9UDD0;Q9UP06	FOXC1	Forkhead box protein C1
-0.282263	-0.0206153	0.7792	0.320618	0.725668	0.723971		ENSG00000054611	ENSP00000336724;ENSP00000347932;ENSP00000370383;ENSP00000377964;ENSP00000384036;ENSP00000385634;ENSP00000398828;ENSP00000406214	A0A0A0MRY0;B0QYI1;B0QYI2;B0QYI3;B9A6M3;F8WBF7;F8WDP1;Q5TE47;Q6ZUH2;Q8WUA7;Q92680;Q9BVD6;Q9UGG0;Q9UGT2;Q9UGU6;Q9UH25;Q9Y4W5	TBC1D22A	TBC1 domain family member 22A
0.405338	0.56257	1.5002	0.118656	0.340922	1.9397		ENSG00000054654	ENSP00000341781;ENSP00000344528;ENSP00000349969;ENSP00000350719;ENSP00000378249;ENSP00000391937;ENSP00000396794;ENSP00000450605;ENSP00000450789;ENSP00000450831;ENSP00000451009;ENSP00000451184;ENSP00000451520;ENSP00000451972;ENSP00000452298;ENSP00000452434;ENSP00000452570	A0A0A0MRE3;A0A0C4DGK3;A0A0C4DH87;B4DND7;B4DPR6;G3V2Q0;G3V3D4;G3V403;G3V4T3;G3V5D3;G3V5N1;G3V5X4;I6XXQ5;Q540G1;Q86YP9;Q8N1S3;Q8NF49;Q8TER7;Q8WWW3;Q8WWW4;Q8WWW5;Q8WXH0;Q8WXH1;Q9NU50;Q9UFQ4;Q9Y2L4;Q9Y4R1	SYNE2	Nesprin-2
NaN	NaN	NaN	0.342985	NaN	NaN		ENSG00000054690	ENSP00000330278;ENSP00000452988;ENSP00000453343;ENSP00000453699	A6H8X6;H0YKY5;H0YLU5;H0YMQ6;Q6PJL4;Q6ZWC7;Q9ULM0	PLEKHH1	Pleckstrin homology domain-containing family H member 1
0.11282	-1.52347	-0.534645	-0.754114	-1.79866	-3.79727		ENSG00000054793	ENSP00000309086;ENSP00000342481	A0A0A0MR22;E1P5Y3;E1P5Y4;O75110;Q5TFW5;Q5TFW6;Q5TFW9;Q6ZMF3;Q9NQK6;Q9NQK7	ATP9A	Phospholipid-transporting ATPase;Probable phospholipid-transporting ATPase IIA
-1.12438	-0.292695	0.707397	0.347575	-1.14678	-1.86942		ENSG00000054965	ENSP00000064778;ENSP00000348852;ENSP00000390501	A2ICY2;A2ID81;Q86UG2;Q92567	FAM168A	Protein FAM168A
-2.67644	-3.29269	-0.103377	NaN	-0.3521	0.261627		ENSG00000054967	ENSP00000064780;ENSP00000377207;ENSP00000439352;ENSP00000440562	F5GYS9;F5H2T5;Q86V34;Q969Z4;Q96JU1;Q9BUX7	RELT	Tumor necrosis factor receptor superfamily member 19L
0.439727	-1.67121	NaN	-2.39024	1.88821	-3.23378		ENSG00000054983	ENSP00000261304;ENSP00000377198;ENSP00000377199;ENSP00000437513;ENSP00000450472;ENSP00000451480;ENSP00000451884;ENSP00000452208;ENSP00000452314;ENSP00000480649	A0A087WX10;A0A0A0MQV0;A0A0A0MS42;B4DKE8;B4DYN1;B4DZJ8;B7Z7Z2;E7EPA4;G3V255;G3V4M2;G3V5E8;H0YJG8;H0YJV6;J3KN25;J3KPP8;P54803;Q8J030	GALC	Galactocerebrosidase
0.836748	-0.0106599	-0.454031	-0.846886	-0.102418	-0.548867		ENSG00000055044	ENSP00000264279;ENSP00000388126;ENSP00000388905	F8WED0;H7BZ72;Q53SA4;Q6PK08;Q9P036;Q9UFN3;Q9Y2X3	NOP58	Nucleolar protein 58
-0.85327	0.837322	0.7185	-0.0903239	0.539724	0.399662		ENSG00000055070	ENSP00000383866;ENSP00000383867;ENSP00000418012;ENSP00000419589;ENSP00000420441	A8MXJ2;C9K0U0;F8WDF4;Q7Z422;Q7Z424;Q8IVM2;Q8TBV3;Q9Y403	SZRD1	SUZ domain-containing protein 1
0.578702	0.0420659	0.3346	-0.499474	0.113874	0.33743		ENSG00000055130	ENSP00000326804;ENSP00000387160;ENSP00000473318;ENSP00000482123	A0A0C4DGX4;D3DWG3;O60719;Q08AL6;Q13616;Q8IYW1	CUL1	Cullin-1
-0.137237	1.08234	0.114803	NaN	0.245219	NaN		ENSG00000055147	ENSP00000341597;ENSP00000428551;ENSP00000428827;ENSP00000428941;ENSP00000429088;ENSP00000429403;ENSP00000429753;ENSP00000429919;ENSP00000430186;ENSP00000430384;ENSP00000430489;ENSP00000479498	B2R8D8;E5RFK2;E5RGF9;E5RH43;E5RHI8;E5RHP2;E5RIK7;E5RK42;E7ESJ7;I6L9D5;Q9H7E0;Q9NRY5	FAM114A2	Protein FAM114A2
NaN	0.626385	-1.06274	0.178599	-1.42739	-1.38223		ENSG00000055163	ENSP00000403793;ENSP00000428009;ENSP00000428079;ENSP00000430904;ENSP00000478058;ENSP00000479211;ENSP00000479376;ENSP00000479719;ENSP00000479968;ENSP00000480605;ENSP00000482739;ENSP00000483307;ENSP00000484819	A0A087WTQ3;A0A087WV63;A0A087WVE1;A0A087WWZ1;A0A087WZL7;A0A087X0D6;A6NLT2;D3DQJ3;E5RKA3;E7EVJ5;E7EW33;H7C229;Q53EN5;Q96F07;Q9NTK4;Q9ULQ2;Q9UN29	CYFIP2	Cytoplasmic FMR1-interacting protein 2
0.614113	-0.0890062	0.971496	-0.381701	-0.0800209	0.567412		ENSG00000055208	ENSP00000356426;ENSP00000432709;ENSP00000445752;ENSP00000475580;ENSP00000476139	B2RCC4;E1P5A0;O94838;Q6I9W8;Q76N06;Q9NYJ8;Q9UFP7;U3KQ62;U3KQR0	TAB2	TGF-beta-activated kinase 1 and MAP3K7-binding protein 2
0.453452	-1.02189	-1.19042	-1.67448	-1.48443	-1.59346		ENSG00000055211	ENSP00000356389;ENSP00000407343	B2RDY7;E1P5A2;Q5TFA5;Q9NU53	GINM1	Glycoprotein integral membrane protein 1
0.816325	-0.0739229	0.0753951	-0.180331	0.518352	0.616292		ENSG00000055332	ENSP00000233057;ENSP00000374663;ENSP00000378559;ENSP00000385014;ENSP00000393921	A8K3P0;C9JZT2;D6W584;E9PC80;F8WBH4;P19525;Q52M43;Q7Z6F6;Q9UIR4	EIF2AK2	Interferon-induced, double-stranded RNA-activated protein kinase
-0.885605	-0.598108	-0.607207	-0.428633	0.0848279	0.332017		ENSG00000055483	ENSP00000310590;ENSP00000401119;ENSP00000441214;ENSP00000464746;ENSP00000464886;ENSP00000465183;ENSP00000465679;ENSP00000465698;ENSP00000466187;ENSP00000466212;ENSP00000466567;ENSP00000467280;ENSP00000467520;ENSP00000467682;ENSP00000467951;ENSP00000468194;ENSP00000468356;ENSP00000468549;ENSP00000475654	A0A075B784;E9PEW0;K7EIH0;K7EIT7;K7EJI3;K7EKL7;K7EKN3;K7ELR5;K7ELT3;K7EMM6;K7EPT1;K7EQS0;K7ERC1;K7ERP8;Q05C98;Q05DD0;Q6IQ38;Q8IXW9;Q8NDM8;Q9NVC8;Q9P275;U3KQ92	USP36	Ubiquitin carboxyl-terminal hydrolase;Ubiquitin carboxyl-terminal hydrolase 36
NaN	1.07733	0.9059	0.10631	1.5161	0.130503		ENSG00000055609	ENSP00000262189;ENSP00000347325;ENSP00000353218;ENSP00000403483;ENSP00000408001;ENSP00000410239;ENSP00000410411;ENSP00000453752;ENSP00000454058	C9J4Z5;H0Y765;H0YMU7;H0YNL4;H7BY37;H7C212;H7C2V8;Q8NC02;Q8NDF6;Q8NEZ4;Q9H9P4;Q9NR13;Q9P222;Q9UDR7	KMT2C	Histone-lysine N-methyltransferase 2C
NaN	NaN	NaN	-3.08444	NaN	NaN		ENSG00000055732	ENSP00000342698;ENSP00000359619;ENSP00000359621;ENSP00000474024	B1ANB7;Q5T4H5;Q5T4H6;Q8TDD5;Q9NV09;S4R386	MCOLN3	Mucolipin-3
0.577783	0.0587776	-0.365298	-0.291594	0.610179	0.624197		ENSG00000055917	ENSP00000326746;ENSP00000338173;ENSP00000354370;ENSP00000385992;ENSP00000387399;ENSP00000395098;ENSP00000396727;ENSP00000408384;ENSP00000409905;ENSP00000413515	A0A0A0MR59;A0A0C4DG68;B3KSL0;B4E2B6;C9JE24;C9JW01;D6W527;F2Z366;F8WD57;O00234;Q53TV7;Q8TB72;Q8WY43;Q9HAN2	PUM2	Pumilio homolog 2
-0.45094	0.253336	0.700225	0.162024	0.074791	0.0182838		ENSG00000055950	ENSP00000299179;ENSP00000315364;ENSP00000315948;ENSP00000339844;ENSP00000359254;ENSP00000359256;ENSP00000359261;ENSP00000359262;ENSP00000408806;ENSP00000430369;ENSP00000471004	B1AL05;B1AL06;B1AL07;B1AL09;B1AL10;C9J5Q3;D3DR71;H0Y6Y8;H0YBU8;M0R051;Q5JW06;Q7Z719;Q7Z7H6;Q86XN1;Q8N983;Q9BYC7	MRPL43	39S ribosomal protein L43, mitochondrial
1.76753	-0.256284	-0.2208	0.38505	-0.269738	-0.60587		ENSG00000056050	ENSP00000406598	Q9NWY4	C4orf27	UPF0609 protein C4orf27
0.414435	0.161527	0.232581	0.108625	-0.3521	0.28839		ENSG00000056097	ENSP00000265069;ENSP00000422300	B2RNR5;H0Y8W1;Q05C08;Q3B7X5;Q6P5A3;Q86UA0;Q96KR1;Q9H6V4;Q9NTI1;Q9Y687	ZFR	Zinc finger RNA-binding protein
NaN	-1.0703	NaN	NaN	1.89886	2.10962		ENSG00000056277	ENSP00000360017;ENSP00000408521	A8K2V8;Q8ND82;Q9NXR3;Q9UJJ2	ZNF280C	Zinc finger protein 280C
NaN	NaN	NaN	0.232594	NaN	NaN		ENSG00000056487	ENSP00000324403;ENSP00000379410;ENSP00000385053;ENSP00000401091;ENSP00000401294;ENSP00000487086	B0QYW2;B0QYW3;B0QYW4;B1AHC5;B1AHC6;B3KRU4;B7Z4F8;Q5TFL2;Q6ICC0;Q96EK2	PHF21B	PHD finger protein 21B
0.779543	0.312849	0.750312	0.432047	0.0328455	-0.0674601		ENSG00000056586	ENSP00000335150;ENSP00000349783;ENSP00000362774;ENSP00000381663;ENSP00000398081;ENSP00000411767;ENSP00000474148;ENSP00000474709	A6NHN2;H0Y5D9;Q4VXB1;Q4VXB2;Q5JPD7;Q86ST6;Q8N3D6;Q96F27;Q9H5J2;Q9HBD1;Q9HBD2;Q9NWN9;Q9NXE1	RC3H2	Roquin-2
NaN	-0.248974	-0.530884	0.222993	0.406345	0.278022		ENSG00000056972	ENSP00000345984;ENSP00000352889;ENSP00000357724;ENSP00000357750;ENSP00000376339	B2RAY9;E1P555;O43734;Q5R3A3;Q7Z6Q1;Q7Z6Q2;Q7Z6Q3;Q9H5W2;Q9H6Y3;Q9NS14;Q9UG72	TRAF3IP2	Adapter protein CIKS
NaN	NaN	NaN	0.0461106	NaN	NaN		ENSG00000056998	ENSP00000370549;ENSP00000370555;ENSP00000381786;ENSP00000430764;ENSP00000487294	B7WNN6;E5RIC9;J3QSZ3;O15485;O15486;O15487;O15488;O15489;O15490	GYG2	Glycogenin-2
NaN	-1.65731	-0.339812	-1.22114	-1.53552	-0.764845		ENSG00000057019	ENSP00000321573;ENSP00000321646;ENSP00000396803	B7WNL1;C9JIW6;D3DN41;Q8N6M4;Q8TDX2;Q96PD2	DCBLD2	Discoidin, CUB and LCCL domain-containing protein 2
-0.257858	-2.81626	-0.62533	-2.76074	-1.98866	NaN		ENSG00000057252	ENSP00000356591;ENSP00000411309;ENSP00000441356;ENSP00000445315	A6NC40;A8K3P4;A9Z1V7;B1APM4;B4DU95;P35610;Q5T0X4;Q8N1E4	SOAT1	Sterol O-acyltransferase 1
0.00246251	NaN	-0.0627356	NaN	-0.375687	NaN		ENSG00000057294	ENSP00000070846;ENSP00000342800;ENSP00000478295;ENSP00000481383	A0A087WXY2;A0AV37;B8QFA1;B8QGS6;B8QGS7;B8QGS9;D3DUW9;Q4VC01;Q99959;Q99960	PKP2	Plakophilin-2
1.33737	-0.137378	-0.180916	-0.123151	0.403958	-0.89109		ENSG00000057608	ENSP00000369470;ENSP00000369528;ENSP00000369538;ENSP00000387565;ENSP00000394177;ENSP00000401733;ENSP00000476707;ENSP00000476832	O43928;P50395;Q5SX86;Q5SX87;Q5SX88;Q5SX90;Q5SX91;Q9UQM6;V9GYF8;V9GYJ7	GDI2	Rab GDP dissociation inhibitor beta
NaN	NaN	NaN	NaN	NaN	-0.0717053		ENSG00000057657	ENSP00000358085;ENSP00000358087;ENSP00000358092;ENSP00000395566;ENSP00000399772;ENSP00000478294	A0A087WU16;B2REA4;B2REA5;B2REA6;E1P5E0;O75626;Q86WM7	PRDM1	PR domain zinc finger protein 1
1.38453	0.615276	0.924926	-0.432922	-1.77356	0.928295		ENSG00000057663	ENSP00000343313;ENSP00000353884;ENSP00000358066;ENSP00000358072;ENSP00000483135	L7UQJ2;O60875;Q5JVR2;Q68DI4;Q7Z3H3;Q9H1Y0;Q9H2B8;Q9HCZ7	ATG5;DKFZp686F0183	Autophagy protein 5
0.28813	-0.555729	0.516689	NaN	0.946558	NaN		ENSG00000057704	ENSP00000261226;ENSP00000449888;ENSP00000450078	F8VQF2;G3V207;Q8IWB2;Q9ULS5	TMCC3	Transmembrane and coiled-coil domains protein 3
0.669592	0.147543	-0.0305724	-0.456913	-0.714671	-0.232481		ENSG00000057757	ENSP00000246151;ENSP00000363648;ENSP00000405957	B2R7J4;Q5QPN6;Q5QPN7;Q9GZP4;Q9NRI8;X6R8S9;X6RHB9	PITHD1	PITH domain-containing protein 1
0.86002	1.19273	1.69309	0.344816	0.970476	-0.331974		ENSG00000057935	ENSP00000383973;ENSP00000384249;ENSP00000385045;ENSP00000385241;ENSP00000385823;ENSP00000386763;ENSP00000388722;ENSP00000391455;ENSP00000401815	C9JR73;D6W5A2;E7EQY4;E7EV10;E9PCS8;E9PF88;Q9BTC8;Q9NSP2;Q9ULF4	MTA3	Metastasis-associated protein MTA3
-0.201587	1.58177	-0.312223	1.3161	0.870292	-1.27285		ENSG00000058056	ENSP00000263966;ENSP00000417146;ENSP00000418651;ENSP00000420057	A8K2S3;B4DYF3;D3DNS2;H7C502;H7C5J3;Q92995;Q96B25	USP13	Ubiquitin carboxyl-terminal hydrolase 13
0.0361476	0.963645	-0.338594	0.558408	-1.05189	0.71571		ENSG00000058063	ENSP00000321195;ENSP00000417124;ENSP00000417406;ENSP00000418421;ENSP00000419032;ENSP00000419152;ENSP00000419768	A0A0C4DG94;H0Y854;H0Y8C7;H7C4E6;H7C4W6;H7C575;Q96FN1;Q9UKK7;Q9Y2G3	ATP11B	Phospholipid-transporting ATPase;Probable phospholipid-transporting ATPase IF
0.567798	0.87723	-0.393514	NaN	0.388584	1.85587		ENSG00000058085	ENSP00000264144;ENSP00000432063	Q02536;Q02537;Q13752;Q13753;Q14941;Q14DF7;Q2M1N2;Q5VYE8	LAMC2	Laminin subunit gamma-2
1.96793	-0.0237601	0.550848	0.658068	-1.17746	1.15085		ENSG00000058091	ENSP00000265741;ENSP00000369390;ENSP00000385034;ENSP00000387794;ENSP00000393616;ENSP00000394570;ENSP00000398936;ENSP00000401603;ENSP00000406848;ENSP00000410770	A4D1E6;A6NK51;A8WFP6;B4DHG5;B4DNM2;C9IYJ9;C9JWL6;E7EUK8;F8WF96;O94921;Q75N06;Q75N22;Q8N764;Q9H3D7;Q9UDR0	CDK14	Cyclin-dependent kinase 14
-0.858045	-2.34694	-1.08498	-1.81051	-1.18222	-1.27656		ENSG00000058262	ENSP00000243253;ENSP00000411445;ENSP00000418493;ENSP00000419172	B4DR61;C9JXC6;P38378;P57726;P61619;Q5JPF8;Q8N0Z4;Q8N3U3;Q8NC71;Q9BU16;Q9Y2R3	SEC61A1	Protein transport protein Sec61 subunit alpha isoform 1
1.06251	0.284094	-0.0176477	0.419172	-0.33327	0.199872		ENSG00000058272	ENSP00000261207;ENSP00000389168;ENSP00000416769;ENSP00000446816;ENSP00000446855;ENSP00000447144;ENSP00000447338;ENSP00000449514;ENSP00000449647;ENSP00000449666;ENSP00000449843;ENSP00000450059;ENSP00000450061	B4DZ09;F8VW28;F8VWB4;F8VZN8;H0YHI8;H0YHL8;H0YIL7;H0YIM2;H0YIS3;H0YIS4;O14974;Q2NKL4;Q569H0;Q86WU3;Q8NFR6;Q9BYH0	PPP1R12A	Protein phosphatase 1 regulatory subunit 12A
NaN	NaN	-0.508634	-0.0140462	0.111131	NaN		ENSG00000058404	ENSP00000258682;ENSP00000326375;ENSP00000326427;ENSP00000326518;ENSP00000326544;ENSP00000326600;ENSP00000351542;ENSP00000379096;ENSP00000379098;ENSP00000388445;ENSP00000388951;ENSP00000390292;ENSP00000390419;ENSP00000397937;ENSP00000400387;ENSP00000410445;ENSP00000428912	A4D2K0;A4D2K1;A4D2K2;A4D2K3;A4D2K4;A4D2K5;A4D2K6;E7EQE4;E7ERS6;E7ETC9;E9PBE8;H7BXS4;H7BZC6;H7C394;O95437;O95438;O95599;Q13554;Q9UGH7;Q9UGH8;Q9UGH9;Q9UNX0;Q9UNX7;Q9UP00;Q9Y5N4;Q9Y6F4	CAMK2B	Calcium/calmodulin-dependent protein kinase type II subunit beta
-1.32582	1.16674	0.138177	NaN	0.472128	-0.697731		ENSG00000058453	ENSP00000364691;ENSP00000402626;ENSP00000478281;ENSP00000480016	A0A087WU09;A0A087WW81;B1AKD8;Q2VHY3;Q5TZA2;Q66GT7;Q7Z2L4;Q7Z5D7	CROCC	Rootletin
-0.855672	0.490813	-0.686172	0.946591	0.392414	0.787696		ENSG00000058600	ENSP00000299853;ENSP00000352140;ENSP00000399254;ENSP00000454225;ENSP00000454507;ENSP00000454875;ENSP00000456454;ENSP00000456526;ENSP00000456718;ENSP00000456771;ENSP00000456967;ENSP00000484648	A0A0C4DH01;B4DL24;B4DUP6;H3BM46;H3BMR4;H3BNJ0;H3BRY1;H3BS41;H3BSI5;H3BSM3;H3BT11;Q9BWF7;Q9H8W8;Q9H907;Q9NVU0;Q9P276	POLR3E	DNA-directed RNA polymerase III subunit RPC5
-0.197187	-0.941222	1.70818	-1.29878	-1.98626	-1.16315		ENSG00000058668	ENSP00000340930;ENSP00000349165;ENSP00000350310;ENSP00000356187;ENSP00000391150;ENSP00000433577	B1APW5;B1APW6;H0YDG5;H7BY13;H7BZS8;P23634;Q13450;Q13452;Q13455;Q16817;Q7Z3S1	ATP2B4	Plasma membrane calcium-transporting ATPase 4
1.04402	-1.45619	-0.365847	0.460663	-0.386681	0.849455		ENSG00000058673	ENSP00000333253;ENSP00000356179;ENSP00000356181;ENSP00000356183;ENSP00000406531;ENSP00000415072;ENSP00000432602;ENSP00000438527	C9J0L0;E9PBY7;E9PQ61;O75152;Q6AHY4;Q6AHY9;Q6AW79;Q6AWA1;Q6PJK4;Q86XZ7	ZC3H11A	Zinc finger CCCH domain-containing protein 11A
0.692087	0.51886	-0.380218	2.02409	-1.70798	0.14439		ENSG00000058729	ENSP00000283109;ENSP00000420932;ENSP00000421830;ENSP00000422772;ENSP00000424325	D6RB96;D6RDI3;H0Y8R4;H0Y919;Q9BVS4;Q9NUT0	RIOK2	Serine/threonine-protein kinase RIO2
0.938213	0.55058	0.0251374	0.00227594	-0.544745	-0.138303		ENSG00000058799	ENSP00000072644;ENSP00000360452;ENSP00000416507;ENSP00000432266	B2RCM7;C9JFB2;D3DQ40;Q9NWJ1;Q9Y548	YIPF1	Protein YIPF;Protein YIPF1
-0.248042	-1.32985	-1.57661	0.120047	-0.931768	-1.01591		ENSG00000058804	ENSP00000360483	B4DHA3;B4DQQ5;G3XA81;Q8NB76;Q9BTX1;Q9H9T6;Q9NSG3;Q9NSG4;Q9NVZ7	NDC1	Nucleoporin NDC1
NaN	-0.906804	-2.6477	2.50053	NaN	NaN		ENSG00000058866	ENSP00000265022;ENSP00000339777;ENSP00000371599;ENSP00000395526	B2RAH4;H7C0L0;P49619;Q2M1H4;Q5FWG1	DGKG	Diacylglycerol kinase gamma
-2.1491	NaN	0.394122	NaN	-0.0435514	0.486694		ENSG00000059122	ENSP00000253928;ENSP00000344122;ENSP00000399938;ENSP00000458282;ENSP00000458661;ENSP00000458689;ENSP00000459326;ENSP00000459480;ENSP00000461566	D3DUA1;I3L0R3;I3L188;I3L1A7;I3L231;I3L287;I3L4V9;J3KNW1;Q4VC44;Q6ZSQ1;Q8WV62;Q9BQG6;Q9BUS5;Q9HCM0	FLYWCH1	FLYWCH-type zinc finger-containing protein 1
-1.55849	-0.707732	-0.184907	0.0194001	-0.472394	-0.954506		ENSG00000059145	ENSP00000248104;ENSP00000301712;ENSP00000372205;ENSP00000373873;ENSP00000380606;ENSP00000384850;ENSP00000385895;ENSP00000422852;ENSP00000423107	A0A0A0MRZ1;A0A0A0MSC7;A0A0A0MSF0;B0QYN6;B1GXI8;D6RA68;E2QRG9;E9PDK2;Q96EV1;Q96RZ1;Q9BWL5;Q9H5K0;Q9H9P5;Q9UJJ8	UNKL	Putative E3 ubiquitin-protein ligase UNKL
0.65028	1.05045	-1.12351	NaN	NaN	NaN		ENSG00000059377	ENSP00000263552;ENSP00000338087;ENSP00000388612;ENSP00000388736;ENSP00000389414;ENSP00000391567;ENSP00000392702;ENSP00000402536;ENSP00000411274;ENSP00000411326;ENSP00000412710;ENSP00000415892	A0A0A0MSK3;A0A0C4DH47;B4DJG6;C9JS68;E7EMU9;E7EP08;E7EP75;E7ESB5;F8WC80;F8WD37;O14987;P24557;Q16843;Q16844;Q53F23;Q8IUN1;Q96CN2;Q9GZW4;Q9HD77;Q9HD78;Q9HD79;Q9HD80;Q9HD81;Q9HD82;Q9HD83;Q9HD84	TBXAS1	Thromboxane-A synthase
-0.51222	-0.725654	-0.468728	NaN	0.133327	NaN		ENSG00000059378	ENSP00000263549;ENSP00000417606;ENSP00000417730;ENSP00000418105;ENSP00000418640	G5E9U9;H7C4L8;H7C4T3;H7C4Z9;Q9H0J9;Q9H610;Q9NP36;Q9NTI3	PARP12	Poly [ADP-ribose] polymerase 12
-0.263575	-2.32244	-0.75772	0.0265961	-0.910395	-0.630061		ENSG00000059573	ENSP00000360265;ENSP00000360268	B2R5Q4;B7Z350;B7Z5X8;B7ZLP1;D3DR44;O95952;P54886;Q3KQU2;Q5T566;Q5T567;Q9UM72	ALDH18A1	Delta-1-pyrroline-5-carboxylate synthase;Gamma-glutamyl phosphate reductase;Glutamate 5-kinase
0.916675	3.40775	-0.704282	NaN	0.0808592	NaN		ENSG00000059588	ENSP00000040877	Q13395;Q9H581	TARBP1	Probable methyltransferase TARBP1
-0.160067	0.903702	-0.463274	NaN	-0.689796	NaN		ENSG00000059691	ENSP00000263985;ENSP00000420831;ENSP00000421005;ENSP00000421105;ENSP00000421240;ENSP00000423999;ENSP00000425294;ENSP00000426859	B4E0P2;D6RDU9;D6REA0;D6RGY4;H0Y8G7;H0Y9F2;H0Y9W6;O75879;Q4W5M8;Q53GP4;Q9P0S6;Q9Y2B8	GATB;PET112	Glutamyl-tRNA(Gln) amidotransferase subunit B, mitochondrial
-0.83507	0.292268	0.0892677	-0.373942	0.683524	2.21272		ENSG00000059728	ENSP00000264444;ENSP00000386523;ENSP00000410672;ENSP00000443935	B2R6V8;B7ZLI6;C9JBE8;D6W5G2;F8WBI0;Q05195;Q6FI41	MXD1	Max dimerization protein 1
0.90718	0.171252	-0.0283842	-3.04379	0.111348	-0.249778		ENSG00000059758	ENSP00000261211;ENSP00000442926;ENSP00000444459;ENSP00000447282;ENSP00000447441;ENSP00000448132;ENSP00000450058	A8K1U6;B2RCQ2;F5H6Z0;F8VQZ9;F8VUX2;F8VZY6;F8W1S5;Q00537;Q8NEB8	CDK17	Cyclin-dependent kinase 17
1.18208	-0.593864	-1.28797	-0.550099	-0.114601	-2.07171		ENSG00000059769	ENSP00000320650;ENSP00000399325;ENSP00000464086	F2Z3D1;J3QR79;Q5QTD8;Q96BN9;Q9H1X3	DNAJC25	DnaJ homolog subfamily C member 25
0.182915	-1.27715	NaN	-4.15947	-2.36694	-0.846252		ENSG00000059804	ENSP00000075120;ENSP00000440750;ENSP00000441496	B2R606;D3DUU6;F5GYR5;F5GYX0;P11169;Q6I9U2;Q9UG15	SLC2A3	Solute carrier family 2, facilitated glucose transporter member 3
-1.51415	-1.00093	-0.492667	-2.63824	-0.109034	0.488136		ENSG00000060069	ENSP00000075430;ENSP00000299543;ENSP00000465119;ENSP00000467563;ENSP00000484525	A0A0A0MR03;A8MY97;K7EJD2;K7EPW4;Q7Z644;Q96BZ1;Q9Y5B0;Q9Y6F5	CTDP1	RNA polymerase II subunit A C-terminal domain phosphatase
0.440045	0.953898	0.574143	-0.0397992	0.420943	0.47406		ENSG00000060138	ENSP00000228251;ENSP00000279550;ENSP00000485718	A0A0D9SEI8;B2RBW6;P16989;Q14121;Q969N6;Q96B76	YBX3	Y-box-binding protein 3
-0.89005	0.928147	0.895423	0.477038	0.437778	0.866043		ENSG00000060237	ENSP00000392542;ENSP00000437503;ENSP00000438313;ENSP00000438985;ENSP00000439552;ENSP00000441972;ENSP00000446253;ENSP00000446462;ENSP00000459380;ENSP00000460651	A0A0B4J299;F5GWT4;F6UYG0;H0YF81;H0YFF1;H0YFK5;H0YFP5;H0YH68;H0YH79;I3L251	WNK1
0.641487	0.0829909	0.029367	0.343864	0.0780287	-0.0314674		ENSG00000060339	ENSP00000265872;ENSP00000437760;ENSP00000438610;ENSP00000438881;ENSP00000438939;ENSP00000439153;ENSP00000439252;ENSP00000439571;ENSP00000439642;ENSP00000440224;ENSP00000442410;ENSP00000443808;ENSP00000445254;ENSP00000486408	A0A0C4DGG8;A0JLT7;A1L4P7;A8K9D4;B4DNP8;B4DRK8;F5H1H2;F5H1L3;F5H2E6;F5H3E1;F5H3I8;F5H7M9;F5H808;H0YFJ7;H0YFT7;Q32NE3;Q5EBM3;Q5VUP6;Q6PIZ0;Q6X935;Q8IX12;Q9H8N4;Q9NVA7;Q9NVQ0;Q9NWM6	CCAR1	Cell division cycle and apoptosis regulator protein 1
-2.37704	0.763889	-0.36759	0.0491471	0.660573	0.128733		ENSG00000060491	ENSP00000290291;ENSP00000359491;ENSP00000395168;ENSP00000483055	A0A087X028;A0A0A0MRN5;O96029;Q4VXW3;Q4VXW5;Q96CM2;Q9BQW1;Q9H4H0;Q9H7J5;Q9NZT2;Q9NZT3;Q9NZT4	OGFR	Opioid growth factor receptor
-0.508142	-0.970767	-2.94048	NaN	-0.924006	NaN		ENSG00000060642	ENSP00000078527;ENSP00000363260;ENSP00000388425;ENSP00000399067;ENSP00000406080;ENSP00000436884	A0A0A0MSQ1;A0A0A0MSX6;D3DPL2;E9PQC7;Q5JYG7;Q5JYG8;Q5JYG9;Q9NUD9;Q9NX26;X1WI27	PIGV	GPI mannosyltransferase 2
-0.955137	0.415842	1.74462	NaN	-1.58288	-2.53423		ENSG00000060656	ENSP00000334941;ENSP00000362884;ENSP00000392332;ENSP00000432906	A6H8L1;O00197;P78399;Q59HA4;Q5SYU4;Q5SYU5;Q92729;Q92735;Q92850	PTPRU	Receptor-type tyrosine-protein phosphatase U
-0.06378	-0.575094	1.43203	NaN	-5.32611	0.569056		ENSG00000060688	ENSP00000263694;ENSP00000362825	B4DQJ1;O75938;O95320;Q96DI7;Q9NSS8	DKFZp434D199;SNRNP40	U5 small nuclear ribonucleoprotein 40 kDa protein
NaN	-1.55573	NaN	NaN	NaN	-1.47315		ENSG00000060718	ENSP00000302551;ENSP00000351163;ENSP00000359114;ENSP00000408640;ENSP00000410177;ENSP00000426533	B1ASK7;C9JMN2;D3DT73;E9PCU0;H7C381;P12107;Q14034;Q149N0;Q9UIT4;Q9UIT5;Q9UIT6	COL11A1	Collagen alpha-1(XI) chain
0.77027	0.863176	0.915851	0.346848	-0.549483	0.662738		ENSG00000060749	ENSP00000382241;ENSP00000432136;ENSP00000432766;ENSP00000436870	E9PQD3;H0YCQ7;Q2KHR3;Q6ZU30;Q6ZUR5	QSER1	Glutamine and serine-rich protein 1
1.68499	-0.347661	1.55292	-0.283744	0.0264115	-1.1509		ENSG00000060762	ENSP00000340784;ENSP00000354223;ENSP00000477853;ENSP00000479789	A0A087WVZ0;B2R5I7;H7BXW7;Q5TI65;Q5TI66;Q9HB67;Q9UQN4;Q9Y5U8	BRP44L;MPC1	Mitochondrial pyruvate carrier 1
NaN	-0.0684798	0.885734	0.140351	-0.926795	1.8997		ENSG00000060971	ENSP00000301810;ENSP00000333664;ENSP00000389226;ENSP00000391078;ENSP00000395183;ENSP00000396485;ENSP00000398172;ENSP00000403124;ENSP00000405785;ENSP00000414021;ENSP00000486456;ENSP00000486920	B4DVF4;C9JDE9;F2Z2Q6;F2Z3P7;G5E935;H0Y4D4;H7C131;P09110;Q96CA6	ACAA1	3-ketoacyl-CoA thiolase, peroxisomal
1.08144	0.495059	0.176086	NaN	0.607865	0.344728		ENSG00000060982	ENSP00000261192;ENSP00000339805;ENSP00000438593;ENSP00000440817;ENSP00000440827;ENSP00000443459;ENSP00000481749	A0A087WYF2;B3KY27;B7Z2M5;B7Z5L0;F5H2F2;F5H5E4;P54687;Q68DQ7;Q96MY9	BCAT1	Branched-chain-amino-acid aminotransferase, cytosolic
-1.23667	-0.00771785	-0.639878	0.733262	1.25179	-0.346487		ENSG00000061273	ENSP00000080059;ENSP00000351326;ENSP00000369984;ENSP00000387792;ENSP00000388561;ENSP00000389501;ENSP00000390415;ENSP00000396159;ENSP00000397236;ENSP00000400811;ENSP00000401872;ENSP00000403149;ENSP00000404394;ENSP00000410068;ENSP00000411058;ENSP00000412155;ENSP00000446538;ENSP00000447191;ENSP00000448305;ENSP00000448448;ENSP00000448532;ENSP00000449171;ENSP00000482003	A0A087WYQ4;B3KY08;B4DWI0;B4E0Q5;C9J102;C9JAH2;C9JBC2;C9JEB6;C9JF80;C9JGF5;C9JH46;C9JKN3;C9JNI4;C9JS90;C9JVZ1;C9JZ79;F8VWY3;H0YH91;H0YHJ5;H0YI15;H0YI41;J3KPH8;Q6P1W9;Q6W9G7;Q7Z4K2;Q7Z5I1;Q8WUI4;Q96K01;Q9BR73;Q9H7L0;Q9NW41;Q9NWA9;Q9NYK9;Q9UFU7	HDAC7	Histone deacetylase;Histone deacetylase 7
NaN	NaN	NaN	-0.261478	NaN	-0.475338		ENSG00000061337	ENSP00000265801;ENSP00000370981;ENSP00000429263;ENSP00000479534	D3DSQ6;Q9Y250;Q9Y5V7;Q9Y5V8;Q9Y5V9;Q9Y5W0;Q9Y5W1;Q9Y5W2	LZTS1	Leucine zipper putative tumor suppressor 1
0.737428	0.555302	1.67423	-2.23644	NaN	NaN		ENSG00000061656	ENSP00000363391;ENSP00000396670;ENSP00000399231	C9JJZ6;O43648;Q5JX49;Q9NPE6	SPAG4	Sperm-associated antigen 4 protein
0.435487	-0.230329	0.761253	-0.00484753	-0.773564	-0.721095		ENSG00000061676	ENSP00000354251;ENSP00000355348	O60329;Q53QN5;Q53S94;Q53Y35;Q9Y2A7	NCKAP1	Nck-associated protein 1
1.22669	-0.187342	0.315819	-0.447006	-0.675341	-2.0234		ENSG00000061794	ENSP00000081029;ENSP00000437990;ENSP00000437991;ENSP00000442137;ENSP00000445390	F5H612;H0YFD1;H0YG82;P82673;Q32LZ1;Q6P4C6;Q7L1M6;Q8NBP4;Q96AI0;Q9H044;Q9HC14;Q9P1R5	MRPS35	28S ribosomal protein S35, mitochondrial
NaN	-0.630863	-2.95026	NaN	NaN	NaN		ENSG00000061918	ENSP00000264424;ENSP00000420842;ENSP00000422313;ENSP00000425065;ENSP00000426319;ENSP00000426786;ENSP00000427226	B7Z426;B7Z685;D6RC99;E9PCN2;Q02153;Q86WY5	GUCY1B3	Guanylate cyclase soluble subunit beta-1
-0.0814725	0.521749	-0.671946	0.271326	0.158418	-0.134998		ENSG00000061936	ENSP00000261674;ENSP00000437738;ENSP00000439957;ENSP00000445832	B2RN45;B7ZM97;F5H1A5;F5H6B8;H0YFR9;Q12872;Q6PJF7	SFSWAP	Splicing factor, suppressor of white-apricot homolog
-3.17507	0.645904	0.481585	-1.54387	-0.707195	1.15617		ENSG00000061938	ENSP00000329425;ENSP00000371341;ENSP00000390088;ENSP00000390435;ENSP00000392253;ENSP00000392546;ENSP00000393707;ENSP00000395154;ENSP00000395588;ENSP00000398614;ENSP00000409462;ENSP00000415126	C9J1X3;C9JDG3;C9JIR5;F8WER3;H0Y5H7;H7BZM8;H7BZZ3;H7C343;H7C412;Q07912;Q6ZMQ0;Q8N6U7;Q96H59	TNK2	Activated CDC42 kinase 1
0.741845	-0.592255	-0.243308	NaN	-1.25233	-1.01539		ENSG00000061987	ENSP00000377249;ENSP00000377250;ENSP00000446626;ENSP00000446635;ENSP00000447407;ENSP00000449215;ENSP00000450136	A5D8U7;A7E2Y0;B9EGP5;F8VQS2;F8VWA6;F8VZV1;F8VZV6;F8W1Z6;Q7Z3U7;Q86TA2;Q8N3I5;Q8NAI0;Q8NHE2;Q9UPW1	MON2	Protein MON2 homolog
NaN	NaN	-0.290146	NaN	NaN	NaN		ENSG00000062038	ENSP00000264012;ENSP00000398485;ENSP00000462111;ENSP00000463267;ENSP00000463364;ENSP00000463415;ENSP00000464021;ENSP00000464058	B2R6F4;J3KRQ1;J3QKW6;J3QL41;J3QL75;J3QR34;J3QR60;P22223;Q05DI6	CDH3	Cadherin-3
1.04845	0.621148	-0.173767	0.467811	-0.340604	0.035624		ENSG00000062194	ENSP00000264779;ENSP00000401596;ENSP00000421202;ENSP00000421709;ENSP00000422337	A6NKW3;D4PHA4;Q6NSH6;Q86WP2;Q9H0D4;Q9H785;Q9NSN4	GPBP1	Vasculin
-0.110257	NaN	-1.00384	NaN	NaN	-0.94927		ENSG00000062282	ENSP00000228027;ENSP00000365438;ENSP00000474015;ENSP00000474668;ENSP00000474887;ENSP00000475066	A6ND76;Q5U810;Q68CL3;Q68DJ0;Q8NDB7;Q96BS0;Q96PD7;Q9BYE5;S4R383;S4R3S3;S4R3Z3;S4R449	DGAT2	Diacylglycerol O-acyltransferase 2
NaN	-0.292695	-0.133125	NaN	NaN	0.524662		ENSG00000062370	ENSP00000337081;ENSP00000346305;ENSP00000464862;ENSP00000466797;ENSP00000467064;ENSP00000467994	A4FU53;K7EIR6;K7EN57;K7ENS0;K7EQV5;Q9HCA7;Q9UJU3	ZNF112	Zinc finger protein 112
1.11506	0.226415	0.929885	-1.10953	-0.686695	0.109624		ENSG00000062485	ENSP00000342056;ENSP00000440543;ENSP00000446492;ENSP00000446779;ENSP00000447346;ENSP00000447442;ENSP00000447582;ENSP00000447948;ENSP00000447986;ENSP00000448166;ENSP00000448172;ENSP00000448409;ENSP00000448667;ENSP00000449025;ENSP00000449080;ENSP00000449427;ENSP00000449491;ENSP00000449571;ENSP00000449753;ENSP00000450101;ENSP00000450312;ENSP00000450403	A0A0C4DGI3;B4DJV2;F8VPA1;F8VPF9;F8VR34;F8VRI6;F8VRP1;F8VTT8;F8VU34;F8VVY4;F8VWQ5;F8VX07;F8VX68;F8VZK9;F8W0J2;F8W1S4;F8W4S1;F8W642;H0YH82;H0YIC4;O75390;Q71UT9;Q7KZH0;Q96FZ8;Q9BWN8	CS	Citrate synthase;Citrate synthase, mitochondrial
0.105282	-1.11086	-1.23266	NaN	-0.238642	-0.764845		ENSG00000062598	ENSP00000290246;ENSP00000326172;ENSP00000361249;ENSP00000379673;ENSP00000388962;ENSP00000414329;ENSP00000416181;ENSP00000431972	E1P5T3;H0YCM7;Q5JVZ4;Q5JVZ5;Q5JVZ6;Q5JVZ8;Q5JW01;Q7Z5G9;Q96CJ2;Q96JJ3;Q96ME5;Q96PA9;Q9H938;Q9H9L5;Q9HAH0;Q9NQQ6	ELMO2	Engulfment and cell motility protein 2
0.206687	0.0106971	0.356054	-0.964285	-0.124986	-1.42803		ENSG00000062650	ENSP00000263070;ENSP00000298767;ENSP00000361145;ENSP00000481451	A7E2B5;Q5VSK5;Q7Z5K2;Q8IX10;Q8WVX6;Q92549	WAPAL	Wings apart-like protein homolog
0.540043	-0.786916	-0.75504	-1.08324	-2.44988	-0.870358		ENSG00000062716	ENSP00000262291;ENSP00000465397;ENSP00000465911;ENSP00000465947;ENSP00000465972;ENSP00000466198;ENSP00000466413;ENSP00000466511;ENSP00000466579;ENSP00000467093;ENSP00000467350	B4DVV9;K7EK01;K7EL46;K7EL74;K7EL93;K7ELS2;K7EM96;K7EMI0;K7EMN6;K7ENU2;K7EPE7;Q96GC9;Q9H0P4;Q9P089	VMP1	Vacuole membrane protein 1
0.5684	-1.08213	1.16298	0.154753	-0.53039	0.156084		ENSG00000062725	ENSP00000083182;ENSP00000464962;ENSP00000466802;ENSP00000467025	A8K862;K7EIZ9;K7EN61;K7ENN3;O95095;Q8WVC9;Q92624	APPBP2	Amyloid protein-binding protein 2
-2.18311	-0.858292	-1.53522	-2.63698	1.30325	-0.103369		ENSG00000062822	ENSP00000406046;ENSP00000469115;ENSP00000469308;ENSP00000470426;ENSP00000470726;ENSP00000472445;ENSP00000472600;ENSP00000472607;ENSP00000473052;ENSP00000481858	M0QXE6;M0QXQ2;M0QZB4;M0QZR8;M0R2B7;M0R2I8;M0R2J2;P28340;Q8NER3;Q96H98	POLD1	DNA polymerase;DNA polymerase delta catalytic subunit
NaN	-0.594879	-0.284179	0.39803	-0.0314655	-0.254259		ENSG00000063046	ENSP00000262056;ENSP00000388806;ENSP00000412530;ENSP00000447192;ENSP00000448365;ENSP00000448399;ENSP00000448980;ENSP00000449746;ENSP00000450324	B4DS13;E7EX17;F8VP89;F8VRU1;F8VSC7;F8VX11;F8VYE9;F8W0K0;P23588;Q4G0E3;Q53HQ2;Q6GPH5;Q6IB46;Q8WYK5	EIF4B	Eukaryotic translation initiation factor 4B
NaN	NaN	1.99616	NaN	NaN	NaN		ENSG00000063127	ENSP00000338627;ENSP00000404022;ENSP00000469885;ENSP00000470623;ENSP00000472191;ENSP00000472752	M0QYK3;M0QZL4;M0R1Y6;M0R2R5;Q8IYV4;Q9GZN6;Q9Y5I9	SLC6A16	Orphan sodium- and chloride-dependent neurotransmitter transporter NTT5;Transporter
-3.26163	NaN	NaN	-2.30683	1.23286	0.650193		ENSG00000063169	ENSP00000379946;ENSP00000469738;ENSP00000480219	A0A087WWH3;A8MW01;M0QYC3;Q9NZM4	GLTSCR1	Glioma tumor suppressor candidate region gene 1 protein
-2.19875	-1.05169	-0.463274	-0.535097	-0.497439	0.323028		ENSG00000063176	ENSP00000245222;ENSP00000341091;ENSP00000410044;ENSP00000469158;ENSP00000469448;ENSP00000470092;ENSP00000470679;ENSP00000471111;ENSP00000471180;ENSP00000471205;ENSP00000472983	A0A075B7A1;A0T4C8;B4DU87;E7ET12;E9PCV4;M0QXX5;M0QZP3;M0R0E9;M0R344;Q9BRN1;Q9H0Q2;Q9NRA0;Q9NWU7	SPHK2	Sphingosine kinase 2
0.11837	4.95523	0.67423	1.0151	0.439135	-0.120673		ENSG00000063180	ENSP00000084798;ENSP00000469234	M0QXK8;O60596;O75493;Q6FHI1;Q9UEC4	CA11	Carbonic anhydrase-related protein 11
-0.2745	2.91881	0.255005	0.237493	0.0264115	0.980341		ENSG00000063241	ENSP00000085068;ENSP00000401726;ENSP00000406364;ENSP00000465814;ENSP00000467111	K7EKW4;K7ENV7;Q6ZN91;Q96AB3;Q9H5G0	ISOC2	Isochorismatase domain-containing protein 2, mitochondrial
-0.70991	0.72667	0.411586	-0.983101	-0.791486	-0.105973		ENSG00000063244	ENSP00000307863;ENSP00000388475;ENSP00000466167;ENSP00000466935;ENSP00000470020	K7ELP8;K7ENG2;M0QYQ9;P26368;Q96HC5	U2AF2	Splicing factor U2AF 65 kDa subunit
-2.84643	0.120413	0.738045	0.730009	1.13333	0.220881		ENSG00000063245	ENSP00000085079;ENSP00000270460;ENSP00000406209;ENSP00000466593	K7EMP4;Q86ST3;Q9HA18;Q9Y6I3	EPN1	Epsin-1
-0.158582	-0.101553	0.0598836	-0.267027	-0.244148	0.430686		ENSG00000063322	ENSP00000314343;ENSP00000471101;ENSP00000471444;ENSP00000471802;ENSP00000472501;ENSP00000473181;ENSP00000481733	B4DNQ6;B4DUA7;M0R0A0;M0R0U2;M0R2E4;M0R3F3;Q5XX09;Q9NTF4;Q9NX70	IXL;MED29	Mediator of RNA polymerase II transcription subunit 29
-0.573897	-2.68501	NaN	1.02685	-0.713128	-0.475338		ENSG00000063438	ENSP00000323816;ENSP00000424601;ENSP00000424880;ENSP00000426076;ENSP00000426932;ENSP00000428893;ENSP00000429944;ENSP00000430842;ENSP00000430914	A7MBN5;A9YTQ3;D6RAZ1;D6RE68;D6RF73;E5RFG4;E5RGQ2;E5RHE0;G3V143;H0YA43;Q9HAZ3;Q9ULI6	AHRR	Aryl hydrocarbon receptor repressor
0.270765	-1.87766	0.0665474	-1.9341	1.78911	-0.654822		ENSG00000063587	ENSP00000359269;ENSP00000359271	A6NE92;A6NFS0;Q9NSD4	ZNF275	Zinc finger protein 275
0.490992	NaN	0.0712337	-3.21372	-0.513564	-1.02423		ENSG00000063601	ENSP00000359417;ENSP00000389884;ENSP00000390736;ENSP00000404599;ENSP00000405946;ENSP00000414178;ENSP00000414925;ENSP00000431992;ENSP00000434105;ENSP00000434514;ENSP00000436957;ENSP00000445281	A0A024RC07;E9PIH9;E9PPP8;F8W764;F8W8S8;F8WA39;H0YDX3;H7BZJ1;H7C406;Q13613;Q8NEC6;Q9UBX6;Q9UEM0;Q9UQD5	MTMR1	Myotubularin-related protein 1
NaN	-1.31615	-1.11004	-0.605863	-1.19706	-0.986207		ENSG00000063660	ENSP00000264039;ENSP00000389276;ENSP00000390242;ENSP00000392629;ENSP00000410251;ENSP00000415077	B3KTD1;C9J4Y6;H7BZE9;H7BZL4;H7C024;H7C410;P35052;Q53QM4	GPC1	Glypican-1;Secreted glypican-1
NaN	1.29227	-1.21029	NaN	NaN	NaN		ENSG00000063761	ENSP00000238561;ENSP00000339663;ENSP00000377256;ENSP00000451271;ENSP00000451549	B3KUD5;F8W9Q8;G3V3J2;G3V426;Q6PD65;Q86TW2;Q9UIE6	ADCK1	Uncharacterized aarF domain-containing protein kinase 1
NaN	1.36204	-0.0320392	1.06623	-0.472852	-0.327015		ENSG00000063854	ENSP00000380511;ENSP00000380514;ENSP00000406552;ENSP00000455355;ENSP00000455422;ENSP00000455970;ENSP00000457986	A8K290;B4DP33;B4DRA7;E7EN93;H3BPK3;H3BPQ4;H3BQW8;H3BV79;Q16775	HAGH	Hydroxyacylglutathione hydrolase, mitochondrial
-0.13442	2.12234	0.572947	-1.23644	0.320412	-1.2863		ENSG00000063978	ENSP00000315212;ENSP00000422500;ENSP00000422619;ENSP00000422728;ENSP00000422938;ENSP00000423100;ENSP00000424076;ENSP00000425667;ENSP00000425724;ENSP00000426503;ENSP00000426615;ENSP00000427212;ENSP00000446369	B2R6D6;D6R9E0;D6RA71;D6RAD8;D6RBQ7;D6RBZ1;D6RF58;D6RJ08;D6RJF5;H0YAI5;P78317;Q49AR8	RNF4	E3 ubiquitin-protein ligase RNF4
0.76144	-0.632545	-0.145197	-1.59846	-0.451636	-0.608232		ENSG00000064012	ENSP00000264274;ENSP00000264275;ENSP00000325722;ENSP00000351273;ENSP00000376087;ENSP00000376091;ENSP00000376094;ENSP00000388306;ENSP00000390346;ENSP00000390641;ENSP00000391709;ENSP00000394434;ENSP00000396869;ENSP00000397528;ENSP00000407378;ENSP00000412523	A0A0A0MS31;C9JB29;E7EQ01;E7EQ06;E7ETB7;E7EVN1;F8WF39;H7BZM4;H7C0E2;O14676;Q14790;Q14791;Q14792;Q14793;Q14794;Q14795;Q14796;Q15780;Q15806;Q53TT5;Q8TDI1;Q8TDI2;Q8TDI3;Q8TDI4;Q8TDI5;Q96T22;Q9C0K4;Q9UQ81	CASP8	Caspase-8;Caspase-8 subunit p10;Caspase-8 subunit p18
0.134915	-1.29269	-1.5845	NaN	-1.01077	-0.121701		ENSG00000064042	ENSP00000316891;ENSP00000371172;ENSP00000379840;ENSP00000411020;ENSP00000421242;ENSP00000421656;ENSP00000422864;ENSP00000423355;ENSP00000424437;ENSP00000424645;ENSP00000424825;ENSP00000425222;ENSP00000425631;ENSP00000426334;ENSP00000426353;ENSP00000427045;ENSP00000427311	A8MXC3;D6R8Y0;D6RD46;D6RGH8;D6RJ93;E7EPK0;E9PDJ9;E9PHM7;G5EA03;H0Y8P3;Q503B5;Q5CZB1;Q5CZB6;Q5H9S8;Q68E07;Q6NVB9;Q6PJ44;Q7Z3G5;Q8N3S9;Q8N6M2;Q9UPQ0	LIMCH1	LIM and calponin homology domains-containing protein 1
1.03299	-0.4714	0.084846	-0.42641	-0.713692	-0.349807		ENSG00000064102	ENSP00000261191;ENSP00000443066;ENSP00000445645;ENSP00000446183;ENSP00000448467;ENSP00000448985	B4DNK1;F5H457;F5H5W1;F8VRX9;H0YH12;H0YIA9;Q86WE2;Q96HM2;Q9BTX2;Q9NTB6;Q9NVM5;Q9NVM9	ASUN	Protein asunder homolog
0.46739	-1.23861	-0.844459	-0.594914	-1.22901	-0.930453		ENSG00000064115	ENSP00000342322;ENSP00000438848;ENSP00000439318;ENSP00000439987;ENSP00000440146;ENSP00000440262;ENSP00000440323;ENSP00000440736;ENSP00000441027;ENSP00000441924;ENSP00000442617;ENSP00000444362;ENSP00000444632;ENSP00000445156;ENSP00000445756	B3KMZ3;F5GWC3;F5GXE1;F5GY35;F5GY59;F5H3K5;F5H4T1;F5H587;F5H7C5;H0YFM3;H0YFT0;H0YFW7;H0YGR1;H0YH23;Q9NS93;Q9NUS4	TM7SF3	Transmembrane 7 superfamily member 3
1.21298	0.122343	-1.6477	NaN	0.663841	-0.828975		ENSG00000064199	ENSP00000227135;ENSP00000432305	B2R4F2;Q15506;Q9BXF7	SPA17	Sperm surface protein Sp17
-1.47635	NaN	NaN	NaN	NaN	-1.53423		ENSG00000064205	ENSP00000190983;ENSP00000361956;ENSP00000361959	B2R9N4;E1P612;O76076;Q6PEG3	WISP2	WNT1-inducible-signaling pathway protein 2
NaN	NaN	-0.533365	-1.04188	-0.181547	2.26163		ENSG00000064225	ENSP00000265261;ENSP00000377717;ENSP00000417109;ENSP00000417201;ENSP00000417376;ENSP00000417584;ENSP00000418581;ENSP00000418650;ENSP00000418896;ENSP00000419202;ENSP00000419209;ENSP00000419690;ENSP00000419987;ENSP00000420047;ENSP00000420474;ENSP00000420693;ENSP00000480884	A0A087WXB8;B2RCH2;B3KMI1;C9IZL6;C9J0E2;C9J480;C9J9Y4;C9JMW7;C9JWI9;C9JWJ3;C9JXM2;D3DN39;F2Z2F4;F8W6U0;F8WC98;Q9Y274	ST3GAL6	Type 2 lactosamine alpha-2,3-sialyltransferase
-1.41381	NaN	NaN	-5.04482	NaN	NaN		ENSG00000064300	ENSP00000172229;ENSP00000421731	B2R961;B4E096;P08138	NGFR	Tumor necrosis factor receptor superfamily member 16
-0.00889999	NaN	-1.02621	-0.88904	0.133327	2.43155		ENSG00000064309	ENSP00000263577;ENSP00000376458;ENSP00000432571;ENSP00000432901;ENSP00000434212;ENSP00000436755;ENSP00000436940;ENSP00000437176	E9PN78;E9PNF2;E9PPQ7;E9PRD8;H0YCZ4;H0YEX4;O14631;Q4KMG0	CDON	Cell adhesion molecule-related/down-regulated by oncogenes
-0.438517	-2.35282	-0.359519	0.672842	-0.0613208	0.23926		ENSG00000064313	ENSP00000367406;ENSP00000428484;ENSP00000428690;ENSP00000430832;ENSP00000436750	B2RE82;E5RI28;H0YB55;H0YC37;H0YEX2;O43487;O43604;O60668;Q6P1X5;Q86WW7;Q8IWK4	TAF2	Transcription initiation factor TFIID subunit 2
-0.972162	1.22492	0.958104	0.168684	0.625087	0.789216		ENSG00000064393	ENSP00000343108;ENSP00000385571;ENSP00000413724	H7BXX9;Q75MR7;Q8WWI4;Q9H2X6;Q9H2Y1	HIPK2	Homeodomain-interacting protein kinase 2
0.0347525	0.0660746	-0.788874	0.268812	0.395783	0.536635		ENSG00000064419	ENSP00000265388;ENSP00000418267;ENSP00000418646;ENSP00000420089;ENSP00000487231	A4D1K9;C9IZM0;C9J7E5;E9PFH4;Q6NUM1;Q96G71;Q96GU9;Q9Y3R2;Q9Y5L0	TNPO3	Transportin-3
-0.245815	0.361809	1.09115	-0.190145	0.305793	0.490715		ENSG00000064490	ENSP00000305071;ENSP00000376138;ENSP00000384572;ENSP00000393159;ENSP00000409138;ENSP00000440321;ENSP00000440325;ENSP00000441042;ENSP00000444280;ENSP00000466913	A0A024R7P0;F5GY33;F5H7D2;H0YFU5;H0YFZ0;H0YGQ6;K7ENE6;O14593;O95839;Q24JQ1;Q6FGA8	RFXANK	DNA-binding protein RFXANK
-2.60092	-0.677358	-1.35488	-0.378167	-0.326105	-0.0821366		ENSG00000064545	ENSP00000162044;ENSP00000404208;ENSP00000465215;ENSP00000465840;ENSP00000467300;ENSP00000467649;ENSP00000467793;ENSP00000476205;ENSP00000476977	B3KUE0;G5E9M6;K7EJK6;K7EKY7;K7EPA3;K7EQ34;K7EQE7;Q7L2Y1;Q9NX61;U3KQT6;V9GYP8	TMEM161A	Transmembrane protein 161A
-2.49207	NaN	-0.0176475	2.76356	-3.56711	NaN		ENSG00000064547	ENSP00000384665;ENSP00000443256;ENSP00000465206;ENSP00000465280;ENSP00000466112;ENSP00000466940;ENSP00000468132	K7EJJ9;K7ELJ6;K7ENG7;K7ER68;O00543;O43431;Q9HBW0	LPAR2	Lysophosphatidic acid receptor 2
-0.85468	-1.25707	-0.794479	-2.75605	-2.34362	-1.54186		ENSG00000064601	ENSP00000191018;ENSP00000346952;ENSP00000361537;ENSP00000361562;ENSP00000408533;ENSP00000475524;ENSP00000475827;ENSP00000476235	B2R798;P10619;Q561W6;Q5JZH0;Q5JZH1;Q96KJ2;Q9BR08;Q9BW68;U3KQ41;U3KQF1;U3KQU6;X6R5C5;X6R8A1	CTSA	Carboxypeptidase;Lysosomal protective protein;Lysosomal protective protein 20 kDa chain;Lysosomal protective protein 32 kDa chain
0.0225325	-0.269236	0.139453	0.381064	0.469852	-0.659763		ENSG00000064607	ENSP00000332373;ENSP00000337926;ENSP00000389380;ENSP00000470915;ENSP00000471042;ENSP00000472183;ENSP00000472244;ENSP00000472286;ENSP00000472878;ENSP00000472914;ENSP00000473187	C9JI71;M0R065;M0R1Y3;M0R216;M0R2Y3;M0R2Z9;M0R3F6;O15071;O60369;Q5JPH7;Q8IX01;Q8WUF7	SUGP2	SURP and G-patch domain-containing protein 2
0.356755	-1.31107	-0.335355	0.317461	-1.13561	0.0814276		ENSG00000064651	ENSP00000262461;ENSP00000340878;ENSP00000427109;ENSP00000486323	G3XAL9;P55011;Q8N713;Q8WWH7	SLC12A2	Solute carrier family 12 member 2
0.813657	0.763643	-1.16227	-0.553921	-0.000351906	1.97636		ENSG00000064652	ENSP00000261369;ENSP00000378837;ENSP00000422184;ENSP00000422535;ENSP00000424149;ENSP00000425919	A8MXB7;H0Y8V0;H0YA25;Q6UY33;Q9Y343	SNX24	Sorting nexin-24
0.181995	1.43408	0.0944476	-0.604508	0.467085	0.274377		ENSG00000064666	ENSP00000263097;ENSP00000340129;ENSP00000455777;ENSP00000456436;ENSP00000457968;ENSP00000458137;ENSP00000468577;ENSP00000475175;ENSP00000479188;ENSP00000484533;ENSP00000484749	A0A087WV51;A0A087X1X5;A0A087X271;A5D8U8;A6NFI4;B4DDF4;B4DUT8;D6W5X9;H3BQH0;H3BVI6;K7ES69;Q92578;Q99439;U3KPS3	CNN2	Calponin;Calponin-2
-0.600582	NaN	3.25919	NaN	NaN	1.50817		ENSG00000064687	ENSP00000263094;ENSP00000414062;ENSP00000431473;ENSP00000432031;ENSP00000433545;ENSP00000437311;ENSP00000465322;ENSP00000478857;ENSP00000480811;ENSP00000482948	A0A087WUR5;A0A087WX86;A0A087WZX6;E9PKG5;E9PL63;H0YCN5;H0YF58;Q8IZY2;Q96S58;Q9BZC4;Q9NR73;Q9UKP8	ABCA7	ATP-binding cassette sub-family A member 7
NaN	NaN	NaN	NaN	NaN	0.910316		ENSG00000064692	ENSP00000261367;ENSP00000261368;ENSP00000368854;ENSP00000378849;ENSP00000378852;ENSP00000394392;ENSP00000422106;ENSP00000422610;ENSP00000423360;ENSP00000424338;ENSP00000425063;ENSP00000426280;ENSP00000426526;ENSP00000426551;ENSP00000426904;ENSP00000427078;ENSP00000427090;ENSP00000427575;ENSP00000427587;ENSP00000441681	D3DSZ1;D6R9G8;D6RBR2;D6RD29;D6REC1;D6RFL3;D6RHX3;Q05BS1;Q1PSC2;Q49AC6;Q504U9;Q6L980;Q6L981;Q6L982;Q6L983;Q6L984;Q6L985;Q6L986;Q9HC59;Q9Y6H5	SNCAIP	Synphilin-1
0.16188	-1.22558	0	0.167103	-0.866673	0.189059		ENSG00000064703	ENSP00000358716;ENSP00000434085;ENSP00000435660	B4DWV7;E9PJ60;Q96F72;Q9NVM3;Q9UF59;Q9UHI6;Q9UIY0;Q9Y659	DDX20	Probable ATP-dependent RNA helicase DDX20
0.974187	1.29227	1.4112	1.6395	NaN	-1.00585		ENSG00000064726	ENSP00000261721;ENSP00000368713;ENSP00000453104	A6NMI8;H0YL89;Q9BX71;Q9H0C5;Q9NWN4	BTBD1	BTB/POZ domain-containing protein 1
NaN	0.887877	1.32193	NaN	NaN	NaN		ENSG00000064763	ENSP00000182377;ENSP00000443291;ENSP00000447467;ENSP00000449187;ENSP00000449349;ENSP00000449436;ENSP00000450117	F8VPF2;F8VV73;F8VX60;H0YHP1;H0YIE0;Q96K12;Q9H0D5;Q9NVW8	FAR2	Fatty acyl-CoA reductase 2
NaN	-1.02966	NaN	2.73499	-2.36917	NaN		ENSG00000064886	ENSP00000358759;ENSP00000358763;ENSP00000431968;ENSP00000431978;ENSP00000432049;ENSP00000433176;ENSP00000435250;ENSP00000435935;ENSP00000436006;ENSP00000436077;ENSP00000436272;ENSP00000436380;ENSP00000437082;ENSP00000437086	A6NNY3;B4DPR7;E9PII8;E9PIX1;E9PP75;E9PPX4;E9PR52;E9PRL9;H0YD88;H0YE91;H0YEJ1;Q15749;Q15782;Q15783;Q5VUV7;Q96F97	CHI3L2	Chitinase-3-like protein 2
-2.59476	0.59566	0.52984	1.27813	0.133327	-0.739551		ENSG00000064932	ENSP00000354733;ENSP00000400762;ENSP00000477651;ENSP00000482802;ENSP00000466861;ENSP00000468302;ENSP00000468520;ENSP00000468534	A8K8P2;B3KWJ1;O75257;Q3KQX0;Q8TEM0;Q9Y2G9;K7ENA9;K7ERL2;K7ES28	SBNO2;SBNO2	Protein strawberry notch homolog 2
1.33367	-1.43708	0.708581	NaN	0.474364	0.127772		ENSG00000064933	ENSP00000343888;ENSP00000363959;ENSP00000386623;ENSP00000387125;ENSP00000387169;ENSP00000389938;ENSP00000391136;ENSP00000396232;ENSP00000398378;ENSP00000401064;ENSP00000404492;ENSP00000406225;ENSP00000406490;ENSP00000410082;ENSP00000411151;ENSP00000413837;ENSP00000480632;ENSP00000485312	B7ZAA0;C9J4L1;C9JF76;C9JKP0;D3DPI1;E9PC40;E9PC65;E9PH88;F8W8L1;P54277;Q3BDU3;Q4VAL4;Q5FBZ3;Q5FBZ4;Q5FBZ6;Q5FBZ7;Q5FBZ8;Q5FBZ9;Q5XG96	PMS1	PMS1 protein homolog 1
0.0772799	0.379252	0.296616	0.289608	0.368511	-0.0922623		ENSG00000064961	ENSP00000262949;ENSP00000328269;ENSP00000393481;ENSP00000393904;ENSP00000402877;ENSP00000410924;ENSP00000465293	A6NMS5;B5MDG7;C9J8X5;C9JQA7;C9K049;D6W616;F8WES5;K7EJR8;Q6IBP8;Q8NBD5;Q9HD21;Q9P0W2;Q9Y491;Q9Y4A2	HMG20B	SWI/SNF-related matrix-associated actin-dependent regulator of chromatin subfamily E member 1-related
1.10053	0.162675	0.091486	0.823171	0.0636177	-1.0603		ENSG00000064995	ENSP00000354633;ENSP00000408121	B2R8R3;B4DY18;Q15544;Q9UHS0	TAF11	Transcription initiation factor TFIID subunit 11
-0.857763	NaN	-0.313059	-0.450085	0.240242	NaN		ENSG00000064999	ENSP00000353518	A2RUC1;B4DQW8;Q5JYI9;Q5SYR2;Q86WQ7;Q92625	ANKS1A	Ankyrin repeat and SAM domain-containing protein 1A
-0.73981	0.513177	0.536033	0.537808	-0.206749	0.994868		ENSG00000065000	ENSP00000344055;ENSP00000347416;ENSP00000466267;ENSP00000468449;ENSP00000481961	A0A087WYN6;K7ELX8;K7ERW8;O00202;O14617;O75262;Q59HF5;Q96G11;Q9H3C6	AP3D1	AP-3 complex subunit delta-1
-1.67746	-0.48534	0.0964632	0.0515423	0.313899	0.0454941		ENSG00000065029	ENSP00000229405;ENSP00000344097;ENSP00000363064;ENSP00000418749;ENSP00000419106	E7EX64;F8W971;H7C513;P36508;Q9BQB2	ZNF76	Zinc finger protein 76
-0.443525	NaN	0.572692	0.677405	-0.117482	1.15765		ENSG00000065054	ENSP00000402857;ENSP00000408005;ENSP00000454361;ENSP00000454690;ENSP00000455909;ENSP00000456895;ENSP00000457755	D3DU84;D3DU85;H3BMF5;H3BN50;H3BQS0;H3BSV6;H3BUQ9;O00272;O00556;Q15599;Q3KQY7	SLC9A3R2	Na(+)/H(+) exchange regulatory cofactor NHE-RF2
NaN	2.94434	0.980038	-0.703345	0.831945	0.119966		ENSG00000065057	ENSP00000455267;ENSP00000456301;ENSP00000457818	H3BPD5;H3BRL9;H3BUV2	NTHL1
-0.200765	NaN	0.653766	NaN	0.522369	NaN		ENSG00000065060	ENSP00000192788;ENSP00000400628	H7C1J4;Q6BDS2;Q9NXE0	UHRF1BP1	UHRF1-binding protein 1
1.09061	-0.212524	0.26581	0.677205	-0.0993347	0.196577		ENSG00000065135	ENSP00000358867	P08754;P17539;Q5TZX1	GNAI3	Guanine nucleotide-binding protein G(k) subunit alpha
0.269075	-0.0782325	0.471578	0.875881	-0.0526094	-0.21648		ENSG00000065150	ENSP00000261574;ENSP00000350219;ENSP00000385938;ENSP00000408885;ENSP00000417162;ENSP00000417647;ENSP00000417721;ENSP00000417993;ENSP00000418393;ENSP00000419003;ENSP00000419166;ENSP00000419398;ENSP00000419764;ENSP00000419766;ENSP00000419797;ENSP00000419860;ENSP00000420043;ENSP00000420079;ENSP00000420149;ENSP00000420284;ENSP00000420491;ENSP00000487097	B4DZA0;C9J583;C9J875;C9JMV5;C9JQT6;C9JXE0;C9JZ53;C9JZD8;E7EQT5;E7ESA1;E7ESZ1;E7ETV3;E7ETV8;E7EV12;E7EWK4;E7EX05;F8WF30;H0Y3V4;H0Y8C6;O00410;O15257;Q5T578;Q86XC7	IPO5	Importin-5
0.66702	-1.11684	0.112672	0.381556	-1.06712	0.177894		ENSG00000065154	ENSP00000357838;ENSP00000439042	D3DRF0;P04181;Q16068;Q16069;Q68CS0;Q6IAV9;Q9UD03	OAT	Ornithine aminotransferase, hepatic form;Ornithine aminotransferase, mitochondrial;Ornithine aminotransferase, renal form
0.600842	-0.222305	-0.832913	-0.647497	-0.309383	-0.15341		ENSG00000065183	ENSP00000308179;ENSP00000358449	Q6PDA5;Q9UNX4	WDR3	WD repeat-containing protein 3
-0.0198075	-0.31439	-0.637939	NaN	-1.41287	-2.02788		ENSG00000065243	ENSP00000317851;ENSP00000359536;ENSP00000359544;ENSP00000359552;ENSP00000389076;ENSP00000401125	A0A0A0MRN8;B1AL79;B4DQ21;B4DTP5;B4DVG1;D3DT24;H0Y429;H0Y5V5;Q08AF4;Q16513;Q9H1W4	PKN2	Serine/threonine-protein kinase N2
-1.64415	0.0299151	-0.442634	-1.04004	0.091506	-0.382656		ENSG00000065268	ENSP00000251289;ENSP00000464855;ENSP00000465826;ENSP00000466551;ENSP00000475744;ENSP00000475953;ENSP00000476117;ENSP00000484670	A0A087X237;A0A0A0MQU0;K7EIR0;K7EKX5;K7EML4;O60390;Q9BV38;Q9BWR2;U3KQC1;U3KQK3	WDR18	WD repeat-containing protein 18
-0.21037	-3.75424	-2.30666	-0.996546	-1.18598	-0.922476		ENSG00000065308	ENSP00000182527	A8K6T6;Q15035	TRAM2	Translocating chain-associated membrane protein 2
0.05339	1.12702	NaN	NaN	0.0808592	NaN		ENSG00000065328	ENSP00000367966;ENSP00000367986;ENSP00000417094;ENSP00000418268	A8K9I6;B7ZKZ8;C9J600;Q3MIR3;Q5T670;Q7L590;Q7LD55;Q96GX4;Q96NB6;Q9H0D7;Q9H3P9;Q9P177	MCM10	Protein MCM10 homolog
0.61543	-0.66709	4.84416	NaN	0.458567	-1.14776		ENSG00000065357	ENSP00000328405;ENSP00000377703;ENSP00000385792;ENSP00000402307;ENSP00000446515;ENSP00000446605;ENSP00000447050;ENSP00000447460;ENSP00000448565;ENSP00000449178;ENSP00000449923;ENSP00000450359;ENSP00000450608;ENSP00000450977;ENSP00000450999;ENSP00000451266;ENSP00000451330;ENSP00000451518;ENSP00000451743;ENSP00000451814;ENSP00000452353	C9JM35;F8VNZ9;F8VWX8;F8W1H7;F8W1M3;G3V312;G3V327;G3V4E1;G3V4I3;H0YJE7;H0YJH4;O75481;O75482;O75483;O95217;P23743;Q3ZE25;Q8IZ56;Q8N5Q2	DGKA	Diacylglycerol kinase;Diacylglycerol kinase alpha
NaN	NaN	-0.647698	-1.06633	NaN	NaN		ENSG00000065361	ENSP00000267101;ENSP00000408340;ENSP00000415753;ENSP00000447510;ENSP00000448483;ENSP00000448636;ENSP00000448671;ENSP00000448729;ENSP00000448946;ENSP00000449129;ENSP00000449138;ENSP00000449713;ENSP00000482073	A8K6L6;B3KWG5;B4DGQ7;B4DIK7;B4DV32;E9PDT8;F8VRI5;F8VRL0;F8VW48;F8VW56;F8VX90;F8VYK4;O75812;P21860;Q9BUD7	c-erbB-3;ERBB3	Receptor tyrosine-protein kinase erbB-3
NaN	NaN	NaN	-1.08444	NaN	NaN		ENSG00000065371	ENSP00000184183;ENSP00000385919;ENSP00000417067;ENSP00000417379;ENSP00000418931;ENSP00000419205;ENSP00000420310;ENSP00000420567;ENSP00000420590;ENSP00000483603	C9J012;C9J6H4;C9JP07;D3DN99;Q9HAT0;Q9UF38	ROPN1	Ropporin-1A
NaN	1.53738	-0.718087	-2.37989	NaN	1.98409		ENSG00000065413	ENSP00000282272;ENSP00000331516;ENSP00000387141;ENSP00000387233;ENSP00000399895;ENSP00000403415;ENSP00000405983;ENSP00000413091;ENSP00000416319	C9JY51;F8WBW3;H7C209;H7C3P1;H7C4A0;Q53SL9;Q6P480;Q86VL5;Q8IZ72;Q8N8A2;Q9UFA4	ANKRD44	Serine/threonine-protein phosphatase 6 regulatory ankyrin repeat subunit B
0.659935	0.441823	0.560524	-0.491979	-0.343111	-0.180847		ENSG00000065427	ENSP00000303043;ENSP00000325448;ENSP00000454512;ENSP00000455488;ENSP00000455818;ENSP00000456185;ENSP00000456786;ENSP00000458028;ENSP00000462057	A8MSK1;D3DUK4;H3BMR9;H3BPV7;H3BQK5;H3BRC9;H3BSN6;H3BVA8;J3KRL2;O14946;Q15046;Q96J25;Q9HB23	KARS	Lysine--tRNA ligase
0.732545	0.927271	0.348244	0.663377	1.05271	-0.212303		ENSG00000065457	ENSP00000310015;ENSP00000455000;ENSP00000455108;ENSP00000455121;ENSP00000456768;ENSP00000457501;ENSP00000457999	H3BNT8;H3BP18;H3BP27;H3BSM1;H3BU72;H3BV89;Q9BUB4;Q9NVB7;Q9UNG3	ADAT1	tRNA-specific adenosine deaminase 1
-0.507783	NaN	-0.522571	-2.34496	-1.45164	-0.697731		ENSG00000065485	ENSP00000323313;ENSP00000417199;ENSP00000417520;ENSP00000419946	C9JY10;D3DN95;H7C4F9;Q14554;Q9BV43	PDIA5	Protein disulfide-isomerase A5
0.257515	-1.06642	-0.585156	0.970012	-1.86667	-0.616201		ENSG00000065491	ENSP00000362590	A8KA28;Q32MQ8;Q5VUK9;Q6P4C3;Q7Z6P7;Q9BPV6;Q9BUT5;Q9NU19;Q9NXB6	TBC1D22B	TBC1 domain family member 22B
2.09643	0.146154	0.295478	0.49534	0.272117	-0.0956149		ENSG00000065518	ENSP00000184266;ENSP00000417714;ENSP00000417755;ENSP00000419128;ENSP00000419578	B2RUY3;B9EJC7;C9JXQ9;F2Z3P9;O95168	NDUFB4	NADH dehydrogenase [ubiquinone] 1 beta subcomplex subunit 4
-1.42298	0.135054	-0.136937	-2.84377	0.52771	1.40753		ENSG00000065526	ENSP00000364912;ENSP00000388021;ENSP00000400914	F6WRY4;H0Y5U7;Q96T58;Q9H9A8;Q9NWH5;Q9UQ01;Q9Y556	SPEN	Msx2-interacting protein
-0.722178	0.384391	1.55915	0.64885	0.186221	0.205663		ENSG00000065534	ENSP00000320622;ENSP00000346846;ENSP00000352088;ENSP00000353452;ENSP00000354004;ENSP00000417798;ENSP00000418335;ENSP00000422984;ENSP00000428967;ENSP00000462118;ENSP00000463691	B4DUE3;D3DN97;D6R9C2;F8WBL7;O95796;O95797;O95798;O95799;Q14844;Q15746;Q16794;Q17S15;Q3ZCP9;Q5MY99;Q5MYA0;Q6P2N0;Q7Z4J0;Q9C0L5;Q9UBG5;Q9UBY6;Q9UIT9	MYLK	Myosin light chain kinase, smooth muscle;Myosin light chain kinase, smooth muscle, deglutamylated form
0.49034	0.321414	0.168511	0.245789	-0.329339	0.275238		ENSG00000065548	ENSP00000338788;ENSP00000407192;ENSP00000410981;ENSP00000415788	B4DMW2;D3DPG7;F8WB26;F8WF67;H7C466;Q5QTQ4;Q8WU90;Q8WZ06;Q9NUZ3;Q9NZ37;Q9P079	ZC3H15	Zinc finger CCCH domain-containing protein 15
1.26736	0.716294	-0.854149	-0.993462	-4.67403	-0.988408		ENSG00000065559	ENSP00000262445;ENSP00000410402;ENSP00000463507;ENSP00000467239;ENSP00000473458;ENSP00000473472;ENSP00000473511;ENSP00000473582;ENSP00000473606	B2R7N7;B3KYB2;D3DTS5;J3QLE2;K7EP58;P45985;Q5U0B8;Q6FHX4;Q6P9H2;Q6PIE6;R4GN37;R4GN68	MAP2K4	Dual specificity mitogen-activated protein kinase kinase 4
-1.50869	0.844809	-2.695	NaN	-1.1886	1.82012		ENSG00000065600	ENSP00000261455;ENSP00000438863	B7Z4D6;Q6IA87;Q9H813;Q9NV85	TMEM206	Transmembrane protein 206
0.252538	0.694049	0.558968	-1.02929	-0.0487881	-0.46561		ENSG00000065613	ENSP00000336824;ENSP00000358770	D3DRA0;D3DRA1;O00211;Q6P1Z4;Q86WU7;Q86WW1;Q92603;Q9H2G2;Q9NQL0;Q9NQL1	SLK	STE20-like serine/threonine-protein kinase
1.47955	0.199158	2.78971	2.2878	0.00779581	-4.29977		ENSG00000065615	ENSP00000358693;ENSP00000358695	A0A0A0MRM6;B1AEM2;Q5TGI9;Q7L1T6;Q9NUE4;Q9UHI9	CYB5R4	Cytochrome b5 reductase 4
-1.04512	-1.61462	-1.00384	NaN	0.963402	NaN		ENSG00000065618	ENSP00000340937;ENSP00000358748;ENSP00000376905;ENSP00000388832	A2A2Y8;H0Y420;Q02802;Q5JV36;Q99018;Q9NQK9;Q9UC14;Q9UMD9	COL17A1	120 kDa linear IgA disease antigen;97 kDa linear IgA disease antigen;Collagen alpha-1(XVII) chain
0.175155	NaN	-2.4957	NaN	NaN	NaN		ENSG00000065621	ENSP00000345023;ENSP00000358721;ENSP00000390986	A8K771;B4DJW6;E7ESD6;Q49TW5;Q5GM70;Q5JU15;Q86WP3;Q9H4Y5	GSTO2	Glutathione S-transferase omega-2
NaN	NaN	NaN	0.554975	-0.0301723	0.59025		ENSG00000065665	ENSP00000298428;ENSP00000302048;ENSP00000368302;ENSP00000368306;ENSP00000368319;ENSP00000368339;ENSP00000393214;ENSP00000401731;ENSP00000402124;ENSP00000404959;ENSP00000436294;ENSP00000436749	A6NIF9;A6NK38;A8K8D0;B4DX72;C9JJV4;F2Z2C7;F8W773;F8W776;H7C069;H7C1Q9;H7C1S8;Q8TC24;Q9H9S3	SEC61A2	Protein transport protein Sec61 subunit alpha isoform 2
NaN	NaN	2.37467	NaN	NaN	NaN		ENSG00000065717	ENSP00000262953;ENSP00000392427;ENSP00000392869;ENSP00000413107;ENSP00000465292;ENSP00000465519;ENSP00000466542;ENSP00000467337;ENSP00000467358;ENSP00000468279;ENSP00000468666	B4DE03;E9PEV7;F8WCH2;K7EJR7;K7EK93;K7EMK7;K7EPD4;K7EPF3;K7ESD8;Q04725;Q8WVY0;Q9Y6S0	TLE2	Transducin-like enhancer protein 2
-1.49332	-0.558088	0.359134	0.415135	0.929417	-0.0856318		ENSG00000065802	ENSP00000264607;ENSP00000387025;ENSP00000411773	A6NL50;B9A047;F8WBM8;Q4ZG29;Q9ULS4;Q9Y576	ASB1	Ankyrin repeat and SOCS box protein 1
1.2057	0.687676	-0.178793	1.56612	0.212584	-0.828474		ENSG00000065809	ENSP00000181796;ENSP00000367719;ENSP00000367723;ENSP00000367726;ENSP00000367728;ENSP00000367731;ENSP00000397949;ENSP00000413676;ENSP00000417242;ENSP00000417782;ENSP00000417845;ENSP00000418120;ENSP00000418330;ENSP00000418365;ENSP00000418395;ENSP00000419064;ENSP00000419603;ENSP00000420249;ENSP00000420273;ENSP00000420314;ENSP00000420444;ENSP00000479842	A8K1P4;C9J3Q3;C9J6N5;C9J6Y8;C9JP05;C9JQ40;C9JW51;C9JYP1;D3DRT2;F8WCJ2;F8WDH7;Q5T9K7;Q5T9K8;Q6ZSI4;Q9H098;X6RET8	FAM107B	Protein FAM107B
1.35126	NaN	0.605905	-0.151004	-0.964521	0.263537		ENSG00000065833	ENSP00000358719	B4DZ70;P48163;Q16797;Q16855;Q53F72;Q5VWA2;Q9BWX8;Q9H1W3;Q9UIY4	ME1	NADP-dependent malic enzyme
0.621742	-0.13223	0.745489	-0.176066	0.926327	0.334523		ENSG00000065882	ENSP00000261439;ENSP00000383994;ENSP00000396877;ENSP00000397640;ENSP00000410167;ENSP00000421641;ENSP00000423651;ENSP00000425655;ENSP00000478039	A0JNU9;B5MCJ2;B7Z3D9;C9JIE2;E9PGH8;H0Y8P0;H0YA01;H7C0Z7;H7C380;Q86TI0;Q96K82;Q9UPP4	TBC1D1	TBC1 domain family member 1
-0.580387	1.89173	0.640283	0.50946	-0.571667	1.67074		ENSG00000065883	ENSP00000181839;ENSP00000340557;ENSP00000480835;ENSP00000484610	A0A087X209;Q14004;Q53G78;Q6DKQ9;Q75MH4;Q75MH5;Q96JN4;Q9BVE2;Q9H4A0;Q9H4A1;Q9UDR4	CDK13	Cyclin-dependent kinase 13
NaN	0.143286	0.446764	0.0865054	-0.0667667	-0.766504		ENSG00000065911	ENSP00000377617;ENSP00000386536;ENSP00000386542;ENSP00000419067;ENSP00000419550	B8ZZU9;B9A062;F8WF06;F8WF89;P13995;Q53G90;Q53GV5;Q53S36;Q7Z650	MTHFD2	Bifunctional methylenetetrahydrofolate dehydrogenase/cyclohydrolase, mitochondrial;Methenyltetrahydrofolate cyclohydrolase;NAD-dependent methylenetetrahydrofolate dehydrogenase
-0.512987	-1.67121	-1.41472	-0.599009	-1.92854	-1.04074		ENSG00000065923	ENSP00000330320;ENSP00000480916	A0A087WXD1;O75827;Q5JXP9;Q96T83	SLC9A7	Sodium/hydrogen exchanger;Sodium/hydrogen exchanger 7
-1.39004	-0.212076	-0.0806575	0.272258	0.0821013	-0.688332		ENSG00000065970	ENSP00000162391;ENSP00000403411	A0AVK4;B2RMP3;Q96PS9;Q9NSN5;Q9P0K8	FOXJ2	Forkhead box protein J2
0.132055	1.41116	0.613938	0.920921	1.29541	1.2298		ENSG00000065978	ENSP00000361626;ENSP00000389639;ENSP00000405937;ENSP00000484416	A0A087X1S2;C9J5V9;H0Y449;P16990;P16991;P67809;Q14972;Q15325;Q5FVF0	YBX1	Nuclease-sensitive element-binding protein 1
-0.799998	0.951231	-0.63611	-0.4287	4.83377	0.398345		ENSG00000065989	ENSP00000293683;ENSP00000341007;ENSP00000370078;ENSP00000394754;ENSP00000465792;ENSP00000467137;ENSP00000468507	K7EKV1;K7ENX7;O75522;O76092;P27815;Q16255;Q16691;Q5DM53;Q6PMT2;Q8IVA7;Q8WUQ3;Q9H3H2	PDE4A	cAMP-specific 3',5'-cyclic phosphodiesterase 4A
0.306777	-0.663532	0.0521784	-0.330497	-2.43822	0.742842		ENSG00000066027	ENSP00000261461;ENSP00000442866	B2R6D2;B7Z7L2;D3DT99;Q15172;Q2NL72;Q5VVB2;Q8TBI9	PPP2R5A	Serine/threonine-protein phosphatase 2A 56 kDa regulatory subunit alpha isoform
0.487877	-0.111839	-0.203314	0.0447545	0.0113354	-0.11601		ENSG00000066044	ENSP00000264073;ENSP00000385269;ENSP00000470727;ENSP00000471011;ENSP00000472197	B4DVB8;M0QZR9;M0R055;Q15717;Q53XN6;Q9BTT1	ELAVL1	ELAV-like protein 1
0.424855	0.54924	0.540964	1.65581	0.573899	0.750543		ENSG00000066084	ENSP00000301180;ENSP00000450181	H0YIU5;Q6B011;Q8N1L5;Q8NB38;Q9P265	DIP2B	Disco-interacting protein 2 homolog B
-0.223927	-0.217407	0.455884	-0.254361	-0.274332	-0.310708		ENSG00000066117	ENSP00000370924;ENSP00000378414;ENSP00000447386;ENSP00000447909;ENSP00000448030;ENSP00000448627;ENSP00000449825	A6NN27;F8VRQ4;F8VUB0;F8VW95;F8VZ70;H0YHV1;Q92924;Q96GM5;Q9Y635	SMARCD1	SWI/SNF-related matrix-associated actin-dependent regulator of chromatin subfamily D member 1
-0.0734625	-0.690659	-0.106761	-0.745712	0.185794	-0.0413175		ENSG00000066135	ENSP00000361473	O75164;Q5VVB1	KDM4A	Lysine-specific demethylase 4A
-0.04269	-0.359809	0.208145	-1.40946	1.03747	-2.62373		ENSG00000066136	ENSP00000312617;ENSP00000361734;ENSP00000361736;ENSP00000361737;ENSP00000361738;ENSP00000361754;ENSP00000396620;ENSP00000397647;ENSP00000404427;ENSP00000408315;ENSP00000408867;ENSP00000409219;ENSP00000414299;ENSP00000416403;ENSP00000433413;ENSP00000433820;ENSP00000434404;ENSP00000436710;ENSP00000480994	A0A087WXG1;A0A0A0MT00;B4DUS6;B4DW63;D3DPV9;E9PI99;E9PJA8;E9PL11;E9PQR2;F8VWM3;H0Y803;Q13952;Q59GY4;Q5T6K5;Q5T6K7;Q5T6K8;Q5T6K9;Q5T6L1;Q5TZR6;Q92869;Q9HBX1;Q9NXB5;Q9UM67;Q9UML0;Q9UMT7	NFYC	Nuclear transcription factor Y subunit gamma
NaN	NaN	NaN	-0.0496702	NaN	NaN		ENSG00000066185	ENSP00000361646;ENSP00000478789;ENSP00000482602	A0A087WUN3;A0A087WZE7;Q5VUS6;Q8TC87;Q96M51;Q9H0C1	ZMYND12	Zinc finger MYND domain-containing protein 12
NaN	NaN	0.736046	NaN	NaN	NaN		ENSG00000066248	ENSP00000264051;ENSP00000362653;ENSP00000387033;ENSP00000387591;ENSP00000401063;ENSP00000405053	B4DMB8;B9A045;C9JTV7;E9PC42;H7BZ39;H7C2C2;Q53QQ4;Q53ST7;Q6GMQ5;Q8N5V2;Q9NQD6	NGEF	Ephexin-1
-1.83838	-1.14028	-0.746613	-1.09671	-0.258142	0.65443		ENSG00000066279	ENSP00000294732;ENSP00000356378;ENSP00000356379;ENSP00000479244	A0A087WV76;Q4G1H1;Q5VYL3;Q5VYL4;Q86UX4;Q8IUL2;Q8IZJ7;Q8IZJ8;Q8IZJ9;Q8IZT6;Q8N4D1;Q9NVS1;Q9NVT6	ASPM	Abnormal spindle-like microcephaly-associated protein
-1.23618	-0.752126	-0.0873213	-0.941311	-1.51734	-3.29977		ENSG00000066322	ENSP00000361536;ENSP00000416024;ENSP00000477602	B4DP24;Q53HT2;Q5JUY3;Q8WXU3;Q9BW60;Q9NVD9;Q9Y396	ELOVL1	Elongation of very long chain fatty acids protein 1
NaN	2.51466	0.0931196	2.14689	-1.6099	NaN		ENSG00000066379	ENSP00000331111;ENSP00000352333;ENSP00000365978;ENSP00000365981;ENSP00000373108;ENSP00000383500;ENSP00000383501;ENSP00000383503;ENSP00000387914;ENSP00000391809;ENSP00000393236;ENSP00000394779;ENSP00000395065;ENSP00000395397;ENSP00000396661;ENSP00000396922;ENSP00000397636;ENSP00000399302;ENSP00000399966;ENSP00000402198;ENSP00000405264;ENSP00000405636;ENSP00000407364;ENSP00000407715;ENSP00000410127…	Q9P1U0	ZNRD1	DNA-directed RNA polymerase I subunit RPA12
0.408835	-0.877657	-0.721254	0.602407	-0.326105	-2.3607		ENSG00000066422	ENSP00000326200;ENSP00000417369	C9J2L2;O95625;Q2NKP9	ZBTB11	Zinc finger and BTB domain-containing protein 11
1.54556	1.66666	-0.472611	1.23749	0.466751	-0.0753446		ENSG00000066427	ENSP00000339110;ENSP00000352324;ENSP00000376965;ENSP00000389376;ENSP00000422073;ENSP00000425322;ENSP00000426697;ENSP00000435571;ENSP00000437157;ENSP00000445618;ENSP00000450492;ENSP00000450566;ENSP00000450641;ENSP00000450642;ENSP00000451001;ENSP00000451103;ENSP00000451132;ENSP00000451385;ENSP00000451399;ENSP00000451405;ENSP00000451417;ENSP00000451693;ENSP00000451733;ENSP00000451769;ENSP00000451771…	A0A087WXY4;A0A087X1A8;A0A0A0MS38;A7LFZ5;C9JQV6;D3VVH9;D3VVP3;D6R9I5;D6RDL9;E9PB63;E9PJN5;F5H211;G3V2G1;G3V2G2;G3V328;G3V390;G3V3A6;G3V3R7;G3V3S5;G3V3T0;G3V3T6;G3V4B1;G3V4F4;G3V4F5;G3V4U9;G3V526;G3V5H3;O15284;O15285;O15286;P54252;Q8N189;Q96TC3;Q96TC4;Q9H3N0;S4R399	ATXN3	Ataxin-3
1.51921	0.50051	0.292981	0.544921	0.00107861	-0.029779		ENSG00000066455	ENSP00000163416;ENSP00000452601	C9JRU1;H0YK03;O95287;Q03962;Q2TS49;Q8TBA6;Q9UQQ7	GOLGA5	Golgin subfamily A member 5
0.661465	1.5553	0.0775857	-1.21372	-2.65094	-0.375803		ENSG00000066557	ENSP00000359990	Q9BTR7;Q9H9A6;Q9NSK1;Q9NXC1	LRRC40	Leucine-rich repeat-containing protein 40
0.67941	-0.796737	-0.0405397	NaN	0.684342	-0.890376		ENSG00000066583	ENSP00000173527;ENSP00000421273	D6RGE2;Q7Z770;Q96CN7	ISOC1	Isochorismatase domain-containing protein 1
NaN	-0.313756	0.435443	NaN	-3.63926	-5.57688		ENSG00000066629	ENSP00000262233;ENSP00000327384;ENSP00000334314;ENSP00000451269;ENSP00000451288;ENSP00000451346;ENSP00000451669;ENSP00000451706;ENSP00000451805;ENSP00000451991;ENSP00000452063;ENSP00000452089;ENSP00000452160;ENSP00000452292;ENSP00000452474	F8W717;G3V3J1;G3V3N9;G3V497;G3V4H6;G3V4U5;G3V500;G3V538;G3V5C8;H0YJD8;H0YJK4;H0YJS9;H0YJY3;O00423;Q86U15;Q8N536;Q8N5C4;Q8WWL6	EML1	Echinoderm microtubule-associated protein-like 1
1.32217	1.89493	0.823608	1.52606	-0.957821	NaN		ENSG00000066651	ENSP00000333934;ENSP00000357316;ENSP00000406230;ENSP00000410498;ENSP00000415724;ENSP00000433724;ENSP00000465275;ENSP00000466001;ENSP00000467035;ENSP00000467603	E1P570;H0Y768;K7EJQ4;K7ENP1;K7EPZ4;Q5JY01;Q5JY02;Q5JY11;Q6PGQ5;Q7Z4G4;Q9HC13;V9GXZ6	TRMT11	tRNA (guanine(10)-N2)-methyltransferase homolog
0.78637	-0.0329354	0.0344052	NaN	-0.0704203	-0.371503		ENSG00000066654	ENSP00000370741;ENSP00000379392;ENSP00000455033	H3BNW0;Q9BWC3;Q9NXG2	THUMPD1	THUMP domain-containing protein 1
1.67956	0.867529	0.429745	1.7505	0.440717	1.3201		ENSG00000066697	ENSP00000364020;ENSP00000364021;ENSP00000378506;ENSP00000415830;ENSP00000480445;ENSP00000480622	B2RC35;Q5T726;Q5T727;Q5T728;Q96H12;X6R907;X6RL08	MSANTD3	Myb/SANT-like DNA-binding domain-containing protein 3
0.55166	-1.67602	0.0461988	-0.0333614	1.19746	0.650193		ENSG00000066739	ENSP00000353010	Q6ZRE7;Q96BY7;Q96DQ3;Q9NW80	ATG2B	Autophagy-related protein 2 homolog B
0.602435	0.303408	-0.418216	0.213813	-0.39485	0.415728		ENSG00000066777	ENSP00000262215;ENSP00000428429;ENSP00000429002;ENSP00000429138;ENSP00000429560;ENSP00000430891	E5RHL7;E5RHZ1;E5RIF2;E5RJB2;E5RJN9;Q9NV46;Q9UFV2;Q9UNL0;Q9Y6D6	ARFGEF1	Brefeldin A-inhibited guanine nucleotide-exchange protein 1
-1.13958	-1.29269	-0.785202	0.500527	NaN	-0.31664		ENSG00000066827	ENSP00000367069;ENSP00000394501;ENSP00000427831;ENSP00000427879;ENSP00000428192;ENSP00000428483;ENSP00000429050;ENSP00000429091;ENSP00000429600;ENSP00000429930;ENSP00000429983;ENSP00000430924	B7ZL15;E5RGN2;E5RH37;E5RJL9;E5RJT2;E9PBN4;E9PER3;F8W7M8;H0YBJ1;H0YC51;Q3MIM5;Q6PJ01;Q75PJ6;Q75PJ7;Q75PJ9;Q86X64;Q9P243	ZFAT	Zinc finger protein ZFAT
-0.0664925	0.622693	0.294567	0.598559	0.257315	1.27955		ENSG00000066855	ENSP00000262146;ENSP00000391502;ENSP00000429253;ENSP00000429450;ENSP00000430621;ENSP00000436928	E5RIB6;E7EP84;H0YBZ4;H0YF01;H7C5V5;Q15390;Q6IB94;Q7Z669;Q86XH5;Q8IVD7	MTFR1	Mitochondrial fission regulator 1
0.373535	1.54684	-0.588805	0.653937	-0.796284	1.1898		ENSG00000066926	ENSP00000262093;ENSP00000372326;ENSP00000465243;ENSP00000465363;ENSP00000465717;ENSP00000466263;ENSP00000467461	A8KA72;K7EJM8;K7EJX5;K7EKP7;K7ELX4;K7EPN2;P22830;Q8IXN1;Q8NAN0	FECH	Ferrochelatase;Ferrochelatase, mitochondrial
1.0698	0.65905	0.126742	-0.520133	-0.949136	-0.0798531		ENSG00000066933	ENSP00000348349;ENSP00000398250;ENSP00000399162;ENSP00000454446;ENSP00000454517;ENSP00000455150;ENSP00000456192;ENSP00000456882;ENSP00000457235;ENSP00000457407;ENSP00000457945	B0I1T5;B2RTY4;C9IYB3;C9JA86;H3BMM1;H3BMS3;H3BP49;H3BRD5;H3BSU8;H3BTL9;H3BU05;H3BV44;Q14787;Q3YLD7;Q3YLD8;Q6P986;Q9H8T5;Q9NTG2;Q9NUY2;Q9UEP3;Q9UNJ2	MYO9A	Unconventional myosin-IXa
NaN	-0.545461	NaN	NaN	NaN	-0.087677		ENSG00000067048	ENSP00000336725;ENSP00000353284;ENSP00000398953;ENSP00000400377	B4DK29;B4DXX7;C9J081;C9J8G5;O15523;Q8IYV7	DDX3Y	ATP-dependent RNA helicase DDX3Y
-1.17327	0.326808	0.286362	-0.626585	-0.148032	0.0257931		ENSG00000067057	ENSP00000370462;ENSP00000370465;ENSP00000370517;ENSP00000385880;ENSP00000387871;ENSP00000408858;ENSP00000410275;ENSP00000476311;ENSP00000477128	B1APP6;B1APP8;B3KS15;H0Y3Y3;H0Y757;Q01813;Q5VSR5;Q5VSR7;Q5VSR8;V9GY25;V9GYV7	PFKP	ATP-dependent 6-phosphofructokinase, platelet type
1.33282	-1.08119	0.329095	-0.127504	0.409657	-1.14413		ENSG00000067064	ENSP00000370748;ENSP00000401879;ENSP00000404771	B4E155;C9JD53;C9JKM8;Q13907;Q32Q13;Q53GQ6;Q86U81;Q8WUX8;Q96IZ4;Q9BQ74	IDI1	Isopentenyl-diphosphate Delta-isomerase 1
0.590903	0.766199	-0.188266	-0.702756	-0.0663013	-0.421213		ENSG00000067066	ENSP00000264052;ENSP00000343023;ENSP00000386404;ENSP00000386427;ENSP00000386998;ENSP00000387311;ENSP00000391616;ENSP00000393679;ENSP00000399389;ENSP00000400277;ENSP00000416563	B4DDX5;B8ZZD8;C9JBL0;E7EUA7;E9PH61;E9PHV6;F8WFE2;H0Y4R8;H7C1G8;H7C4B4;O75450;P23497;Q13343;Q8TE34;Q96F70;Q96T24;Q96T95;Q9NP33;Q9UE32	SP100	Nuclear autoantigen Sp-100
0.186115	-1.24897	-0.660372	-0.696833	-2.0565	0.215256		ENSG00000067082	ENSP00000419079;ENSP00000419923;ENSP00000445301	B2RE86;B4DDN0;D3DRR1;F5H3M5;Q5VUT7;Q5VUT8;Q99612;Q9BT79	KLF6	Krueppel-like factor 6
-0.49057	NaN	0.937265	-0.38328	-1.72917	NaN		ENSG00000067113	ENSP00000264775;ENSP00000302229;ENSP00000425052	B7ZKN8;D6REC3;G3XA95;O14494;O60457;O60463;Q17RZ4	PPAP2A	Lipid phosphate phosphohydrolase 1
NaN	-0.292695	NaN	NaN	NaN	NaN		ENSG00000067141	ENSP00000261908;ENSP00000341198;ENSP00000453200;ENSP00000453317;ENSP00000454024	B7ZKM9;B7ZKN0;H0YNI3;O00340;Q17RX1;Q59FP8;Q92859	NEO1	Neogenin
0.46359	-0.276753	0.118038	0.17492	-0.771554	-0.159983		ENSG00000067167	ENSP00000262213;ENSP00000428025;ENSP00000428052	B4E0K2;E5RFP8;G3XAN4;Q15629	TRAM1	Translocating chain-associated membrane protein 1
0.479805	0.366268	0.062501	NaN	-2.0366	NaN		ENSG00000067177	ENSP00000342469;ENSP00000362640;ENSP00000362643;ENSP00000362646;ENSP00000441251	A6NIT2;A6NMN0;B7ZL05;B7ZL07;P46020;Q2M3D7	PHKA1	Phosphorylase b kinase regulatory subunit alpha, skeletal muscle isoform
-1.2747	-1.0703	-0.242385	-0.288906	-1.39842	-0.541041		ENSG00000067182	ENSP00000162749;ENSP00000380389;ENSP00000413224;ENSP00000438343;ENSP00000439981;ENSP00000441803;ENSP00000442059;ENSP00000442405;ENSP00000442919	A8K4X3;B2RDE4;B3KPQ1;B4DQB7;B4E309;B5M0B5;D3DUR1;F5GWJ4;F5H061;F5H4T5;F5H6V7;F5H6Z2;F5H7N1;F5H8A6;P19438;Q9UCA4	TNFRSF1A	Tumor necrosis factor receptor superfamily member 1A;Tumor necrosis factor receptor superfamily member 1A, membrane form;Tumor necrosis factor-binding protein 1
-0.504725	NaN	NaN	NaN	1.35572	2.91698		ENSG00000067191	ENSP00000345461;ENSP00000377840;ENSP00000377847;ENSP00000477612	A8K114;O15331;Q02639;Q02640;Q02641;Q6TME4;Q8N3X9;Q9C085;Q9UD79	CACNB1	Voltage-dependent L-type calcium channel subunit beta-1
0.445938	1.99555	0.2125	1.28712	-0.0195026	-0.797266		ENSG00000067208	ENSP00000359356;ENSP00000440826	A6NKX8;B9A6J0;O60447;Q9H1Y9	EVI5	Ecotropic viral integration site 5 protein homolog
-1.12501	-0.327884	NaN	-3.72829	NaN	-0.475338		ENSG00000067221	ENSP00000319323;ENSP00000319384;ENSP00000352788;ENSP00000442478;ENSP00000455246;ENSP00000455690;ENSP00000456343;ENSP00000456853;ENSP00000458091	B3KQN0;B4DUU5;B4DXM9;E7ESC0;H3BPC1;H3BQA9;H3BRP3;H3BST3;H3BVF2;O95675;Q4PNR4;Q6FGL8;Q8WYI7;Q9UBI4;Q9UMB9;Q9UMC0;Q9Y6H9	STOML1	Stomatin-like protein 1
0.38306	1.03182	0.601626	0.235477	-0.0838633	-0.0194764		ENSG00000067225	ENSP00000320171;ENSP00000334983;ENSP00000373745;ENSP00000403365;ENSP00000454668;ENSP00000455584;ENSP00000455736;ENSP00000455901;ENSP00000456004;ENSP00000456100;ENSP00000456970;ENSP00000456984;ENSP00000457198;ENSP00000457253;ENSP00000457420;ENSP00000457830	A6NFK3;B2R5N8;B3KRY0;B4DFX8;B4DNK4;B4DUU6;H3BN34;H3BQ34;H3BQZ3;H3BR70;H3BT25;H3BTJ2;H3BTN5;H3BU13;H3BUW1;P14618;P14786;Q53GK4;Q96E76;Q9BWB5;Q9UCV6;Q9UPF2	PKM	Pyruvate kinase;Pyruvate kinase PKM
0.762308	-0.404863	-0.158042	0.908991	0.419081	1.05284		ENSG00000067248	ENSP00000251636;ENSP00000421435;ENSP00000481966	A0A087WYN9;H0Y8L1;O75549;Q63HN0;Q63HN3;Q7Z478;Q8IWW2;Q8N3A1;Q9UMH2	DHX29	ATP-dependent RNA helicase DHX29
0.839345	-1.06017	0.0676303	-0.580393	-0.31342	0.81636		ENSG00000067334	ENSP00000352137;ENSP00000411010;ENSP00000434261	E9PRB3;J3KP30;Q12987;Q53H59;Q5QJE6;Q5TFJ4;Q6TLI0;Q76MJ8;Q86WX9	DNTTIP2	Deoxynucleotidyltransferase terminal-interacting protein 2
-0.4145	1.1873	-0.63836	1.00303	1.26659	0.335184		ENSG00000067365	ENSP00000163678;ENSP00000371345;ENSP00000456618;ENSP00000457152;ENSP00000457191;ENSP00000457291;ENSP00000457913;ENSP00000459729;ENSP00000460481;ENSP00000461054	B2RD29;D3DUF2;H3BSA9;H3BTF5;H3BTI6;H3BTR2;H3BV20;I3L2J5;I3L3I8;I3L483;Q6XYB4;Q9BUU2;Q9HA03	METTL22	Methyltransferase-like protein 22
-0.286045	-0.267272	-0.166113	-0.994575	-1.61602	0.463022		ENSG00000067369	ENSP00000263801;ENSP00000371470;ENSP00000371475;ENSP00000388028;ENSP00000392048;ENSP00000393497;ENSP00000398508;ENSP00000413010;ENSP00000416212;ENSP00000471624	A6NNK5;C9JXV0;F8VY86;H7BZY0;H7C151;H7C3N7;H7C495;M0R142;Q12888;Q2M1Z7;Q4LE46;Q5FWZ3;Q7Z3U4	TP53BP1	Tumor suppressor p53-binding protein 1
NaN	NaN	NaN	0.500527	-0.493215	0.676665		ENSG00000067445	ENSP00000173898;ENSP00000318278;ENSP00000364162;ENSP00000364181;ENSP00000382641;ENSP00000387676;ENSP00000388947;ENSP00000392841;ENSP00000404645;ENSP00000404767;ENSP00000404794;ENSP00000405126;ENSP00000405311;ENSP00000406574;ENSP00000407996;ENSP00000411717;ENSP00000412588;ENSP00000483142	A0A087X070;A0A088AWQ4;A0A0E3D6M6;B1AKE5;B1AKE6;B1AKE7;B1AKE8;B1AKE9;B1AKF1;B1AKF2;B1AKF3;B1AKF4;B1AKF5;B1AKF6;E7ERU6;F5GY27;G5E9N2;Q12816;Q96SX2;Q9NU89;Q9UPN8	TRO	Trophinin
0.307558	0.222582	0.00250673	-0.536399	0.208095	0.214977		ENSG00000067533	ENSP00000355899	Q9Y3B9	RRP15	RRP15-like protein
0.327095	-0.0712049	0.186872	-0.0236382	0.619062	0.220127		ENSG00000067560	ENSP00000394483;ENSP00000400175;ENSP00000408402;ENSP00000413587	C9JNR4;C9JRM1;C9JX21;P06749;P61586;Q53HM4;Q5U024;Q9UDJ0;Q9UEJ4	RHOA	Transforming protein RhoA
0.00155281	0.292268	-1.25469	0.457714	0.495897	0.829516		ENSG00000067596	ENSP00000262415;ENSP00000437886;ENSP00000465178;ENSP00000466900;ENSP00000467834;ENSP00000474654	F5H658;K7EJH9;K7END7;K7EQH7;Q14562;S4R3S0	DHX8	ATP-dependent RNA helicase DHX8
-0.071215	NaN	-0.598789	1.44163	NaN	NaN		ENSG00000067606	ENSP00000367830;ENSP00000383711;ENSP00000383712;ENSP00000421219;ENSP00000421350;ENSP00000421587;ENSP00000421869;ENSP00000422349;ENSP00000422764;ENSP00000424228;ENSP00000424398;ENSP00000424763;ENSP00000424945;ENSP00000425317;ENSP00000425643;ENSP00000426412;ENSP00000427085;ENSP00000427134;ENSP00000462105	A8K4N0;A8MU64;B7Z2J7;D6RAN5;D6RAU1;D6RBD4;D6RC84;D6RCN4;D6RD31;D6RDM0;D6REZ8;D6RG01;D6RGG1;D6RJG4;E9PBE1;E9PCW2;F2Z2H9;F2Z3C5;J3KRP7;Q05513;Q15207;Q5SYT5;Q969S4	PRKCZ	Protein kinase C zeta type
NaN	2.20981	NaN	NaN	NaN	-0.816375		ENSG00000067646	ENSP00000155093;ENSP00000372525;ENSP00000388814;ENSP00000393908;ENSP00000485605	B4DVF7;C9JQM1;P08048;Q14021;Q15558;Q1RME9;Q24JR0;Q96TF3	ZFY	Zinc finger Y-chromosomal protein
0.80403	-1.68652	-0.905551	-1.03573	-1.68052	-0.686985		ENSG00000067704	ENSP00000355889	B2RPG8;Q1M2P9;Q6PI85;Q7L439;Q86WU9;Q96D91;Q9H9Q8;Q9NSE4;Q9NW42	IARS2	Isoleucine--tRNA ligase, mitochondrial
NaN	-2.08411	-0.825843	NaN	-1.10184	-0.55334		ENSG00000067715	ENSP00000261205;ENSP00000376932;ENSP00000391056;ENSP00000401559;ENSP00000447035;ENSP00000447575;ENSP00000447656;ENSP00000448861;ENSP00000448964;ENSP00000450321	A0A088AWM9;A0A0E3D6M2;C9JX50;F8VP93;F8VXH0;F8VYH8;F8VZY3;F8W1U9;J3KQA0;P21579;Q6AI31	SYT1	Synaptotagmin-1
NaN	-0.230411	-2.6477	-4.11418	1.61198	-0.649367		ENSG00000067798	ENSP00000381007;ENSP00000446132;ENSP00000446628;ENSP00000446644;ENSP00000448037;ENSP00000448243;ENSP00000448303	F8VZV4;H0YHA8;H0YHX7;H0YI04;H0YI14;Q8IVL0;Q8NFW7;Q9Y2E7	NAV3	Neuron navigator 3
-0.45546	-0.190333	1.2539	0.57208	-0.818845	1.17103		ENSG00000067829	ENSP00000217901;ENSP00000359110;ENSP00000359111;ENSP00000400115;ENSP00000401862;ENSP00000402747;ENSP00000408529;ENSP00000482665	E7EQB8;E9PDD5;E9PF84;G5E9Q7;H0Y5Q7;H7C1W2;P51553;Q9BUU5	IDH3G	Isocitrate dehydrogenase [NAD] subunit gamma, mitochondrial;Isocitrate dehydrogenase [NAD] subunit, mitochondrial
-0.692097	2.91242	0.591768	-0.19337	-0.866673	-4.17578		ENSG00000067836	ENSP00000322832;ENSP00000464699;ENSP00000465076;ENSP00000465970;ENSP00000466529;ENSP00000467459;ENSP00000467509;ENSP00000468334;ENSP00000468343	K7EID1;K7EJ96;K7EL91;K7EMJ5;K7EPN1;K7EPS3;K7ERN3;K7ERP1;Q6IA00;Q9GZN7	ROGDI	Protein rogdi homolog
0.282898	0.505811	1.23837	0.873774	0.408961	0.330781		ENSG00000067900	ENSP00000382697;ENSP00000462004	B0YJ91;J3KRH6;Q13464;Q2KHM4;Q59GZ4	ROCK1	Rho-associated protein kinase 1
0.774853	0.691305	0.404623	-0.768251	-0.392355	-0.107967		ENSG00000067955	ENSP00000290858;ENSP00000415151;ENSP00000456637;ENSP00000462148;ENSP00000462273;ENSP00000462932	A8K347;H3BSC0;J3KRT0;J3KS23;J3KTD8;Q13124;Q13951;Q9HCT2	CBFB	Core-binding factor subunit beta
0.77651	-1.10005	0.193604	1.83973	NaN	0.302269		ENSG00000067992	ENSP00000368460;ENSP00000387536	B4DXG6;Q15120	PDK3	[Pyruvate dehydrogenase (acetyl-transferring)] kinase isozyme 3, mitochondrial
-2.08041	-5.61462	-0.64374	-1.49507	-3.55473	-1.28269		ENSG00000068001	ENSP00000350387;ENSP00000378571;ENSP00000398714;ENSP00000399677;ENSP00000401853;ENSP00000405855;ENSP00000406657;ENSP00000409642;ENSP00000414656	B3KRZ2;C9J700;C9JBF5;C9JSD1;C9JSI7;C9K016;O15177;Q12891;Q9BW29	HYAL2	Hyaluronidase;Hyaluronidase-2
-3.12445	-1.06052	0.534505	-0.204017	1.8114	0.853285		ENSG00000068024	ENSP00000264606;ENSP00000391226;ENSP00000392912;ENSP00000405226;ENSP00000410551;ENSP00000438111;ENSP00000440481	C9J0X4;C9J481;E9PGB9;F5GX36;F5H0B1;H7BZT3;H7C397;P56524;Q86YH7;Q9UND6	HDAC4	Histone deacetylase 4
-0.0740225	-3.46262	-2.15174	-0.464945	-0.731322	-0.499791		ENSG00000068028	ENSP00000333327;ENSP00000349547;ENSP00000352323;ENSP00000378549;ENSP00000378558;ENSP00000433000;ENSP00000482696	B7ZLL1;O14571;O60539;O60710;Q0VGC6;Q5TZT2;Q9HB04;Q9HB18;Q9NS22;Q9NS23;Q9UND4;Q9UND5	RASSF1	Ras association domain-containing protein 1
0.0373275	NaN	4.3372	-1.94242	0.580786	0.524662		ENSG00000068079	ENSP00000394579;ENSP00000395590	C9JGX1;P80217;Q92984;Q99537;Q9BV98	IFI35	Interferon-induced 35 kDa protein
0.315445	-0.216073	0.413702	-2.8069	0.88909	0.109624		ENSG00000068097	ENSP00000184956;ENSP00000464927;ENSP00000465429;ENSP00000465540;ENSP00000465595;ENSP00000465817;ENSP00000465986;ENSP00000466192;ENSP00000468810;ENSP00000481413	A0A087WXZ7;B3KXP3;K7EIX2;K7EK31;K7EKB1;K7EKF5;K7EKW7;K7ELA5;K7ELR8;K7ESP5;Q6AI08;Q6MZX1;Q6MZY2;Q8TDM9;Q9H6B3;Q9H6M7	HEATR6	HEAT repeat-containing protein 6
-0.496875	0.0437329	1.1888	0.946113	-0.445033	-1.09983		ENSG00000068120	ENSP00000377406;ENSP00000393564;ENSP00000464814;ENSP00000466838;ENSP00000467174;ENSP00000467322;ENSP00000467519;ENSP00000467687;ENSP00000468583;ENSP00000468755	B2RA78;B4DLU0;K7EN91;K7EP09;K7EPC2;K7EPT0;K7EQ60;K7ES73;K7ESK6;Q13057;Q6GS23;Q8NBM7;Q8NEW1;Q8WXD4;Q9NRM3	COASY	Bifunctional coenzyme A synthase;Dephospho-CoA kinase;Phosphopantetheine adenylyltransferase
-2.93271	0.0858166	0.254121	-0.821401	-0.851243	-0.764845		ENSG00000068137	ENSP00000293349;ENSP00000465400;ENSP00000467824;ENSP00000468678	C9JQ76;K7EK04;Q59H20;Q7Z736;Q96B28;Q9H7D6;Q9NT18;X6R3U4	PLEKHH3	Pleckstrin homology domain-containing family H member 3
NaN	-0.425002	0.0812745	-0.0223746	0.204931	0.114899		ENSG00000068305	ENSP00000337202;ENSP00000346389;ENSP00000399460;ENSP00000452989;ENSP00000453095;ENSP00000453441;ENSP00000453478;ENSP00000454023;ENSP00000454120	B4DFQ7;F6XG23;H0YKY6;H0YM62;H0YNI2;O43814;Q02078;Q14223;Q14224;Q59GX4;Q7Z6C9;Q96D14	MEF2A	Myocyte-specific enhancer factor 2A
-0.83525	0.404377	0.680382	0.252902	0.174603	0.224723		ENSG00000068308	ENSP00000156084;ENSP00000365671;ENSP00000379969;ENSP00000390767;ENSP00000401629;ENSP00000481335	A0A087WXV6;B4DGG7;G5E9D7;H7BZQ3;Q4KMN9;Q8N6T5;Q96G74;Q9H650;Q9H9U0;Q9NT65	OTUD5	OTU domain-containing protein 5
-1.63197	1.64331	0.67423	0.672293	-0.633474	0.598808		ENSG00000068323	ENSP00000314129;ENSP00000476976	A8MZL6;P19532;Q5JU74;Q92757;Q92758;Q99964	TFE3	Transcription factor E3
-1.13789	0.581774	-0.881289	1.62082	0.410861	0.60061		ENSG00000068354	ENSP00000365962;ENSP00000402268;ENSP00000476787	C9JMI8;Q08AN9;Q3MII4;Q3MII6;Q8TAR9	TBC1D25	TBC1 domain family member 25
0.803072	-0.561223	-0.077271	0.313043	0.0937147	-0.960765		ENSG00000068366	ENSP00000262835;ENSP00000339787;ENSP00000419171;ENSP00000421425;ENSP00000423077;ENSP00000423539;ENSP00000424808;ENSP00000425378;ENSP00000425408	A0A0C4DGB7;D3DUY2;D6RD96;D6RDA8;D6RF95;D6RFW9;H0Y9A0;O60488;O60848;O60849;Q5JWV8	ACSL4	Long-chain-fatty-acid--CoA ligase 4
-1.62187	1.01164	-0.0763183	0.896949	0.437838	1.24589		ENSG00000068383	ENSP00000340707;ENSP00000357582;ENSP00000357583;ENSP00000390749;ENSP00000390936	B1AP38;D3DXI3;H0Y2W5;Q14640;Q14642;Q5JSF1;Q5T1B3;Q5T1B5	INPP5A	Type I inositol 1,4,5-trisphosphate 5-phosphatase
-0.809325	-0.10827	-0.510194	-0.228171	1.3139	-0.562801		ENSG00000068394	ENSP00000156109	Q59EK5;Q92917;Q9BQA8	GPKOW	G patch domain and KOW motifs-containing protein
0.431803	0.833242	0.139071	-1.24078	0.103112	-1.38887		ENSG00000068400	ENSP00000365606;ENSP00000469842;ENSP00000477574;ENSP00000479263;ENSP00000480042;ENSP00000480180;ENSP00000480856;ENSP00000482629	A0A075B793;A0A087WT45;A0A087WV84;A0A087WW92;A0A087WWF2;A0A087WXA6;A0A087WZF5;A6NL78;Q3MJ75;Q4V327;Q4V328;Q4V330;Q5HYG1;Q6N046;Q96DH8;Q9NQ43;Q9ULQ3	GRIPAP1	GRIP1-associated protein 1
-0.66444	1.11957	0.629376	0.457882	0.0329247	0.910316		ENSG00000068438	ENSP00000019019;ENSP00000326948;ENSP00000380103	B2RCJ0;B7Z4K4;O75670;Q9UET6	FTSJ1	Putative tRNA (cytidine(32)/guanosine(34)-2'-O)-methyltransferase
0.233438	0.091676	-0.425882	0.40323	0.934017	0.276225		ENSG00000068489	ENSP00000262293;ENSP00000463292;ENSP00000463733;ENSP00000463871;ENSP00000464048;ENSP00000464171;ENSP00000464392;ENSP00000481852	J3QKY4;J3QQS2;J3QR53;J3QRV0;Q96HE9;Q9NUZ7;Q9NXE9	PRR11	Proline-rich protein 11
-2.88353	NaN	-1.48804	-0.413743	0.465902	0.724961		ENSG00000068650	ENSP00000364781;ENSP00000364796;ENSP00000396374;ENSP00000402575;ENSP00000410824;ENSP00000420387;ENSP00000420696;ENSP00000479392	A0A087WVE8;A2A3G9;E9PEJ6;H0Y547;H0Y624;H0Y8F0;P98196;Q5VXT2	ATP11A	Phospholipid-transporting ATPase;Probable phospholipid-transporting ATPase IH
-0.96138	0.273652	-0.612651	NaN	0.162473	0.602664		ENSG00000068654	ENSP00000263857;ENSP00000386300;ENSP00000386423;ENSP00000397321	B7Z7T0;B9ZVN9;D6W5M0;F2Z3I7;O95602;Q0VG05;Q9UEH0;Q9UFT9	POLR1A	DNA-directed RNA polymerase;DNA-directed RNA polymerase I subunit RPA1
-0.043555	-2.52095	-0.867951	-2.15962	-2.14728	-2.27829		ENSG00000068697	ENSP00000175091	Q15012;Q6UW22	LAPTM4A	Lysosomal-associated transmembrane protein 4A
-1.18774	NaN	0.0892675	NaN	0.592758	-0.451091		ENSG00000068724	ENSP00000316699;ENSP00000378320;ENSP00000386307;ENSP00000386521;ENSP00000393022;ENSP00000401467	G5E9G4;H0Y3V7;H7C055;H7C1P2;Q2T9J9;Q6PIX4;Q8ND67;Q9BUS3;Q9ULT0	TTC7A	Tetratricopeptide repeat protein 7A
-0.240025	-0.605634	-0.50162	-0.23594	0.193447	0.155428		ENSG00000068745	ENSP00000331103;ENSP00000341925;ENSP00000387394;ENSP00000387759;ENSP00000388116;ENSP00000388420;ENSP00000389755;ENSP00000389761;ENSP00000393077;ENSP00000393797;ENSP00000394488;ENSP00000395819;ENSP00000396203;ENSP00000396904;ENSP00000399052;ENSP00000400812;ENSP00000403968;ENSP00000406357;ENSP00000410454;ENSP00000410950;ENSP00000411776;ENSP00000412121;ENSP00000414139;ENSP00000414428	A0A088AWN6;A0A0E3D6M0;A8K3B1;B4E3G6;C9J124;C9J3W9;C9J536;C9J790;C9J8W6;C9JGK2;C9JHV2;C9JHX0;C9JK62;C9JLG7;C9JMC9;C9JRM0;C9JU99;F8WDQ5;G8JLL6;Q6P0N8;Q9BSZ6;Q9BUW3;Q9H4P7;Q9NT63;Q9UFU6;Q9UHH9	IP6K2	Inositol hexakisphosphate kinase 2
1.21676	-1.05823	-0.232661	-0.398544	-4.15208	-0.0748		ENSG00000068784	ENSP00000263736	Q53T56;Q8N5C6;Q96TA4;Q9NW11	SRBD1	S1 RNA-binding domain-containing protein 1
0.371663	0.225154	-0.869085	-0.33692	0.440835	0.603734		ENSG00000068796	ENSP00000370493;ENSP00000385000;ENSP00000385622;ENSP00000421041;ENSP00000423542;ENSP00000423772;ENSP00000425411	A5YM42;A5YM54;B4DY54;D3DW97;D6R9M0;D6RD93;E9PB70;H0Y8H2;O00139;Q7Z5I3;Q8N5Q7	KIF2A	Kinesin-like protein KIF2A
0.847372	-0.109665	0.331706	0.659224	0.535425	-0.0263534		ENSG00000068878	ENSP00000374643;ENSP00000384211	F8WBH5;Q14997;Q1XBG4;Q1XBG5;Q1XBG6;Q2M1Z0;Q6IPR2;Q86XF8	PSME4	Proteasome activator complex subunit 4
1.84492	-0.975505	0.561756	NaN	0.786876	-0.630616		ENSG00000068885	ENSP00000312778;ENSP00000417057;ENSP00000417552;ENSP00000417861;ENSP00000418196;ENSP00000418455;ENSP00000418497;ENSP00000418602;ENSP00000419458;ENSP00000419468;ENSP00000420001;ENSP00000420260;ENSP00000420401;ENSP00000420646;ENSP00000420758	B4E0K1;C9IZR2;C9J627;C9J6G8;C9J6I5;C9J8I0;C9JBV5;C9JSB1;C9JUI1;C9JUJ1;F8WCB0;H7C4K6;H7C5M3;H7C5P3;Q3MJC4;Q86YF4;Q9P2H3;Q9UIX1	IFT80	Intraflagellar transport protein 80 homolog
-0.59943	0.503291	2.01615	0.95033	-0.882975	0.420711		ENSG00000068903	ENSP00000249396;ENSP00000351809;ENSP00000375931;ENSP00000385146;ENSP00000397022;ENSP00000400338;ENSP00000401203;ENSP00000404309;ENSP00000407272;ENSP00000408023;ENSP00000409690;ENSP00000411393;ENSP00000481932	A0A087WYM3;A0A0A0MRF5;A8K3V1;B2RB45;B5MCS1;C9J3U7;C9JR33;C9JZQ0;E7EWX6;F8WBT6;F8WCF4;F8WDM4;F8WF57;O95889;Q8IXJ6;Q924Y7;Q9P0G8;Q9UNT0;Q9Y6E9;U5TP13	SIRT2	NAD-dependent protein deacetylase sirtuin-2
-0.60454	-1.24147	-0.201323	-0.746486	-1.56306	-0.963321		ENSG00000068912	ENSP00000185150;ENSP00000367485;ENSP00000385629	B2RDB4;B5MC72;O95901;Q6UWN7;Q96DZ1;Q9NUY7;Q9UQL4	ERLEC1	Endoplasmic reticulum lectin 1
-0.684202	2.62291	0.553936	1.47499	NaN	-0.0401225		ENSG00000068971	ENSP00000164133;ENSP00000436136;ENSP00000437088	E9PNY3;E9PQN5;Q13853;Q15173	PPP2R5B	Serine/threonine-protein phosphatase 2A 56 kDa regulatory subunit beta isoform
NaN	NaN	-1.32577	NaN	NaN	NaN		ENSG00000068985	ENSP00000365320	O75459;Q6FGM3;Q9BSS7	PAGE1	P antigen family member 1
-0.52677	0.405277	0.381321	NaN	1.8252	-1.75387		ENSG00000069011	ENSP00000265340;ENSP00000422908;ENSP00000423624;ENSP00000427542;ENSP00000451199	A8K3M0;D3DQB0;D6R955;D6R9U1;H0YJC8;O14677;O60425;P78337;Q9BTI5	PITX1	Pituitary homeobox 1
-0.49549	-0.658344	0.67423	NaN	0.854467	-0.738373		ENSG00000069020	ENSP00000261569;ENSP00000384099;ENSP00000384313;ENSP00000384547;ENSP00000385088;ENSP00000385260;ENSP00000385727;ENSP00000392478;ENSP00000396765;ENSP00000398417;ENSP00000398694;ENSP00000400551;ENSP00000404801;ENSP00000407977;ENSP00000413573;ENSP00000413854;ENSP00000421739	A6NL49;B5MC73;B5ME48;C9J249;C9JKM7;D6RAK1;E7EWQ5;E7EX28;F8WBH1;H7C0U3;H7C146;H7C1I9;H7C2A9;H7C2V7;H7C3S4;J3QT34;O15021;Q05EE6;Q6ZN07;Q8N4X4;Q96LY3	MAST4	Microtubule-associated serine/threonine-protein kinase 4
NaN	NaN	NaN	4.25541	NaN	NaN		ENSG00000069188	ENSP00000376421;ENSP00000407098	A6NMR8;C9JA57;H7C2P2;Q58EX2;Q86VY3;Q9NTD2;Q9NVB3;Q9P214	SDK2	Protein sidekick-2
0.317205	0.73057	0.297419	0.218698	0.270925	0.349426		ENSG00000069275	ENSP00000356110	Q54AC0;Q5PXE7;Q9H1D6;Q9H1E3;Q9H723	NUCKS1	Nuclear ubiquitous casein and cyclin-dependent kinase substrate 1
1.41184	-0.323722	0.136101	0.366977	0.360154	-0.519447		ENSG00000069329	ENSP00000299138;ENSP00000456274;ENSP00000461423;ENSP00000461469	H3BRJ7;I3L4P4;I3L4S0;Q561W2;Q96QK1;Q9H016;Q9H096;Q9H4P3;Q9H8J0;Q9NRS7;Q9NVG2;Q9NX80;Q9NZK2	VPS35	Vacuolar protein sorting-associated protein 35
0.939323	-0.47604	-0.333112	0.201236	-0.0869064	0.201485		ENSG00000069345	ENSP00000314030;ENSP00000460104;ENSP00000477579	A0A087WT48;B2R7L7;I3L320;O14711;O60884	DNAJA2	DnaJ homolog subfamily A member 2
-3.06274	1.34656	0.975996	1.60946	0.177893	-0.0975337		ENSG00000069399	ENSP00000164227;ENSP00000393731	H7C0A2;P20749	BCL3	B-cell lymphoma 3 protein
-1.48914	3.51466	NaN	4.05512	1.76136	0.109624		ENSG00000069424	ENSP00000164247;ENSP00000318772;ENSP00000340824;ENSP00000367323;ENSP00000367332;ENSP00000367337;ENSP00000367351;ENSP00000374283;ENSP00000396167;ENSP00000398395;ENSP00000400285;ENSP00000464860;ENSP00000465785;ENSP00000473602	A0AVM9;A8K1A4;B0AZR7;K7EIR5;K7EKU4;O43659;Q13303;Q2YD85;Q5TG78;Q5TG80;Q5TG81;Q5TG82;Q5TG83;Q5TG84;Q6ZNE4;Q99411	KCNAB2	Voltage-gated potassium channel subunit beta-2
NaN	NaN	NaN	NaN	NaN	0.109624		ENSG00000069431	ENSP00000261200;ENSP00000261201;ENSP00000317518;ENSP00000440521;ENSP00000442604;ENSP00000480233	G3V1N6;H0YFV4;O60706;O60707;Q8N4N7	ABCC9	ATP-binding cassette sub-family C member 9
-0.575795	NaN	-0.709982	NaN	NaN	NaN		ENSG00000069482	ENSP00000265643	P22466;Q14413	GAL	Galanin;Galanin message-associated peptide;Galanin peptides
NaN	NaN	NaN	NaN	-1.2146	NaN		ENSG00000069493	ENSP00000261339;ENSP00000261340;ENSP00000290855;ENSP00000371409;ENSP00000399744;ENSP00000413045;ENSP00000437861;ENSP00000438735;ENSP00000441653;ENSP00000443065;ENSP00000443110;ENSP00000443177;ENSP00000443627;ENSP00000444818;ENSP00000446028	A0A0C4DG81;A0A0C4DGG4;D6CI39;D6CI40;D6CI41;F5H0P0;F5H5U4;F8WF99;H0YGG6;H0YH49;Q6YID5;Q8WUP7;Q9HD37;Q9HD38;Q9UHP7	CLEC2D	C-type lectin domain family 2 member D
1.23269	-0.0501244	0.457201	0.828581	-0.451636	-1.16148		ENSG00000069509	ENSP00000367284	Q8IVP5	FUNDC1	FUN14 domain-containing protein 1
NaN	NaN	NaN	NaN	1.45525	NaN		ENSG00000069535	ENSP00000367309	B2R6R3;B7Z5H3;D3DWC3;P27338;Q7Z6S2	MAOB	Amine oxidase [flavin-containing] B
NaN	1.2048	NaN	2.08549	NaN	0.740391		ENSG00000069667	ENSP00000261523;ENSP00000309753;ENSP00000335087;ENSP00000402971;ENSP00000449482;ENSP00000453322;ENSP00000484955	A0A087X2G0;A0A0C4DFP5;A0A0C4DG53;H0YII6;H0YLS5;P35397;P35398;P35399;P45445;Q495X4;Q96H83	RORA	Nuclear receptor ROR-alpha
-0.93692	-1.29269	-2.09836	NaN	-0.0890658	-0.583591		ENSG00000069702	ENSP00000212355;ENSP00000359426;ENSP00000395975;ENSP00000432638;ENSP00000433477;ENSP00000434994;ENSP00000436127	A0AUW8;A8K5N0;B9EG88;E9PAW7;E9PKY4;E9PMG7;Q03167;Q5T2T4;Q5U731;Q9UGI2	TGFBR3	Transforming growth factor beta receptor type 3
NaN	NaN	NaN	NaN	0.275345	NaN		ENSG00000069712	ENSP00000359404;ENSP00000386957	E9PEZ5;O14767;Q8N3X7;Q9UPP5	KIAA1107	Uncharacterized protein KIAA1107
-1.16791	NaN	2.84416	NaN	NaN	NaN		ENSG00000069812	ENSP00000367065;ENSP00000367067;ENSP00000367068;ENSP00000465248;ENSP00000465270	A2RTZ9;K7EJN2;K7EJQ0;Q96EN4;Q9Y542;Q9Y543	HES2	Transcription factor HES-2
-0.24637	-1.74904	-0.789717	-0.840766	-2.59259	-1.1294		ENSG00000069849	ENSP00000286371;ENSP00000417522;ENSP00000417608;ENSP00000418280;ENSP00000418353;ENSP00000418952;ENSP00000419962	B7Z1N7;C9J6S2;C9JA36;C9JXZ1;F8WBY4;H7C4L9;H7C547;P54709	ATP1B3	Sodium/potassium-transporting ATPase subunit beta-3
1.41973	-0.00598121	1.00104	-0.848201	-0.782281	-0.574873		ENSG00000069869	ENSP00000345530;ENSP00000410613;ENSP00000421047;ENSP00000422455;ENSP00000422705;ENSP00000424471;ENSP00000424827;ENSP00000426051	A1KY35;A6ND72;A7MD29;B4E2R7;B7ZM59;B7ZM60;B9EGN5;D6RF89;H0Y8H4;H0Y8X6;H0Y9L1;H0YA37;P46934	NEDD4	E3 ubiquitin-protein ligase NEDD4
NaN	-0.622002	-1.98873	-1.62146	NaN	NaN		ENSG00000069943	ENSP00000164305;ENSP00000438963;ENSP00000455040;ENSP00000455943;ENSP00000456285;ENSP00000456531	F5H1S1;H3BNW7;H3BQU3;H3BRK6;H3BS45;Q53FF9;Q8WVN7;Q92521	PIGB	GPI mannosyltransferase 3
1.45955	0.0976202	-0.0381312	0.357374	-0.067543	0.325728		ENSG00000069956	ENSP00000261845	B2R945;B5BU65;Q16659;Q68DH4;Q8IYN8	MAPK6	Mitogen-activated protein kinase 6
0.246003	0.41144	-0.117183	0.431105	0.0817962	-0.640082		ENSG00000069966	ENSP00000261837;ENSP00000351635;ENSP00000379626;ENSP00000453176;ENSP00000453339;ENSP00000454185	B2RBR5;H0YLU1;H0YNW7;O14775;Q96F32;Q9HAU9;Q9UFT3	GNB5	Guanine nucleotide-binding protein subunit beta-5
0.614705	1.00276	-0.495695	0.659225	0.381254	-4.77302		ENSG00000069974	ENSP00000337761;ENSP00000379601;ENSP00000454695;ENSP00000455012;ENSP00000456059;ENSP00000456536;ENSP00000457517;ENSP00000457595;ENSP00000458127	H3BN55;H3BS49;H3BU81;H3BUD9;H3BVH7;O00195;P51159;Q6FI40;Q9UIR9;Q9Y5U3	RAB27A	Ras-related protein Rab-27A
-0.63584	-0.991314	-0.797076	1.35155	-0.784211	-3.87906		ENSG00000069998	ENSP00000155674;ENSP00000337358;ENSP00000382745	A8MYZ9;B2RCK5;Q9BXW7;Q9BXW8;Q9NWA8;Q9NX41	CECR5	Cat eye syndrome critical region protein 5
0.281305	0.0775549	0.406125	-1.20402	0.0185061	0.75173		ENSG00000070010	ENSP00000263202;ENSP00000382439;ENSP00000402136;ENSP00000406680;ENSP00000418295;ENSP00000418390	A8MW31;C9IZG3;C9J6N9;C9J7C8;C9JNP9;Q92890;Q9Y5N0	UFD1L	Ubiquitin fusion degradation protein 1 homolog
0.23547	-4.15068	-2.17821	-2.36572	0.353827	-0.237178		ENSG00000070018	ENSP00000261349;ENSP00000486315;ENSP00000439765;ENSP00000442472;ENSP00000443239;ENSP00000445083	O75581;Q17RZ2;F5H0Z3;F5H7J9;H0YGH0;H0YGW5	LRP6;LRP6	Low-density lipoprotein receptor-related protein 6
-2.04777	-0.308695	-0.562573	-1.26501	0.676869	-0.726075		ENSG00000070047	ENSP00000264555;ENSP00000410626;ENSP00000435360;ENSP00000483129;ENSP00000388589;ENSP00000431870	A6H8W1;B7ZM64;B9EGP0;C9JS82;Q6PJP2;Q8IVY2;Q8N2Y7;Q9BSM2;Q9P1Y6;E9PJ24;F8WEF5	PHRF1;PHRF1	PHD and RING finger domain-containing protein 1
0.142858	0.425534	0.460105	NaN	-0.773564	1.0005		ENSG00000070061	ENSP00000363779;ENSP00000433514;ENSP00000439367	F5H2T0;H0YDF3;O95163;Q5JSV2;Q9H327;Q9UG87	IKBKAP	Elongator complex protein 1
0.161683	-1.22799	-0.23266	-4.39994	-0.826221	-0.821662		ENSG00000070081	ENSP00000320168;ENSP00000408702;ENSP00000431136;ENSP00000431328;ENSP00000431334;ENSP00000432741;ENSP00000433194;ENSP00000433542;ENSP00000435160;ENSP00000435558;ENSP00000435787;ENSP00000435968;ENSP00000436215;ENSP00000436455;ENSP00000481959	A0A087WSV8;A0A0A6YYR5;E9PJP3;E9PKG6;E9PLE9;E9PLR0;E9PLR5;E9PM22;E9PME2;E9PRQ3;H0YD18;H0YEG8;J3KQU0;Q2L696;V9HW75	HEL-S-109;Nucb2;NUCB2
0.946577	-0.0706794	0.408114	0.492026	0.179011	-0.102044		ENSG00000070087	ENSP00000239940;ENSP00000408283;ENSP00000410464;ENSP00000417351;ENSP00000417817;ENSP00000417912;ENSP00000417924;ENSP00000418142;ENSP00000418216;ENSP00000418494;ENSP00000418521;ENSP00000418523;ENSP00000420202;ENSP00000420244;ENSP00000420417;ENSP00000420504	B2R4C8;C9J0J7;C9J2N0;C9J5V8;C9J712;C9JQ45;D3DNI4;F2Z3G0;G5E9Q6;P35080;Q4VBQ4;Q8WVF9;Q9HBK2	PFN2	Profilin;Profilin-2
-0.23726	1.51466	0.116748	-0.258465	NaN	NaN		ENSG00000070159	ENSP00000262539;ENSP00000363667;ENSP00000395384;ENSP00000416654	A0AUW9;E7EN99;E9PGU7;J3KN34;P26045	PTPN3	Tyrosine-protein phosphatase non-receptor type;Tyrosine-protein phosphatase non-receptor type 3
0.245342	-1.58179	-0.874998	0.174204	-1.6106	-1.39083		ENSG00000070214	ENSP00000363852;ENSP00000363855;ENSP00000363856;ENSP00000433072	A6NLZ9;Q5VUB3;Q8WVB0;Q8WWI5;Q96KU3;Q9NY69	SLC44A1	Choline transporter-like protein 1
0.43433	-1.24963	-0.778282	0.881271	NaN	NaN		ENSG00000070269	ENSP00000261556;ENSP00000441934;ENSP00000442602;ENSP00000450988;ENSP00000451677;ENSP00000451695;ENSP00000452065;ENSP00000452441;ENSP00000452579	A8KAN4;B3KPF5;F5H7D0;G3V320;G3V4A2;G3V4Y3;H0YJK2;H0YJX9;H0YK00;Q0VAA1;Q86XE1;Q9NX78	C14orf101;TMEM260	Transmembrane protein 260
-1.30554	0.381535	-0.32577	-2.3205	1.35092	0.331371		ENSG00000070366	ENSP00000263073;ENSP00000346977;ENSP00000440283;ENSP00000458635;ENSP00000459164;ENSP00000460191;ENSP00000460273;ENSP00000460301;ENSP00000460898;ENSP00000465793;ENSP00000466139;ENSP00000466951	B7Z874;I3L176;I3L1W8;I3L355;I3L390;I3L3A9;I3L421;K7EKV2;K7ELM2;K7ENH7;O94837;Q86US8;Q86VH6;Q9UF60	SMG6	Telomerase-binding protein EST1A
1.22809	-0.0978029	0.319248	1.07186	0.347073	-0.310484		ENSG00000070367	ENSP00000342100;ENSP00000389934;ENSP00000451082;ENSP00000452084;ENSP00000484855	A0A0A0MSI8;B2R6C5;F8W9B8;G3V377;G3V4Z7;O00471	EXOC5	Exocyst complex component 5
0.18538	-1.21023	-0.740807	NaN	-0.696748	NaN		ENSG00000070371	ENSP00000396140;ENSP00000441158;ENSP00000443264;ENSP00000443582;ENSP00000479237;ENSP00000480709;ENSP00000481031;ENSP00000485020	A0A087WV74;A0A087WX41;A0A087WXH4;B7Z7U5;F5H5N6;H0Y529;H0YGJ9;P53675;Q14017;Q15808;Q15809	CLTCL1	Clathrin heavy chain 2
-1.94273	NaN	0.00680542	-0.269991	-1.24424	-1.47534		ENSG00000070404	ENSP00000166139;ENSP00000466383;ENSP00000468558;ENSP00000477770;ENSP00000483064;ENSP00000484376;ENSP00000484412	A0A087WTD3;A0A087X1Q2;A8K7E3;K7EM71;K7ES54;O95633	FSTL3	Follistatin-related protein 3
-0.753097	-0.894731	-1.90343	-3.09442	-2.75976	-1.97269		ENSG00000070413	ENSP00000263196;ENSP00000373914;ENSP00000440062;ENSP00000445069;ENSP00000482494	A0A087WZA8;A6NIB5;A8K6K5;B5TY34;B7Z3C4;B7Z935;F6SYP7;P98153	DGCR2	Integral membrane protein DGCR2/IDD
-0.586935	0.60039	-0.000230312	-0.0185828	0.516047	-0.338521		ENSG00000070423	ENSP00000292363;ENSP00000464945;ENSP00000475360;ENSP00000475833	K7EIY6;Q9BV68;Q9NWX1;U3KPY8;U3KQF4	RNF126	E3 ubiquitin-protein ligase RNF126
-2.23524	0.444271	0.337195	-0.187529	-1.61513	-0.553341		ENSG00000070444	ENSP00000174618;ENSP00000476269	A8K6D1;D3DTI7;Q1ED38;Q99583;V9GY02	MNT	Max-binding protein MNT
-0.329922	-2.38956	-1.23723	2.74445	0.222594	1.68849		ENSG00000070476	ENSP00000337694;ENSP00000374359;ENSP00000426532	C5J0H9;H0YAA9;Q2QGD7;Q6DKI8;Q7L3L1;Q8NAU2	ZXDC	Zinc finger protein ZXDC
-0.506965	-0.630136	-0.931491	-0.125182	-0.0786486	-0.218846		ENSG00000070495	ENSP00000302916;ENSP00000380750;ENSP00000394085;ENSP00000442362;ENSP00000465330;ENSP00000483941	B2WTI3;B2WTI4;B3KMN8;B4DGX1;K7EJU9;Q6NYC1;Q86VY0;Q8IUM5;Q9Y4E2	JMJD6	Bifunctional arginine demethylase and lysyl-hydroxylase JMJD6
1.27271	1.00687	1.18548	0.487657	0.702546	NaN		ENSG00000070501	ENSP00000265421;ENSP00000427799;ENSP00000428144;ENSP00000428578;ENSP00000429436;ENSP00000429597;ENSP00000430478;ENSP00000430610;ENSP00000430784;ENSP00000430831;ENSP00000432084	B2RC78;E5RG65;E5RHZ4;E5RIJ0;E5RJ55;E7EW18;E9PIC6;H0YAV8;H0YB29;H0YBJ0;H0YBX1;P06746;Q3KP48;Q6FI34	POLB	DNA polymerase beta
0.568783	1.12234	0.944533	0.356386	-0.159226	0.750375		ENSG00000070540	ENSP00000262139;ENSP00000437345;ENSP00000465470;ENSP00000465557;ENSP00000465695;ENSP00000466270	G5EA37;K7EK57;K7EKC5;K7EKN0;K7ELY0;Q5MNZ9;Q8IXM5;Q9NWF8	WIPI1	WD repeat domain phosphoinositide-interacting protein 1
-0.840435	-0.189601	-0.934287	0.262015	0.64093	-0.0347652		ENSG00000070610	ENSP00000367328;ENSP00000367334;ENSP00000367343	A0A0A0MRV1;D3DRP2;Q5TCV6;Q96A51;Q96LY1;Q96SJ2;Q9H2L8;Q9HCG7	GBA2	Non-lysosomal glucosylceramidase
-0.921055	0.196344	-0.771434	-1.79581	0.157928	-0.772893		ENSG00000070614	ENSP00000261797;ENSP00000427813;ENSP00000428604;ENSP00000429966;ENSP00000430258	E5RG24;E5RG58;E5RGN9;E7EVJ3;P52848;Q96E57	NDST1	Bifunctional heparan sulfate N-deacetylase/N-sulfotransferase 1;Heparan sulfate N-deacetylase 1;Heparan sulfate N-sulfotransferase 1
0.535272	1.03215	-0.00905466	0.712502	-0.0397382	0.345956		ENSG00000070669	ENSP00000175506;ENSP00000377845;ENSP00000377846;ENSP00000394242;ENSP00000397802;ENSP00000400422;ENSP00000401651;ENSP00000402350;ENSP00000406994;ENSP00000408472;ENSP00000408797;ENSP00000413797;ENSP00000414379;ENSP00000414901	A4D1I8;B4DXZ1;B7ZAA9;C9J057;C9J605;C9JLA3;C9JLN6;C9JM09;C9JT45;D6W5R3;E9PCI3;E9PCX6;F8WEJ5;P08184;P08243;Q15666;Q549T9;Q96HD0	ASNS	Asparagine synthetase [glutamine-hydrolyzing]
0.00973496	0.0533011	0.259192	-0.249495	1.30697	1.10962		ENSG00000070718	ENSP00000174653;ENSP00000380132;ENSP00000428279;ENSP00000428787;ENSP00000429037;ENSP00000429435;ENSP00000429515;ENSP00000429804;ENSP00000430200;ENSP00000430616;ENSP00000431918	B2RCR0;D3DSY2;E5RGF3;E5RI83;E5RJ52;E7ER80;H0YAY4;H0YBA0;H0YBM0;P53677;Q7Z472	AP3M2	AP-3 complex subunit mu-2
-0.645355	NaN	1.56731	0.444493	-0.792673	NaN		ENSG00000070731	ENSP00000225276;ENSP00000464915;ENSP00000465778;ENSP00000466513;ENSP00000466560	K7EIW2;K7EKT8;K7EMI2;K7EMM1;Q12971;Q9UJ37	ST6GALNAC2	Alpha-N-acetylgalactosaminide alpha-2,6-sialyltransferase 2
0.31793	1.32235	1.05333	0.568591	0.320894	0.77081		ENSG00000070756	ENSP00000313007;ENSP00000427805;ENSP00000427914;ENSP00000428021;ENSP00000428030;ENSP00000428190;ENSP00000428749;ENSP00000428840;ENSP00000428937;ENSP00000428948;ENSP00000429032;ENSP00000429119;ENSP00000429395;ENSP00000429594;ENSP00000429790;ENSP00000429892;ENSP00000430012;ENSP00000430159;ENSP00000430716;ENSP00000478108	A0A087WTT1;E5RFD8;E5RGC4;E5RGH3;E5RH24;E5RHG7;E5RJB9;E5RJM8;E7EQV3;E7ERJ7;H0YAP2;H0YAR2;H0YAS6;H0YAS7;H0YAW6;H0YB75;H0YB86;H0YBN4;H0YC10;P11940;Q15097;Q93004	PABPC1	Polyadenylate-binding protein;Polyadenylate-binding protein 1
NaN	NaN	1.95434	1.12549	NaN	0.972121		ENSG00000070759	ENSP00000361156;ENSP00000361158	Q5T422;Q5T423;Q8N520;Q96S53;Q9Y3Q6	TESK2	Dual specificity testis-specific protein kinase 2
0.585827	-2.85278	-0.67492	0.712031	0.429568	-0.212304		ENSG00000070761	ENSP00000262498;ENSP00000455220	H3BPA3;Q9Y6A4	CFAP20	Cilia- and flagella-associated protein 20
-0.244202	0.494519	0.0946565	0.593636	0.0904284	-0.366109		ENSG00000070770	ENSP00000262506;ENSP00000454874;ENSP00000456606;ENSP00000457911	H3BNI9;H3BSA1;H3BV19;P19784	CSNK2A2	Casein kinase II subunit alpha'
0.25545	-0.2372	0.267055	1.24899	0.224474	0.694587		ENSG00000070778	ENSP00000330276;ENSP00000443951;ENSP00000450847;ENSP00000451401;ENSP00000452414	G3V1Q9;G3V3S6;H0YJ59;Q16825	PTPN21	Tyrosine-protein phosphatase non-receptor type 21
0.890482	-0.127446	0.0193653	0.576763	-2.37912	-1.15341		ENSG00000070785	ENSP00000353575;ENSP00000361257;ENSP00000396985;ENSP00000483996;ENSP00000485842	A0A0D9SEN0;B2RBH8;D3DPZ2;H0Y580;Q5QP89;Q5QP90;Q8NDB5;Q8WV57;Q9H850;Q9NR50	EIF2B3	Translation initiation factor eIF-2B subunit gamma
-1.16688	-0.557489	0.694791	-6.44199	0.683524	0.784842		ENSG00000070814	ENSP00000325223;ENSP00000367028;ENSP00000377811;ENSP00000390717;ENSP00000406888;ENSP00000409944;ENSP00000421655;ENSP00000422567;ENSP00000426471;ENSP00000426587;ENSP00000427484	A0JLU0;B4E111;E7ETY2;H0Y8Y7;H0YA99;H0YAB7;J3KQ96;Q13428;Q6SC72;Q7Z5W9;Q96A52;Q99408;Q99860	TCOF1	Treacle protein
2.03052	-0.351918	0.30364	0.611737	-0.016777	0.302269		ENSG00000070831	ENSP00000314458;ENSP00000341072;ENSP00000383118;ENSP00000398327	P21181;P25763;P60953;Q5JYX0;Q7L8R5;Q9UDI2	CDC42	Cell division control protein 42 homolog
0.300337	-0.135969	-0.148892	-0.377685	-0.222817	0.167727		ENSG00000070882	ENSP00000315410;ENSP00000379706;ENSP00000379708;ENSP00000386325;ENSP00000386429;ENSP00000386801;ENSP00000386953;ENSP00000386990;ENSP00000403374;ENSP00000407829;ENSP00000411249	A4D167;A4D168;A4D169;A4D170;A4D171;A4D172;B8ZZ79;B8ZZP0;C9J8P4;C9JEF2;C9JZ19;O14591;O43357;O43358;Q8N702;Q8N703;Q8N704;Q8NFH0;Q8NFH1;Q8NI12;Q8NI13;Q9BZF4;Q9H4L5;Q9UED6	OSBPL3	Oxysterol-binding protein-related protein 3
0.43606	0.166737	0.165216	0.84845	-1.74803	1.24713		ENSG00000070950	ENSP00000264926;ENSP00000393783;ENSP00000397852;ENSP00000399620;ENSP00000402049;ENSP00000412054;ENSP00000412261	C9J0Q4;F8WAZ7;F8WE49;F8WFA6;H7C0A5;H7C3I2;Q58F55;Q9NRT6;Q9NS91	RAD18	E3 ubiquitin-protein ligase RAD18
0.494958	-1.40325	-0.761566	-1.24282	-0.91278	-1.2184		ENSG00000070961	ENSP00000261173;ENSP00000352054;ENSP00000376869;ENSP00000392043;ENSP00000447041;ENSP00000447096	E7ERY9;F8W1V5;H0YHH6;P20020;Q12992;Q12993;Q13819;Q13820;Q13821;Q16504;Q93082	ATP2B1	Calcium-transporting ATPase;Plasma membrane calcium-transporting ATPase 1
-1.12043	1.52129	0.706652	0.472798	0.548364	-0.869002		ENSG00000071051	ENSP00000233154;ENSP00000377017;ENSP00000377018;ENSP00000408040;ENSP00000410428;ENSP00000431109	D3DVK1;E7EPF5;E7ERP6;E9PEE2;O43639;Q9BWN9;Q9UIC3	NCK2	Cytoplasmic protein NCK2
0.0850599	1.79277	0.92011	1.00719	0.565202	1.45494		ENSG00000071054	ENSP00000281111;ENSP00000303600;ENSP00000313644;ENSP00000343658;ENSP00000387370;ENSP00000389752;ENSP00000392830;ENSP00000396066;ENSP00000403016;ENSP00000409720;ENSP00000414766;ENSP00000486116;ENSP00000487176	A0A0D9SEY1;A0A0D9SG62;C9J840;E7EN19;E7ENQ1;E7ESS2;E7ETN6;E7EX83;G3XAA2;G5E948;H7C0P6;H7C360;H7C3Z6	MAP4K4
-0.701185	0.0343001	0.362814	-0.363472	-0.409019	0.551116		ENSG00000071127	ENSP00000371889;ENSP00000371890;ENSP00000425481;ENSP00000426725;ENSP00000427687	A8K6E9;A8MPU4;D6RD66;O75083;O75313;Q8N6E5;Q9UG05;Q9UG78;Q9UQE0	WDR1	WD repeat-containing protein 1
0.17639	-0.868197	-0.70249	-0.344354	-2.85603	0.144728		ENSG00000071189	ENSP00000386639;ENSP00000387053;ENSP00000397768;ENSP00000398789;ENSP00000479044	A0A087WUZ7;B2RCI9;F8W8A9;F8WB11;O94821;Q8WVZ2;Q8WXH8;Q9NSH0;Q9Y5W8	DKFZp761E0611;SNX13	Sorting nexin-13
-0.132785	-0.0582292	0.761693	1.0574	0.436943	-2.02131		ENSG00000071205	ENSP00000336923;ENSP00000422358	A1A4S6;A1L0S5;H0Y8W5;Q2VPC4;Q2VPC5;Q96EV3;Q96S75	ARHGAP10	Rho GTPase-activating protein 10
-0.463547	0.30013	1.5065	1.49752	0.631758	0.493718		ENSG00000071242	ENSP00000265678;ENSP00000386050;ENSP00000422197;ENSP00000422435;ENSP00000422484;ENSP00000423114;ENSP00000425148;ENSP00000425458;ENSP00000427015;ENSP00000427605	B3KTK9;B7Z3B5;D6R910;D6RA62;D6RD75;D6RE03;D6RHW7;F2Z2J1;Q15349;Q15419;Q59GJ3;Q5TI68;Q96J38;Q9UJN5	RPS6KA2	Ribosomal protein S6 kinase;Ribosomal protein S6 kinase alpha-2
0.62705	0.455542	-0.373388	-0.762152	-0.160857	-1.45719		ENSG00000071243	ENSP00000320566;ENSP00000341697;ENSP00000388506;ENSP00000395719;ENSP00000410406	A0A0C4DG38;A8K790;E7ET07;O60394;Q567P3;Q6GMT3;Q7Z762;Q969G0;Q96DT4;Q9HC99;Q9NXR8;Q9P081	ING3	Inhibitor of growth protein;Inhibitor of growth protein 3
NaN	2.87723	NaN	0.86145	0.0208521	2.76859		ENSG00000071246	ENSP00000167106;ENSP00000451613;ENSP00000451908	G3V4N9;Q7L8A9;Q96H02;Q9UBF4;Q9Y629	VASH1	Vasohibin-1
-0.307153	2.23087	0.67423	-3.70893	-0.123013	0.624197		ENSG00000071282	ENSP00000157600;ENSP00000380542;ENSP00000396515;ENSP00000400555;ENSP00000405049;ENSP00000411222;ENSP00000441100;ENSP00000486106	A0A0D9SEX6;B4DEY6;B4DG80;C9IYS1;F5GX84;F8WB09;H7C3D2;Q9NZU5	LMCD1	LIM and cysteine-rich domains protein 1
-0.43741	-0.233009	-0.665092	-0.284589	-0.230422	-0.132216		ENSG00000071462	ENSP00000265758;ENSP00000390048;ENSP00000390136;ENSP00000391410;ENSP00000391761;ENSP00000392039;ENSP00000394852;ENSP00000398314;ENSP00000398732;ENSP00000401191;ENSP00000404981;ENSP00000415387	A8K501;B3KR83;C9K060;E9PCQ7;F2Z3D9;F8VZ18;F8W1Y1;F8WD67;F8WD87;H7C0G4;H7C170;H7C439;O43709;Q96P12;Q9BQ58;Q9HBP9	WBSCR22	Probable 18S rRNA (guanine-N(7))-methyltransferase
-0.520452	-2.12051	-0.663707	NaN	-0.995406	-0.681475		ENSG00000071537	ENSP00000337053;ENSP00000450709;ENSP00000451144	G3V3B3;Q6UWT6;Q9P1T9;Q9UBV2;Q9UHK7	SEL1L	Protein sel-1 homolog 1
-0.415343	-1.86781	0.11943	1.13595	-0.317335	NaN		ENSG00000071539	ENSP00000166345;ENSP00000427528	C9K0T3;D3DTC0;H0YAL2;O15324;Q15645	TRIP13	Pachytene checkpoint protein 2 homolog
-1.24755	-1.65456	-1.18463	-2.05293	-1.65963	-2.35721		ENSG00000071553	ENSP00000358777;ENSP00000392375;ENSP00000396643;ENSP00000398511;ENSP00000408317;ENSP00000408470;ENSP00000411209;ENSP00000482243	A0A0C4DGX8;A6NLC6;A6QRJ1;A6ZKI4;B0S8I9;F2Z3L8;H7C0T7;H7C2Y8;Q15904;Q8NBT4;Q9H0C7	ATP6AP1	V-type proton ATPase subunit S1
-2.30713	0.441439	-0.117807	-0.181297	0.256437	0.0949774		ENSG00000071564	ENSP00000262965;ENSP00000344375;ENSP00000378813;ENSP00000396363;ENSP00000465251;ENSP00000465481;ENSP00000465510;ENSP00000465549;ENSP00000466052;ENSP00000466565;ENSP00000466952;ENSP00000466954;ENSP00000467388;ENSP00000467508;ENSP00000467972;ENSP00000468481;ENSP00000468487;ENSP00000480564	A0A0A0MRB7;A0A0A0MTS0;K7EJN4;K7EK65;K7EKB9;K7ELF3;K7EMM4;K7ENH8;K7ENI0;K7EPH6;K7EPS2;K7ERZ7;P15883;P15923;Q14208;Q14635;Q14636;Q2TB39;Q2TB40;Q9UPI9;X6REB3	TCF3	Transcription factor E2-alpha
-0.264147	-0.974954	-0.519045	-0.843687	0.955788	-0.302636		ENSG00000071575	ENSP00000155926;ENSP00000370874;ENSP00000384260	B2R851;B5MCX4;D6W510;F8WA18;Q92519	TRIB2	Tribbles homolog 2
-1.03223	0.325713	-0.201132	0.381228	0.896425	0.418928		ENSG00000071626	ENSP00000233078;ENSP00000337132;ENSP00000465433;ENSP00000467613;ENSP00000467680	K7EK33;K7EQ02;K7EQ55;Q96EP5;Q96MJ3;Q9NRR9	DAZAP1	DAZ-associated protein 1
-1.53389	1.31172	0.18668	-1.22793	-0.720284	0.825593		ENSG00000071655	ENSP00000156825;ENSP00000412302;ENSP00000464718;ENSP00000466670;ENSP00000477547;ENSP00000479427;ENSP00000482276;ENSP00000484202	A0A087WT34;A0A087WVG6;A0A087WZ12;A0A087X1H1;A0A0A0MTS6;A8K4B7;D6W5Z2;K7EIE8;O95983;Q6PIL9;Q6PJZ9;Q86XF4	MBD3	Methyl-CpG-binding domain protein 3
-0.311528	-0.308936	-0.0149431	NaN	-0.605066	-0.872228		ENSG00000071794	ENSP00000308944;ENSP00000376644;ENSP00000420106;ENSP00000420429;ENSP00000420745	A0A0C4DGA6;D3DNH3;H7C5K0;Q14527;Q14536;Q16051;Q7KYJ6;Q86YA5;Q92652;Q96KM9	HLTF	Helicase-like transcription factor
-0.06578	1.18876	0.461686	0.0438881	0.636702	0.632302		ENSG00000071859	ENSP00000158526;ENSP00000377225	A8KAQ4;B0S8I6;B2R997;Q14320;Q5HY37;Q6PJH5	FAM50A	Protein FAM50A
-2.53929	0.880953	0.324646	-1.59901	-0.58288	0.273123		ENSG00000071889	ENSP00000320521;ENSP00000352955;ENSP00000358655;ENSP00000358657;ENSP00000377202;ENSP00000392624;ENSP00000393086;ENSP00000396243;ENSP00000396845;ENSP00000397396;ENSP00000401367;ENSP00000404171;ENSP00000406340;ENSP00000407870;ENSP00000408973;ENSP00000415843;ENSP00000416146;ENSP00000478650	A6QRH6;A6QRH7;A6QRH8;B2RBI7;B4DFI8;D3DWX4;D3DWX8;F8WB47;F8WCK6;F8WD39;F8WEM7;F8WEW8;P98173;Q5HY75;Q5HY76;Q96H51;Q9BU27	FAM3A	Protein FAM3A
-1.42529	1.12234	1.34742	3.00954	0.548364	1.92059		ENSG00000071894	ENSP00000435761;ENSP00000478145;ENSP00000478161;ENSP00000483775;ENSP00000484669	A0A087WTV4;A0A087X101;E9PIM1;Q10570;Q96AF0	CPSF1	Cleavage and polyadenylation specificity factor subunit 1
NaN	-3.51509	NaN	NaN	NaN	NaN		ENSG00000071909	ENSP00000314650;ENSP00000386213;ENSP00000386497;ENSP00000401160;ENSP00000446237	B8ZZR2;F5H2J1;H7C1M9;Q53QE1;Q53T08;Q8IX64;Q8IX65;Q8IX66;Q8IX67;Q8IX68;Q8WXR4;Q96N94	MYO3B	Myosin-IIIb
-1.07337	NaN	NaN	-1.16983	-0.876522	-2.63594		ENSG00000071967	ENSP00000319141;ENSP00000364401;ENSP00000386739;ENSP00000402242	B2RE79;B4DWD7;C9JML1;Q53TN4;Q6KC16;Q6KC17;Q6P147;Q6ZR51;Q9H0Q8;Q9H5G5	CYBRD1	Cytochrome b reductase 1
NaN	NaN	NaN	-1.73236	NaN	NaN		ENSG00000071991	ENSP00000262150;ENSP00000401998;ENSP00000439593;ENSP00000463085;ENSP00000464477	B4E1V5;F5H1K0;F8VVI9;J3KTP3;J3QS15;Q9H159	CDH19	Cadherin-19
1.263	0.0263741	0.871603	-0.0933142	0.233521	0.694587		ENSG00000071994	ENSP00000167218;ENSP00000375940;ENSP00000397272;ENSP00000402524;ENSP00000439236;ENSP00000439467;ENSP00000439914;ENSP00000440117;ENSP00000440572;ENSP00000441098;ENSP00000441977;ENSP00000442815;ENSP00000444066;ENSP00000481860	A0A087WYJ3;E9PCU7;F5GWT2;F5GYS7;F5H4V9;F5H739;H0YFM2;H0YFS8;H0YFZ5;J3QK82;Q16342;Q58HM9;Q58HN0;Q9UH12	PDCD2	Programmed cell death protein 2
NaN	-0.228565	NaN	-2.22194	-0.564404	NaN		ENSG00000072041	ENSP00000266682;ENSP00000311645;ENSP00000390706;ENSP00000448308;ENSP00000449263;ENSP00000450145;ENSP00000475035	A8K592;B7Z2P7;E7ESJ5;F8VSG1;F8VX16;F8WJN6;Q9H2J7;Q9H9F5;S4R439	SLC6A15	Sodium-dependent neutral amino acid transporter B(0)AT2;Transporter
-0.62256	-2.24351	-1.79735	-1.77249	-1.49771	-1.87293		ENSG00000072042	ENSP00000370750;ENSP00000416395;ENSP00000450435;ENSP00000450651;ENSP00000450802;ENSP00000451280;ENSP00000452079;ENSP00000452108	A6NDK3;A8K062;B2RB26;B4DDW0;G3V234;G3V2G6;G3V3K0;G3V510;H0YJ46;Q0QD40;Q6IAH5;Q8TC12;Q9NRW0;Q9Y391	RDH11	Retinol dehydrogenase 11
0.59395	0.568486	-0.363966	0.520738	0.536391	1.17568		ENSG00000072062	ENSP00000309591;ENSP00000466289;ENSP00000466651;ENSP00000466660;ENSP00000466976;ENSP00000468352	K7EMV1;K7ENJ5;K7ERP6;P17612;Q15136;Q32P54;Q9H2Y0;Q9NRB4;Q9NRH9	KIN27;PRKACA	cAMP-dependent protein kinase catalytic subunit alpha
-1.68097	-1.41823	-1.17222	-0.539001	-1.1146	-0.185832		ENSG00000072071	ENSP00000340688;ENSP00000355328;ENSP00000465453;ENSP00000468197;ENSP00000468711	K7EK47;K7ERC3;K7ESH3;O94910;Q96IE7;Q9BU07;Q9HAR3	ADGRL1;LPHN1	Latrophilin-1
-0.79295	-0.074661	0.187187	-1.16474	0.342453	-0.382763		ENSG00000072110	ENSP00000193403;ENSP00000366035;ENSP00000377941;ENSP00000414272;ENSP00000439828;ENSP00000444422;ENSP00000450618;ENSP00000450625;ENSP00000450764;ENSP00000450903;ENSP00000450925;ENSP00000451086;ENSP00000452254;ENSP00000452423	B3V8S3;B4DHH3;B7TY16;G3V2E8;G3V2N5;G3V2W4;G3V2X9;G3V380;G3V5M4;H0YJ11;H0YJW3;H7C5W8;H9KV75;P12814;Q1HE25;Q9BTN1	ACTN1	Alpha-actinin-1
-0.53893	-0.359809	1.23366	NaN	NaN	1.66905		ENSG00000072121	ENSP00000251119;ENSP00000450431;ENSP00000450603;ENSP00000452142	B1B5Y3;B4E2U3;G3V230;G3V2D8;O15035;Q68DK2;Q68DT9;Q6AW90;Q6ZR50;Q7Z3A4;Q7Z3I1;Q8N4W7;Q96H43	ZFYVE26	Zinc finger FYVE domain-containing protein 26
NaN	-0.707732	-0.308325	NaN	NaN	3.2251		ENSG00000072133	ENSP00000262752;ENSP00000483896	B2R854;B7ZL90;Q6FHX2;Q8WX28;Q9H4S6;Q9UK32	RPS6KA6	Ribosomal protein S6 kinase alpha-6
-0.384993	1.07927	-0.212113	-0.241676	0.304439	-0.318979		ENSG00000072134	ENSP00000261495;ENSP00000320543;ENSP00000378980;ENSP00000378982;ENSP00000378988;ENSP00000378990;ENSP00000459542;ENSP00000459678;ENSP00000460193;ENSP00000462392;ENSP00000462426;ENSP00000462465;ENSP00000462606;ENSP00000462958;ENSP00000463141;ENSP00000463627;ENSP00000463769	A8MTV8;B3KRX8;E9PBC1;E9PBC2;F6PQP6;I3L2B2;I3L2H1;I3L356;J3KSA6;J3KSC7;J3KSF8;J3KSR0;J3KTF6;J3QKL8;J3QLN2;J3QQJ8;O95207;O95208;Q52LD0;Q9H7Z2;Q9UPT7	EPN2	Epsin-2
-0.866208	1.39638	1.97379	0.819349	NaN	0.650193		ENSG00000072135	ENSP00000175756;ENSP00000310092;ENSP00000387031;ENSP00000411750	B4E1E6;E7EMB8;F8WBM9;Q53P42;Q99952	PTPN18	Tyrosine-protein phosphatase non-receptor type 18
NaN	NaN	-0.0627353	2.63379	2.88335	1.25246		ENSG00000072163	ENSP00000326888;ENSP00000347240;ENSP00000386252;ENSP00000386345;ENSP00000386383;ENSP00000386570;ENSP00000386637;ENSP00000386907;ENSP00000387002;ENSP00000388611;ENSP00000397253;ENSP00000443794;ENSP00000484949	A0A087X2F9;A6NLH0;B4DMV1;F5H6E6;F8WEF3;H0Y592;Q7Z4I2;Q7Z4I6;Q7Z4I7;Q7Z4I8;Q8NFE7;Q9HA13	LIMS2	LIM and senescent cell antigen-like-containing domain protein 2
NaN	NaN	NaN	NaN	4.22079	NaN		ENSG00000072182	ENSP00000326627;ENSP00000350786	Q53SB7;Q6GMS1;Q6PIN9;Q96FT7;Q9NQA4	ASIC4	Acid-sensing ion channel 4
-1.50975	0.817359	0.339811	NaN	-0.0278282	1.11454		ENSG00000072195	ENSP00000311684;ENSP00000379917;ENSP00000379919;ENSP00000379920;ENSP00000379926;ENSP00000383902;ENSP00000387344;ENSP00000390353;ENSP00000393134;ENSP00000397514;ENSP00000406530;ENSP00000410986;ENSP00000414549;ENSP00000479190	A0A087WV53;A8K0G6;A8MRU0;B9ZVR7;C9J8D8;C9JWU5;F8WCA7;G5E9J7;H0Y3W0;H7BZM6;H7C3Y5;Q15772;Q27J74;Q695L1;Q6FGA6;Q6ZQW1;Q6ZTL8;Q9P2P9	SPEG	Striated muscle preferentially expressed protein kinase
NaN	1.99271	NaN	NaN	NaN	NaN		ENSG00000072201	ENSP00000263925;ENSP00000302879;ENSP00000421897;ENSP00000424364;ENSP00000425135;ENSP00000426445	A0A0B4J209;D6RAH9;D6RB76;D6RE08;Q4W5K7;Q8N4C2;Q8TBB1;Q96MJ7;Q9BY20	LNX1	E3 ubiquitin-protein ligase LNX
0.465398	-0.807268	0.716356	-0.105497	-0.360783	0.0316219		ENSG00000072210	ENSP00000176643;ENSP00000345774;ENSP00000378942;ENSP00000395845;ENSP00000458397;ENSP00000458942;ENSP00000459977;ENSP00000461235;ENSP00000461916;ENSP00000462933;ENSP00000462964;ENSP00000463128;ENSP00000463637;ENSP00000463924;ENSP00000464153;ENSP00000464453;ENSP00000466814;ENSP00000486085;ENSP00000486283;ENSP00000487353	C9JGJ2;I3L0X1;I3L1M4;I3L2W1;I3L4G6;J3KTD9;J3KTG1;J3QKK9;J3QQV9;J3QRD1;J3QS00;K7EN73;P51648;Q6I9T3;Q93011;Q96J37	ALDH3A2	Fatty aldehyde dehydrogenase
-0.78309	-1.97787	-1.66883	-3.63463	-3.46871	-2.50973		ENSG00000072274	ENSP00000353224;ENSP00000376197;ENSP00000390133;ENSP00000402839;ENSP00000414015	D3DXB0;F8WBE5;G3V0E5;H7C3V5;P02786;Q1HE24;Q59G55;Q9UCN0;Q9UCU5;Q9UDF9;Q9UK21	TFRC	Transferrin receptor protein 1;Transferrin receptor protein 1, serum form
-3.54711	-2.54903	-1.27877	NaN	-0.574908	-1.30991		ENSG00000072310	ENSP00000261646;ENSP00000348069;ENSP00000379100;ENSP00000379106;ENSP00000411516;ENSP00000463474;ENSP00000464923;ENSP00000465747;ENSP00000466453;ENSP00000466643;ENSP00000474121	B0I4X3;B0I4X4;B5MD58;D3DXC4;F6V242;J3QLB6;K7EIW8;K7EKR7;K7EMD1;K7EMT8;P36956;Q16062;Q59F52;Q6P4R7;Q6PFW7;Q6PJ36;Q8TAK9;S4R3B4;X6RBE4	SREBF1	Processed sterol regulatory element-binding protein 1;Sterol regulatory element-binding protein 1
0.793568	-0.471337	0.575546	-0.216465	0.352115	-0.659528		ENSG00000072364	ENSP00000265343;ENSP00000367858;ENSP00000395268;ENSP00000409069	B2RP19;B7WPD2;C9JCE0;H7C319;Q498B2;Q59FB3;Q6P592;Q8TDR1;Q9P0E4;Q9UHB7	AFF4	AF4/FMR2 family member 4
1.21901	1.16368	0.324288	0.0701141	-0.299633	-0.0326695		ENSG00000072401	ENSP00000363019;ENSP00000479814	A0A087WW00;A6NLF6;A8K786;P51668	UBE2D1	Ubiquitin-conjugating enzyme E2 D1
0.643028	0.646423	0.470696	0.443772	0.19222	-0.0271335		ENSG00000072415	ENSP00000261681;ENSP00000450550;ENSP00000450656;ENSP00000451488	A1L380;G3V2B0;G3V2H1;Q7Z631;Q86T98;Q8N3R9;Q8N7I5;Q9H9Q0	MPP5	MAGUK p55 subfamily member 5
NaN	1.07409	-0.289244	-0.169324	0.323658	NaN		ENSG00000072422	ENSP00000338671;ENSP00000350595	O94844	RHOBTB1	Rho-related BTB domain-containing protein 1
-0.75456	0.516679	-0.0584865	0.308766	-0.82038	0.384247		ENSG00000072501	ENSP00000323421;ENSP00000364489;ENSP00000413509;ENSP00000476416;ENSP00000476958	G8JLG1;H0Y7K8;O14995;Q14683;Q16351;Q2M228;V9GY57;V9GYN9	SMC1A	Structural maintenance of chromosomes protein;Structural maintenance of chromosomes protein 1A
-0.415155	0.728004	0.158616	0.168818	1.1828	0.9397		ENSG00000072506	ENSP00000168216;ENSP00000364447;ENSP00000364453	Q5H927;Q5H928;Q6IBS9;Q8TCV9;Q96HD5;Q99714	HSD17B10	3-hydroxyacyl-CoA dehydrogenase type-2
-0.63337	-0.110697	0.0758471	-1.8399	0.433986	-0.249457		ENSG00000072518	ENSP00000294247;ENSP00000355091;ENSP00000367041;ENSP00000385751;ENSP00000386128;ENSP00000415494;ENSP00000421075;ENSP00000423452;ENSP00000423844;ENSP00000423974;ENSP00000425765;ENSP00000437509;ENSP00000444859;ENSP00000444956	A0A0A6YYS3;E7ETY4;E9PC69;F5H4F6;F5H4J8;F5H6N2;F6UPU4;Q15449;Q15524;Q5DNC5;Q5XGA3;Q68A18;Q7KZI7;Q96HB3;Q96RG0	MARK2	Serine/threonine-protein kinase MARK2
NaN	-1.50158	-1.32577	0.104599	0.477543	NaN		ENSG00000072571	ENSP00000185942;ENSP00000351554;ENSP00000377492;ENSP00000402673;ENSP00000428406;ENSP00000428481	A8K3G2;B4E114;D3DQK9;D3DQL0;E5RI30;E5RIH2;E9PCS0;O75330;Q32N02;Q92767	HMMR	Hyaluronan mediated motility receptor
0.0109675	NaN	0.352302	NaN	-2.52964	2.06232		ENSG00000072609	ENSP00000266880;ENSP00000320557;ENSP00000392395;ENSP00000398735;ENSP00000416431;ENSP00000441837;ENSP00000443237;ENSP00000443761;ENSP00000445371;ENSP00000475247;ENSP00000478791;ENSP00000483699	A0A087WUN4;A0A087X0W6;A0A096P6K8;A6NEN5;B4DZ77;B4E2L6;F5GWH4;F5H375;F5H5P5;F5H829;Q96EP1;Q96SL3;Q9NRT4;Q9NT32;Q9NVD5;U3KPU9	CHFR	E3 ubiquitin-protein ligase CHFR
NaN	NaN	-0.97266	NaN	-1.49228	-3.79727		ENSG00000072657	ENSP00000261180;ENSP00000447822	A5PL19;H0YHU0;Q6UWJ4;Q9UKU6	TRHDE	Thyrotropin-releasing hormone-degrading ectoenzyme
-0.765695	-1.4556	-1.46129	-2.45309	-2.35742	-2.72183		ENSG00000072682	ENSP00000166534;ENSP00000353772;ENSP00000368379;ENSP00000368394;ENSP00000368398;ENSP00000378593;ENSP00000384999;ENSP00000389523;ENSP00000391257;ENSP00000394953;ENSP00000395956;ENSP00000396495;ENSP00000403883;ENSP00000405406;ENSP00000413542	A8MXE0;C9JCP0;C9JFJ1;C9JIG4;C9JN43;C9JX45;D3DQ85;D3DQ86;E7ENX0;E7EPI9;E7ERI1;O15460;Q8WWN0	P4HA2	Prolyl 4-hydroxylase subunit alpha-2
NaN	NaN	2.25919	NaN	NaN	NaN		ENSG00000072694	ENSP00000236937;ENSP00000351497;ENSP00000356937;ENSP00000356938;ENSP00000386038;ENSP00000404329	A6H8N3;O95649;P31994;Q53X85;Q5VXA9;Q8NIA1	FCGR2B	Low affinity immunoglobulin gamma Fc region receptor II-b
0.62863	0.292268	0.0395145	1.23749	-3.0366	0.277502		ENSG00000072736	ENSP00000264008;ENSP00000300659;ENSP00000331324;ENSP00000445670;ENSP00000454451;ENSP00000455113;ENSP00000456120;ENSP00000456307;ENSP00000456379;ENSP00000457441;ENSP00000460533	F8VPH9;H3BR83;H3BRM3;H3BRS1;H3BU30;I3L3K7;O75211;Q12968;Q14516;Q99840;Q99841;Q99842	NFATC3	Nuclear factor of activated T-cells, cytoplasmic 3
0.70128	0.139416	-0.554039	-0.399937	0.422833	0.0669799		ENSG00000072756	ENSP00000251607;ENSP00000280591;ENSP00000342985;ENSP00000380881;ENSP00000385745;ENSP00000388615;ENSP00000400394;ENSP00000415100	A8K2Z6;B7WP13;C9JKA2;C9JRS7;F8W8C3;Q8ND57;Q96Q11;Q9BS97;Q9Y362	TRNT1	CCA tRNA nucleotidyltransferase 1, mitochondrial
0.48361	-0.0739744	1.7164	-0.665	-0.440828	-0.235434		ENSG00000072778	ENSP00000325395;ENSP00000344152;ENSP00000349297;ENSP00000438689;ENSP00000442082;ENSP00000462366;ENSP00000462611;ENSP00000463246;ENSP00000464254;ENSP00000465353;ENSP00000466487;ENSP00000467920	B4DEB6;F5H2A9;G3V1M7;J3KS89;J3KSR4;J3QKU9;J3QRJ8;J9JID6;K7EJW8;K7EMF8;K7EQP4;O76056;P49748;Q8WUL0	ACADVL	Very long-chain specific acyl-CoA dehydrogenase, mitochondrial
-1.23739	2.00392	-0.554039	-0.499474	0.18991	-0.282693		ENSG00000072786	ENSP00000176763;ENSP00000428806	A6ND35;B2R8F5;B3KMY1;H0YB71;O94804;Q6NSK0;Q9UIW4	STK10	Serine/threonine-protein kinase 10
0.949337	0.494312	-0.0306931	1.19567	-0.89162	0.726019		ENSG00000072803	ENSP00000265094;ENSP00000296933;ENSP00000377391;ENSP00000427777;ENSP00000428753;ENSP00000429818;ENSP00000430104;ENSP00000431100	B2RC98;E5RG78;E5RGC1;E5RH92;Q9P2S8;Q9P2S9;Q9UKB1;Q9Y4C6	FBXW11	F-box/WD repeat-containing protein 11
NaN	NaN	NaN	-3.40636	2.59276	1.77259		ENSG00000072818	ENSP00000158762;ENSP00000458173;ENSP00000459422;ENSP00000460054;ENSP00000460735;ENSP00000460803;ENSP00000461314	I3L0K9;I3L268;I3L2Z4;I3L3X6;Q15027;Q53XN9	ACAP1	Arf-GAP with coiled-coil, ANK repeat and PH domain-containing protein 1
NaN	-0.375157	0.67423	1.55115	-0.470014	NaN		ENSG00000072840	ENSP00000264956;ENSP00000426774	E9PCN4;P57679	EVC	Ellis-van Creveld syndrome protein
1.00143	1.52444	-0.269186	-0.212191	-0.240352	-2.31664		ENSG00000072849	ENSP00000158771;ENSP00000458296;ENSP00000458448;ENSP00000459072;ENSP00000459083;ENSP00000459154;ENSP00000460671;ENSP00000461603;ENSP00000467794	I3L0R8;I3L1S8;I3L1T3;I3L1W3;I3L3R8;I3L4W7;K7EQE8;Q9GZP9;Q9Y3A7	DERL2	Derlin-2
NaN	NaN	-2.32577	NaN	NaN	NaN		ENSG00000072858	ENSP00000264852;ENSP00000377416	Q17RR4;Q9NXL6	SIDT1	SID1 transmembrane family member 1
NaN	-1.79359	0.138177	0.00824642	0.611374	1.19209		ENSG00000072864	ENSP00000345892;ENSP00000379642;ENSP00000379643;ENSP00000459863;ENSP00000459875;ENSP00000459889;ENSP00000459918;ENSP00000460436;ENSP00000460996;ENSP00000461729;ENSP00000461748	I3L2R3;I3L2R9;I3L2S8;I3L2T8;I3L3G9;I3L464;I3L522;I3L533;Q49AQ2;Q9NXR1	NDE1	Nuclear distribution protein nudE homolog 1
NaN	NaN	NaN	NaN	NaN	-1.30131		ENSG00000072952	ENSP00000401205;ENSP00000412130;ENSP00000431845;ENSP00000432067;ENSP00000432312;ENSP00000432325;ENSP00000432436;ENSP00000433296;ENSP00000433970;ENSP00000434741;ENSP00000435658;ENSP00000437784;ENSP00000448278;ENSP00000453013	B7Z3T4;B7Z6I2;B7Z9A3;E9PJ61;E9PNK7;E9PQY6;E9PRG4;E9PRH0;F5H6A1;H0YCL0;H0YDM7;H0YI08;J3KQZ7;Q17S00;Q9UNY1;Q9Y6F6	MRVI1	Protein MRVI1
0.0187025	0.395361	-1.53222	0.774702	-1.28171	-0.212304		ENSG00000072954	ENSP00000187762;ENSP00000469721	A8K9P9;M0QYB6;Q9H6F2	TMEM38A	Trimeric intracellular cation channel type A
-0.382635	0.0850356	0.502375	0.761914	0.634596	0.224267		ENSG00000072958	ENSP00000291439;ENSP00000388996;ENSP00000411498;ENSP00000465224;ENSP00000466858;ENSP00000467417;ENSP00000467721;ENSP00000468015;ENSP00000468140;ENSP00000482949	A0A087WZX7;E7ENJ6;K7EJL1;K7ENA7;K7EPJ8;K7EQ90;K7EQX3;K7ER75;Q4TTY5;Q9BXS5	AP1M1	AP-1 complex subunit mu-1
-1.02128	-1.91748	-1.30336	NaN	-1.42467	-0.9032		ENSG00000073008	ENSP00000187830;ENSP00000340870;ENSP00000383907;ENSP00000385344;ENSP00000402060;ENSP00000466447	A0A0A0MSA9;A0A0C4DG49;B4DTS9;F8W7D4;K7EMC6;P15151;P15152;Q15267;Q15268;Q96BJ1	PVR	Poliovirus receptor
-1.24035	-0.158839	3.67423	-3.64922	-0.15618	0.546688		ENSG00000073050	ENSP00000262887;ENSP00000443671;ENSP00000470045;ENSP00000470391;ENSP00000471159;ENSP00000472128	F5H8D7;M0QYS5;M0QZ96;M0R0D2;M0R1U8;P18887;Q6IBS4;Q9HCB1	XRCC1	DNA repair protein XRCC1
-1.20689	NaN	-0.273303	-2.60586	-1.78525	0.972121		ENSG00000073060	ENSP00000261693;ENSP00000343795;ENSP00000414979;ENSP00000442862;ENSP00000443454;ENSP00000444851	B7ZKQ9;F5H4X0;F5H5E8;F8W8N0;Q14016;Q52LZ5;Q6KFX4;Q8WTV0	SCARB1	Scavenger receptor class B member 1
-2.07969	0.0385106	0.469116	0.638031	0.841146	0.490715		ENSG00000073111	ENSP00000265056;ENSP00000417800;ENSP00000418930;ENSP00000419802;ENSP00000420007;ENSP00000420528	C9J013;C9JZ21;F8WDM3;H0Y8E6;H7C4N9;P49736;Q14577;Q15023;Q8N2V1;Q969W7;Q96AE1;Q9BRM7	MCM2	DNA replication licensing factor MCM2
-2.12553	NaN	1.78971	2.73931	1.82932	0.0652304		ENSG00000073150	ENSP00000159647;ENSP00000379183;ENSP00000384148	B7Z684;F8W8Y4;Q96RD5;Q96RD6;Q9UGX8	PANX2	Pannexin-2
-1.04877	2.6142	NaN	0.616004	0.821383	-3.69773		ENSG00000073169	ENSP00000483593	A0A087X0Q9	SELO
-0.62877	-0.499145	0.182982	NaN	0.650117	-1.94664		ENSG00000073331	ENSP00000177648;ENSP00000398048;ENSP00000423978;ENSP00000424492;ENSP00000425273;ENSP00000425559;ENSP00000426044	B3KUH8;B4E0R2;B4E3G1;D6RB29;D6RDN6;F5H138;Q68CI9;Q6P9F9;Q6ZNK4;Q96QP1;Q9P201	ALPK1	Alpha-protein kinase 1
-1.17584	NaN	0.349225	NaN	NaN	4.69459		ENSG00000073350	ENSP00000167462;ENSP00000364375;ENSP00000376333;ENSP00000461953;ENSP00000462439;ENSP00000463150;ENSP00000463390;ENSP00000463501;ENSP00000463721;ENSP00000464397;ENSP00000464451;ENSP00000464483;ENSP00000464598;ENSP00000464603	J3KRE1;J3KSD5;J3QKM6;J3QL58;J3QLD8;J3QLV4;J3QRV5;J3QRZ8;J3QS20;J3QSA6;Q14521;Q6P1M3;Q9BR62	LLGL2	Lethal(2) giant larvae protein homolog 2
0.396645	2.38191	0.591768	-0.365456	0.316772	2.55323		ENSG00000073417	ENSP00000311453;ENSP00000340679;ENSP00000378056;ENSP00000431976;ENSP00000432309;ENSP00000452907;ENSP00000453808;ENSP00000454094	B3KXE6;E9PIJ0;H0YKR1;H0YMZ7;H0YNP3;O60658;Q6P9H3;Q969I1;Q96PC9;Q96PD0;Q96PD1;Q96T71;Q9UMB7;Q9UMC3	PDE8A	High affinity cAMP-specific and IBMX-insensitive 3',5'-cyclic phosphodiesterase 8A
-1.44081	-1.51509	-4.32577	0.194719	-0.770458	NaN		ENSG00000073464	ENSP00000370209;ENSP00000370213;ENSP00000403064;ENSP00000405754	A1L3U1;B7Z5Z4;E9PFB5;G3XAG5;P51793;Q9UBU1	CLCN4	Chloride channel protein;H(+)/Cl(-) exchange transporter 4
-0.654675	0.581774	0.356054	-0.0437932	NaN	1.02716		ENSG00000073536	ENSP00000354075;ENSP00000413572;ENSP00000465420;ENSP00000466588;ENSP00000466764;ENSP00000468339	A0A0A0MRH0;K7EK23;K7EN33;K7ERN7;O60868;Q59GJ8;Q9BU54;Q9NVX2	NLE1	Notchless protein homolog 1
0.141175	-1.01516	0.228992	0.618232	-0.458657	-1.94067		ENSG00000073578	ENSP00000264932;ENSP00000421911;ENSP00000422404;ENSP00000425077;ENSP00000426514;ENSP00000427703;ENSP00000484230	A0A087X1I3;A8K5J6;B4DJ60;D6REB7;D6RFM5;E9PBJ5;H0Y8S2;H0Y8X1;P31040;Q16395;Q59GW8;Q8IW48;Q9UMY5	SDHA	Succinate dehydrogenase [ubiquinone] flavoprotein subunit, mitochondrial
1.00362	0.393939	0.115196	-0.0196276	-0.660223	-0.399035		ENSG00000073584	ENSP00000323967;ENSP00000367039;ENSP00000392958;ENSP00000411607;ENSP00000445370;ENSP00000462381;ENSP00000462475;ENSP00000462857;ENSP00000463216;ENSP00000463282;ENSP00000463405;ENSP00000464061;ENSP00000464501;ENSP00000464511;ENSP00000466608	B3KMC1;B4DFR4;B4DGM3;C0IMW4;C0IMW5;C0IMW7;H7C048;H7C3F6;J3KS99;J3KT85;J3QKS7;J3QKX6;J3QL66;J3QR61;J3QS32;K7EMQ8;O43539;Q969G3	SMARCE1	SWI/SNF-related matrix-associated actin-dependent regulator of chromatin subfamily E member 1
NaN	NaN	NaN	NaN	-0.544745	NaN		ENSG00000073605	ENSP00000312584;ENSP00000353465;ENSP00000377729;ENSP00000377733;ENSP00000415049;ENSP00000428217;ENSP00000428712;ENSP00000429265;ENSP00000430157;ENSP00000463519	B2CM71;B2CM72;B2CM73;B4DKK7;J3QLF0;Q7Z377;Q8TAX9;Q8WY76;Q9NX71;Q9P163	GSDMB;GSDML	Gasdermin-B
NaN	0.271206	0.0237436	-0.464707	0.15512	-0.124633		ENSG00000073614	ENSP00000372265;ENSP00000382688;ENSP00000438203;ENSP00000440622;ENSP00000443854;ENSP00000444251	A8MV76;E7EV89;F5GZ99;F5GZR8;F5H1F7;F5H322;P29375;Q4LE72;Q86XZ1	KDM5A	Lysine-specific demethylase 5A
NaN	NaN	-1.44125	2.43341	NaN	NaN		ENSG00000073670	ENSP00000200557;ENSP00000347856;ENSP00000443773;ENSP00000465537	B4DKD2;H7BY08;K7EKA8;O75078;Q14808;Q14809;Q14810	ADAM11	Disintegrin and metalloproteinase domain-containing protein 11
0.746335	-1.17139	0.922158	1.83237	-0.172482	-0.686234		ENSG00000073711	ENSP00000264977;ENSP00000334748;ENSP00000400980;ENSP00000419344	A8KAE7;B4DNU1;B7ZAE3;H7C1M1;Q06189;Q06190;Q9NPQ5	PPP2R3A	Serine/threonine-protein phosphatase 2A regulatory subunit B'' subunit alpha
1.09952	-0.594661	0.0703731	-1.52307	-0.329247	-0.465733		ENSG00000073712	ENSP00000340391;ENSP00000342858;ENSP00000378993;ENSP00000382243;ENSP00000450506;ENSP00000450741;ENSP00000451084;ENSP00000451085;ENSP00000451134;ENSP00000451268;ENSP00000452472	B5TJY2;G3V281;G3V379;G3V3J0;G3V5R2;H0YJ34;H0YJB6;Q14840;Q86TY7;Q96AC1	FERMT2	Fermitin family homolog 2
NaN	NaN	1.06418	NaN	NaN	NaN		ENSG00000073737	ENSP00000350154;ENSP00000388066;ENSP00000388564;ENSP00000389241;ENSP00000391214;ENSP00000407167;ENSP00000407747;ENSP00000473337	B7Z416;C9J430;D3DPC1;Q5RKX1;Q9BPW9;Q9NRA9;Q9NRB0	DHRS9	Dehydrogenase/reductase SDR family member 9
0.9516	2.29227	NaN	-3.05406	-2.66757	-1.46574		ENSG00000073756	ENSP00000356438;ENSP00000454130	A8K802;P35354;Q16876;Q6ZYK7	COX-2;PTGS2	Prostaglandin G/H synthase 2
0.889742	-0.365046	0.216673	-0.506305	0.591008	-0.293581		ENSG00000073792	ENSP00000320204;ENSP00000371634;ENSP00000410242;ENSP00000413787	A0A4Z0;B3FTN2;B3FTN3;B3FTN4;F8W930;Q9Y6M1	IGF2BP2	Insulin-like growth factor 2 mRNA-binding protein 2
NaN	1.23843	0.903172	-0.281472	0.0557899	0.7032		ENSG00000073803	ENSP00000265026;ENSP00000389495;ENSP00000389798;ENSP00000390323;ENSP00000392223;ENSP00000399910;ENSP00000403561;ENSP00000405163;ENSP00000405233;ENSP00000407361;ENSP00000409325;ENSP00000411483;ENSP00000412037;ENSP00000415712	B2R6U2;B4DLE3;B4DMV2;B4DZJ4;C9IYH2;C9J4W2;C9JP65;D3DNU1;F8WF41;H7C459;O43283;Q05BY6;Q15450;Q2NKN3	MAP3K13	Mitogen-activated protein kinase kinase kinase 13
NaN	NaN	-0.645311	-0.564493	-0.188601	NaN		ENSG00000073849	ENSP00000169298;ENSP00000388789;ENSP00000388928;ENSP00000389337;ENSP00000390793;ENSP00000397273;ENSP00000399525;ENSP00000400547;ENSP00000403063;ENSP00000407631;ENSP00000411518;ENSP00000412221;ENSP00000412821;ENSP00000414504;ENSP00000415886;ENSP00000416163	A8KA14;B2R513;C9IYS8;C9J6X5;C9JAT4;C9JFM4;C9JH16;C9JI90;C9JKG0;C9JPG6;C9JR47;C9JTR0;C9JVK7;C9K0R8;D3DNV3;H7C472;P15907	ST6GAL1	Beta-galactoside alpha-2,6-sialyltransferase 1
NaN	0.37027	NaN	NaN	NaN	NaN		ENSG00000073910	ENSP00000369565;ENSP00000369600;ENSP00000398010;ENSP00000434694;ENSP00000445043	A0A0C4DFX2;B1ALA1;H0YE00;Q5JS89;Q5TBA9;Q9Y3N6	FRY	Protein furry homolog
0.70458	-0.222041	-0.44281	-0.419092	0.182071	0.0150266		ENSG00000073921	ENSP00000348718;ENSP00000377015;ENSP00000431545;ENSP00000431728;ENSP00000432509;ENSP00000432976;ENSP00000433166;ENSP00000433303;ENSP00000433846;ENSP00000434884;ENSP00000435311;ENSP00000435499;ENSP00000435737;ENSP00000435807;ENSP00000436508;ENSP00000436852;ENSP00000436958;ENSP00000487119	B4DTM3;E9PI56;E9PJT1;E9PK13;E9PKP6;E9PLJ8;E9PN05;F8VPG7;H0YCY1;H0YD48;H0YE97;H0YEF7;H0YEH1;H0YEY8;O60700;Q13492;Q4LE54;Q6GMQ6;Q86XZ9	PICALM	Phosphatidylinositol-binding clathrin assembly protein
0.518245	-0.698687	0.318749	-0.0397992	-0.414161	-0.910275		ENSG00000073969	ENSP00000381293;ENSP00000478614;ENSP00000481714;ENSP00000458184;ENSP00000458221;ENSP00000459646;ENSP00000460152;ENSP00000461448;ENSP00000467779	A8K2D9;B4DFA2;P46459;Q8N6D7;Q9UKZ2;I3L0L3;I3L0N3;I3L2G1;I3L338;I3L4Q9;K7EQD6	NSF;NSF	Vesicle-fusing ATPase
NaN	-1.87766	NaN	NaN	-0.229244	-0.420891		ENSG00000074047	ENSP00000312694;ENSP00000344473;ENSP00000354586;ENSP00000390436;ENSP00000397488;ENSP00000398992;ENSP00000400593;ENSP00000402383;ENSP00000403715;ENSP00000415773;ENSP00000441454	A0A0A0MR29;F2Z2B4;H0YG23;H7C1U2;O60252;O60253;O60254;O60255;P10070;Q15590;Q15591;Q1PSW9;Q4JHT4	GLI2	Zinc finger protein GLI2
0.274532	0.107843	-0.430739	0.856671	0.668103	-1.68556		ENSG00000074054	ENSP00000263710;ENSP00000380717;ENSP00000386442;ENSP00000389372;ENSP00000392886;ENSP00000400562;ENSP00000402101;ENSP00000441625	A2RU21;B7ZLX3;C9J151;C9JP76;F5GWS0;F8WA11;H0Y5T1;O75118;Q2KHQ9;Q5H9P0;Q7Z460;Q8N5B8;Q9BQT5	CLASP1	CLIP-associating protein 1
0.1905	0.714225	-0.0691133	0.702032	0.591725	0.596874		ENSG00000074071	ENSP00000177742;ENSP00000380531;ENSP00000479049	A0A087WUZ8;C9JJ19;P82930;Q9BVI7	MRPS34	28S ribosomal protein S34, mitochondrial
NaN	NaN	NaN	NaN	2.87029	-0.123036		ENSG00000074181	ENSP00000263388;ENSP00000468879;ENSP00000470661;ENSP00000473138	M0QX38;M0QZN3;M0R3C9;Q9UEB3;Q9UM47;Q9UPL3;Q9Y6L8	NOTCH3	Neurogenic locus notch homolog protein 3;Notch 3 extracellular truncation;Notch 3 intracellular domain
0.94815	-0.154619	-0.163073	-0.0958104	-0.156481	-0.101734		ENSG00000074201	ENSP00000263309;ENSP00000432570;ENSP00000433741;ENSP00000433919;ENSP00000434311;ENSP00000434963;ENSP00000436245;ENSP00000475218	B2RCS9;E9PJF4;E9PMI6;E9PQ83;H0YEN9;J3KN38;P54105;Q0VDK6;Q9NRD2;Q9NRD3;U3KPU0	CLNS1A	Methylosome subunit pICln
1.22286	NaN	-3.32577	NaN	NaN	NaN		ENSG00000074211	ENSP00000335083;ENSP00000372042;ENSP00000422374;ENSP00000423649;ENSP00000423650;ENSP00000425247	A8MSY7;B7Z3Y1;D6R943;Q7Z4V7;Q8NEC4;Q9H3G7;Q9Y2T4	PPP2R2C	Serine/threonine-protein phosphatase 2A 55 kDa regulatory subunit B gamma isoform
NaN	-0.643602	-0.956247	0.994724	1.60726	0.718834		ENSG00000074219	ENSP00000310701;ENSP00000366419;ENSP00000437928;ENSP00000469640;ENSP00000469672;ENSP00000471743;ENSP00000472109;ENSP00000472397	B4DTJ6;M0R1A5;M0R1T9;M0R290;Q15562;Q8NA25;Q96IG3	TEAD2	Transcriptional enhancer factor TEF-4
-0.0448125	-1.55256	0.103073	0.381415	0.0104699	-0.0536976		ENSG00000074266	ENSP00000263360;ENSP00000315587;ENSP00000338186;ENSP00000431778;ENSP00000436084;ENSP00000437318	A8K7V5;E9PJK2;E9PMU3;H0YEL4;O00149;O75530;Q6NTH2;Q7LDA5;Q7LDG8;Q86VV2;Q9UNY7	EED	Polycomb protein EED
0.57013	0.069875	0.216089	-0.268467	0.380241	-0.356039		ENSG00000074319	ENSP00000251968;ENSP00000438471;ENSP00000463213;ENSP00000464386	F5H442;J3QKS4;J3QRU6;Q99816;Q9BUM5	TSG101	Tumor susceptibility gene 101 protein
0.0892625	0.720129	-0.400732	-0.0969267	0.0302329	-0.35219		ENSG00000074356	ENSP00000373657;ENSP00000466165;ENSP00000467742	B3KWG7;K7ELP6;K7EQA5;Q53F19;Q7L406;Q96FK1;Q9NXZ4	C17orf85	Uncharacterized protein C17orf85
-0.335907	-1.76537	-0.236271	-1.1894	NaN	-0.821989		ENSG00000074410	ENSP00000178638;ENSP00000343088;ENSP00000403028	B2RE24;B3KUB4;O43570;Q53YE5;Q9BWG2	CA12	Carbonic anhydrase 12
-0.63989	0.89226	1.17991	0.712031	0.35452	1.08315		ENSG00000074416	ENSP00000265052;ENSP00000381173;ENSP00000381176;ENSP00000402798;ENSP00000404146;ENSP00000417060;ENSP00000417489;ENSP00000417689;ENSP00000419340;ENSP00000420125	A0A0C4DFN3;B3KRC2;B7Z9D1;C9J8Q3;C9JAM4;E7EWX8;H7C4E0;H7C599;H7C5K5;Q6IBG9;Q96AA5;Q99685	MGLL	Monoglyceride lipase
-0.318072	NaN	-0.64374	NaN	-6.64146	-2.12304		ENSG00000074527	ENSP00000339436;ENSP00000340998;ENSP00000444432;ENSP00000447292;ENSP00000447594	B2RNC2;F8W0I7;Q658K9;Q7L3F1;Q7L9D6;Q7Z5B6;Q9BZP1;Q9HB63;Q9NT44;Q9P133	NTN4	Netrin-4
-0.309285	1.47669	0.303392	-1.08444	-0.47965	2.30893		ENSG00000074582	ENSP00000352219;ENSP00000375957;ENSP00000375958;ENSP00000375959;ENSP00000389402;ENSP00000391007;ENSP00000395440;ENSP00000397293;ENSP00000398957;ENSP00000404999;ENSP00000406494;ENSP00000412729;ENSP00000413908;ENSP00000416169	B3KTW9;C9J1S9;C9J4Q9;C9J8G3;C9JAS4;H7BZF6;H7C492;Q7Z2V7;Q9Y276	BCS1L	Mitochondrial chaperone BCS1
0.192093	0.0374539	0.603841	NaN	0.380747	0.452093		ENSG00000074590	ENSP00000261402;ENSP00000446873;ENSP00000448288;ENSP00000449990	A7MD39;F8VSH4;F8VXF0;F8VZ96;O60285;Q96KA8	NUAK1	NUAK family SNF1-like kinase 1
0.67076	-1.50714	0.0424738	0.263867	-0.23643	0.21654		ENSG00000074603	ENSP00000300141;ENSP00000318111;ENSP00000339208;ENSP00000351817;ENSP00000379013;ENSP00000452643;ENSP00000452719;ENSP00000453756;ENSP00000453870;ENSP00000453954;ENSP00000454922;ENSP00000455592	H0YK36;H0YKA2;H0YMV1;H0YN53;H3BNM2;H3BQ40;J3KPT0;Q6V1X1;Q7Z4C8;Q7Z4D3;Q7Z4E1;Q8IWG7;Q8NEM5;Q96JX1;Q9HBM2;Q9HBM3;Q9HBM4;Q9HBM5;Q9NXF4	DPP8	Dipeptidyl peptidase 8
NaN	NaN	1.02215	0.135954	0.825204	2.05229		ENSG00000074621	ENSP00000261892;ENSP00000341837;ENSP00000381991;ENSP00000439190;ENSP00000439693;ENSP00000445163;ENSP00000445577	F5H127;F5H483;H0YH06;O43485;O60721;O75184;Q17RM9	SLC24A1	Sodium/potassium/calcium exchanger 1
0.88222	1.76175	0.996158	-0.545767	-1.81009	0.150267		ENSG00000074657	ENSP00000338217;ENSP00000464894;ENSP00000465236;ENSP00000465709;ENSP00000465802;ENSP00000465873;ENSP00000466002;ENSP00000466007;ENSP00000466172;ENSP00000466488;ENSP00000466808;ENSP00000467229;ENSP00000467402;ENSP00000467903;ENSP00000468009;ENSP00000468073;ENSP00000468238;ENSP00000468532;ENSP00000468551	K7EIU3;K7EJM2;K7EKV7;K7EL14;K7ELB7;K7ELQ2;K7EMF9;K7EN67;K7EP49;K7EPI7;K7EQN0;K7EQW7;K7ER18;K7ES47;Q4G0V6;Q7L7Z7;Q96QR7;Q9HCE3;Q9NVJ6	ZNF532	Zinc finger protein 532
0.371628	-1.20914	-0.277096	-1.72617	-1.72639	-1.86096		ENSG00000074695	ENSP00000251047	P49257;Q12895;Q8N5I7;Q9UQG1;Q9UQG2;Q9UQG3;Q9UQG4;Q9UQG5;Q9UQG6;Q9UQG7;Q9UQG8;Q9UQG9;Q9UQH0;Q9UQH1;Q9UQH2	LMAN1	Protein ERGIC-53
0.339403	-3.18222	-0.821728	-1.55299	-1.79072	-2.27544		ENSG00000074696	ENSP00000261875;ENSP00000392491;ENSP00000454610;ENSP00000454873;ENSP00000455530;ENSP00000455587;ENSP00000455686;ENSP00000456300;ENSP00000456568	A0PJA1;B4DRF4;H3BMZ1;H3BPZ1;H3BRL8;H3BS72;Q280Z3;Q6PD63;Q8IUI5;Q8NC86;Q8NCB1;Q96T12;Q9NQA7;Q9P035	HACD3	Very-long-chain (3R)-3-hydroxyacyl-CoA dehydratase 3
NaN	NaN	NaN	NaN	-0.866673	NaN		ENSG00000074706	ENSP00000265198;ENSP00000356189;ENSP00000394751;ENSP00000428767;ENSP00000429972;ENSP00000430287;ENSP00000431004;ENSP00000431092	A8K1K2;B7ZL78;B7ZL80;E5RGB6;E5RGN6;E5RJQ7;E5RK08;G3V132;O43153;Q5HYL8;Q8WWN9	IPCEF1	Interactor protein for cytohesin exchange factors 1
-0.120535	-0.395788	0.451838	0.193866	2.86513	-4.0603		ENSG00000074755	ENSP00000371051;ENSP00000458554;ENSP00000459023;ENSP00000459796;ENSP00000460633	A7MBM5;I3L141;I3L1Q8;I3L2N1;I3L3Q3;O43149;Q6NXG0;Q6ZRA1;Q6ZSF4;Q9NVB9	ZZEF1	Zinc finger ZZ-type and EF-hand domain-containing protein 1
-0.152885	-0.121637	0.420154	-0.0539899	0.0978851	-0.0958447		ENSG00000074800	ENSP00000234590;ENSP00000466406;ENSP00000468392	B2RD59;K7EM90;K7ERS8;P06733;P22712;Q16704;Q4TUS4;Q53FT9;Q53HR3;Q658M5;Q6GMP2;Q71V37;Q7Z3V6;Q8WU71;Q96GV1;Q9BT62;Q9UCH6;Q9UM55	ENO1	Alpha-enolase;Enolase
-0.068095	-1.44749	-0.0522866	-1.72367	-0.947067	-2.02518		ENSG00000074842	ENSP00000262947;ENSP00000469136;ENSP00000469945	D6W628;M0QXF7;M0QYN0;O75256;O75272;Q969H8;Q9BTK7;Q9NP69	MYDGF	Myeloid-derived growth factor
-1.41434	-1.18578	0.0368004	-1.08444	0.966217	-0.499185		ENSG00000074855	ENSP00000159087;ENSP00000469751;ENSP00000486865	A6NIJ0;M0QYD2;Q9HCE9	ANO8	Anoctamin;Anoctamin-8
0.43641	-0.944772	0.574694	0.722919	0.248804	0.372659		ENSG00000074935	ENSP00000357651;ENSP00000474458;ENSP00000474989;ENSP00000475087	A0A0B4J2B9;Q5H8W8;Q8NEG3;Q9UJT0;S4R3K3;S4R424	TUBE1	Tubulin epsilon chain
-3.74589	0.389129	NaN	1.13934	1.20787	-0.578432		ENSG00000074964	ENSP00000167825;ENSP00000355060;ENSP00000364557;ENSP00000364564	B7ZKS1;Q17RW1;Q3YFJ4;Q5VXI4;Q5VXI5;Q5VXI6;Q66K51;Q6P0L7;Q8NAV5;Q9HCE6;Q9NVT3	ARHGEF10L	Rho guanine nucleotide exchange factor 10-like protein
NaN	NaN	NaN	1.57092	NaN	NaN		ENSG00000075073	ENSP00000362403;ENSP00000362404;ENSP00000482436	A0A087WZ80;A6NEW7;A8K7I1;P21452;Q4QRI5;Q8NGQ8;Q9UDE6;Q9UDE7	TACR2	Substance-K receptor
1.28905	0.53738	0.48624	0.415135	-0.197063	0.33313		ENSG00000075089	ENSP00000188312;ENSP00000447237;ENSP00000447565;ENSP00000447641;ENSP00000448356;ENSP00000448447;ENSP00000448508;ENSP00000448669;ENSP00000450330	B3KW37;B4DLG9;F8VP72;F8VRL1;F8VSD1;F8W043;F8W057;F8W0Q1;G3V1Y1;Q53GH2;Q9BY39;Q9GZN1;Q9H8H6	ACTR6	Actin-related protein 6
1.28768	0.776018	-0.910733	-1.03553	NaN	1.48814		ENSG00000075131	ENSP00000261881;ENSP00000455656;ENSP00000457172;ENSP00000457406;ENSP00000458117	B2CW64;H3BQ83;H3BTH1;H3BU04;H3BVG9;Q9BVW5;Q9NWZ6	TIPIN	TIMELESS-interacting protein
0.0506049	-0.0692565	0.217905	0.468569	0.450253	-0.492412		ENSG00000075142	ENSP00000265729;ENSP00000378137;ENSP00000391148;ENSP00000397609;ENSP00000415271;ENSP00000418512	A8MTH6;B4DHQ6;B4DKK2;C9J0K6;D6W5Q0;E9PG82;P30626	SRI	Sorcin
0.0642775	0.0237787	0.0575585	-2.36517	-0.225663	-0.883144		ENSG00000075151	ENSP00000264211;ENSP00000349386;ENSP00000364071;ENSP00000383274;ENSP00000395381;ENSP00000396083;ENSP00000473510	A0A0A0MSA7;B1AN91;B1AN92;B9EGQ7;O43432;Q15597;Q504Z1;Q5SWC3;Q8NEN1	EIF4G3	Eukaryotic translation initiation factor 4 gamma 3
0.397682	-2.62016	-0.0494385	0.142633	0.543904	-1.72688		ENSG00000075188	ENSP00000251074;ENSP00000447284;ENSP00000448054;ENSP00000448086;ENSP00000449982	F8VTY2;F8VXF5;H0YHK8;Q8NFH4;Q9H644	NUP37	Nucleoporin Nup37
1.53282	-2.38016	-0.998823	-0.4781	-1.29731	-1.64245		ENSG00000075213	ENSP00000265362;ENSP00000391900;ENSP00000402093;ENSP00000404800;ENSP00000415260	A0A0C4DG50;C9J9C4;C9JD25;Q14563	SEMA3A	Semaphorin-3A
-1.21056	-0.606908	-0.977847	0.471183	1.31356	-1.07624		ENSG00000075218	ENSP00000415430	B0QYM3;Q20WK2;Q53GX5;Q5R3I6;Q6DHX4;Q9BRE0;Q9NYZ3;Q9UGZ9;Q9Y557	GTSE1	G2 and S phase-expressed protein 1
0.527587	-0.608196	0.226771	-0.125498	-1.89462	0.16711		ENSG00000075223	ENSP00000265361;ENSP00000393825;ENSP00000395398;ENSP00000399891;ENSP00000411193	B4DRL8;F2Z2Y0;F8WEP9;Q99985	SEMA3C	Semaphorin-3C
-0.37933	NaN	0.996158	-0.138374	NaN	-0.667983		ENSG00000075234	ENSP00000370419;ENSP00000391236;ENSP00000393531;ENSP00000406604;ENSP00000410095;ENSP00000486276	A9UJP8;F8WBU8;H7C089;H7C2L7;Q5R3I4;Q8WV27;Q9NWP8	TTC38	Tetratricopeptide repeat protein 38
0.020435	-1.03416	-0.267017	-0.290558	-0.137409	-0.906678		ENSG00000075239	ENSP00000265838;ENSP00000299355;ENSP00000433568;ENSP00000435965;ENSP00000436096	B2R6H1;E9PKF3;E9PRQ6;G3XAB4;H0YEL7;P24752;Q96FG8	ACAT1	Acetyl-CoA acetyltransferase, mitochondrial
-1.1409	0.292268	-1.03626	-0.306828	-0.866674	NaN		ENSG00000075240	ENSP00000354313;ENSP00000385689;ENSP00000385851;ENSP00000397501;ENSP00000408042;ENSP00000409784	A9IN51;A9IN57;H0Y5A3;Q68EN0;Q6IC98;Q9UGE6;Q9Y4B9;X6RHZ2;X6RIP6	GRAMD4	GRAM domain-containing protein 4
-0.681305	NaN	1.15966	NaN	-1.15208	NaN		ENSG00000075275	ENSP00000262738;ENSP00000414689	H0Y7R9;O95722;Q5TH47;Q9BWQ5;Q9NYQ6;Q9Y506;Q9Y526	CELSR1	Cadherin EGF LAG seven-pass G-type receptor 1
1.09666	-1.06443	0.0422053	-0.934169	-0.630321	-0.40756		ENSG00000075292	ENSP00000264447;ENSP00000386433;ENSP00000388164;ENSP00000396909;ENSP00000402875;ENSP00000408557;ENSP00000409647;ENSP00000485154;ENSP00000485169;ENSP00000485192;ENSP00000485266;ENSP00000485494;ENSP00000485608;ENSP00000485618;ENSP00000485667	A0A096LNQ0;A0A096LNR2;A0A096LNS4;A0A096LNX0;A0A096LPB4;A0A096LPH6;A0A096LPI0;A0A096LPK8;B5MDV1;B7ZLD1;C9JHV0;C9JMR2;C9JSD0;C9JWN0;Q14966;Q53R34;Q5XJ05;Q68DP3;Q6P2H2;Q7Z3T7;Q8NF92;Q8TCA1;Q9H2G1;Q9NP37	ZNF638	Zinc finger protein 638
1.04283	-0.509506	1.89662	-0.0319681	0.607257	NaN		ENSG00000075303	ENSP00000344831;ENSP00000401473;ENSP00000405566;ENSP00000407780	A8K483;D6W5P6;F2Z3Q4;F8WEL8;Q53GB1;Q8TBP6;Q9UHR1	SLC25A40	Solute carrier family 25 member 40
0.58914	-0.30587	-0.520586	-0.295939	0.250366	NaN		ENSG00000075336	ENSP00000169551;ENSP00000462028;ENSP00000464228	J3KRJ3;J3QRI1;Q9BVV7;Q9P010	TIMM21	Mitochondrial import inner membrane translocase subunit Tim21
NaN	1.70731	NaN	NaN	-0.122512	NaN		ENSG00000075340	ENSP00000264436;ENSP00000347972;ENSP00000384303;ENSP00000384677;ENSP00000388072;ENSP00000398112;ENSP00000403722;ENSP00000412357;ENSP00000412681;ENSP00000414546;ENSP00000430243	A8K4P2;B4DM17;C9J080;C9J299;C9JJK3;C9JTM0;D6W5G7;D6W5G8;P35612;Q13482;Q16412;Q59G82;Q5U5P4;Q6P0P2;Q6PGQ4;Q7Z688;Q7Z689;Q7Z690;Q7Z691	ADD2	Beta-adducin
-0.130617	-1.61462	-0.463274	NaN	-0.541578	-0.676972		ENSG00000075391	ENSP00000356621;ENSP00000402897;ENSP00000420558	F8W755;H0Y638;O95174;Q2TB22;Q5TFU9;Q9UJF2	RASAL2	Ras GTPase-activating protein nGAP
-1.88303	-1.14684	0.67423	0.128558	0.165748	-2.04418		ENSG00000075399	ENSP00000374037;ENSP00000454244;ENSP00000454889;ENSP00000455792;ENSP00000484791	A0A087X291;H3BM58;H3BNK1;H3BQI2;Q9Y2B5	VPS9D1	VPS9 domain-containing protein 1
1.3409	1.67352	0.0466485	-0.33315	0.811399	0.959064		ENSG00000075407	ENSP00000329141;ENSP00000354377	B3KRQ3;D3DRZ3;P17032;Q96B88	ZNF37A	Zinc finger protein 37A
0.152083	0.326756	-0.0673079	-0.0844355	-0.319185	0.464289		ENSG00000075413	ENSP00000216288;ENSP00000303698;ENSP00000335347;ENSP00000402104;ENSP00000408092;ENSP00000411397;ENSP00000450460;ENSP00000450772;ENSP00000451623;ENSP00000452829;ENSP00000452893;ENSP00000454169	A0A0A0MQR8;A0A0A0MST9;A0A0A0MSZ1;A0A0A0MT23;A2SY06;H0YIY6;H0YKJ3;H0YKP9;H0YNV4;J3KNR0;O60219;P27448;Q86TT8;Q8TB41;Q8WX83;Q96RG1;Q9UMY9;Q9UN34	MARK3	MAP/microtubule affinity-regulating kinase 3
0.70331	0.472054	0.187114	0.475719	-0.174436	0.339506		ENSG00000075415	ENSP00000188376;ENSP00000228318;ENSP00000383898;ENSP00000447310;ENSP00000447339;ENSP00000447740;ENSP00000448708;ENSP00000448969;ENSP00000449009;ENSP00000449166;ENSP00000449479;ENSP00000449793	B3KS34;F8VVM2;F8VWQ0;F8VWR4;F8VY00;F8VYH5;F8VZL5;Q00325;Q7Z7N7;Q96A03	SLC25A3	Phosphate carrier protein, mitochondrial
-0.270265	0.340096	0.943902	-1.71486	-0.055975	-0.388923		ENSG00000075420	ENSP00000338523;ENSP00000389064;ENSP00000389094;ENSP00000392471;ENSP00000408496;ENSP00000411242	B2RB36;B3KXR8;C9JKH7;D3DNQ7;Q53EP0;Q5U5T8;Q6PIJ3;Q6UXG1;Q6UXZ5;Q8IXB2;Q8NBU7;Q96D78;Q9H5I7;Q9NSQ8	FNDC3B	Fibronectin type III domain-containing protein 3B
-3.05933	-0.481219	-0.143497	-2.01218	-0.632208	-0.407832		ENSG00000075426	ENSP00000264716;ENSP00000368939;ENSP00000396497	B2RD58;B3KP27;B4DYV4;C9JCN8;P15408;Q6FG46	FOSL2	Fos-related antigen 2
-0.04012	-2.76747	-0.422631	0.0265961	1.66825	-1.75827		ENSG00000075539	ENSP00000351113;ENSP00000421584;ENSP00000422408;ENSP00000422988;ENSP00000425344;ENSP00000425592;ENSP00000426064	D6R9B9;D6RJI4;F2Z2S2;H0Y9X0;O94915;O95640;Q8WTZ5;Q9NT40	FRYL	Protein furry homolog-like
0.0698575	0.773394	-0.33187	NaN	-0.390235	-1.55875		ENSG00000075568	ENSP00000186436;ENSP00000386372;ENSP00000391566;ENSP00000411549	C9J6W0;H7BZ05;H7BZV0;Q92545	TMEM131	Transmembrane protein 131
0.34493	-0.246772	0.343405	-0.0763717	0.252807	-1.07077		ENSG00000075618	ENSP00000371798;ENSP00000383982;ENSP00000404506;ENSP00000409967	A0A0A0MSB2;A6NI89;B2RE97;C9JFC0;C9JPH9;Q16658;Q96IC5;Q96IH1;Q9BRF1	FSCN1	Fascin
-0.50259	0.212231	0.634257	-0.0165401	0.323628	0.580183		ENSG00000075624	ENSP00000349960;ENSP00000393951;ENSP00000399487;ENSP00000401032;ENSP00000407473;ENSP00000409264	C9JTX5;C9JUM1;C9JZR7;E7EVS6;G5E9R0;P02570;P60709;P70514;P99021;Q11211;Q64316;Q75MN2;Q96B34;Q96HG5	ACTB	Actin, cytoplasmic 1;Actin, cytoplasmic 1, N-terminally processed
-0.23972	2.40775	1.11235	-2.08444	NaN	NaN		ENSG00000075643	ENSP00000261326	Q53GP5;Q8N3A4;Q96EN8;Q9NWM7	MOCOS	Molybdenum cofactor sulfurase
0.21769	0.777694	0.67423	-0.743399	-1.19852	-1.0736		ENSG00000075651	ENSP00000328422;ENSP00000342793;ENSP00000348681;ENSP00000391164;ENSP00000395556;ENSP00000400639;ENSP00000486967	C9IY79;F8WBV7;H7C0L3;Q13393;Q8WYW5	PLD1;pp13439	Phospholipase D1
-3.33055	1.16674	NaN	NaN	NaN	NaN		ENSG00000075702	ENSP00000270301;ENSP00000384792;ENSP00000413475;ENSP00000465525	H7C3R4;O43379;Q63HP9;Q659D7;Q8NBF7;Q96AD9	WDR62	WD repeat-containing protein 62
0.27371	0.92143	0.0104122	0.0305443	0.0342321	-0.86645		ENSG00000075711	ENSP00000345731;ENSP00000350303;ENSP00000376185;ENSP00000376186;ENSP00000376187;ENSP00000390403;ENSP00000391732;ENSP00000393771;ENSP00000396474;ENSP00000396658;ENSP00000396768;ENSP00000398702;ENSP00000398939;ENSP00000400169;ENSP00000407531;ENSP00000411278;ENSP00000412579;ENSP00000413238;ENSP00000414189	A0A0C4DFT3;A5YKK7;A8MUT6;B4DGU1;B4DGZ8;B4E2H8;B7ZMM0;B9EIQ5;C9IYP1;C9J110;C9JCP6;C9JN61;C9JUA9;D3DXB8;D3DXB9;E7EQD7;E7EWL7;E9PG21;F2Z2L0;H7C166;Q12958;Q12959	DLG1	Disks large homolog 1
0.47774	0.104792	0.585572	-0.617789	-0.725107	0.200456		ENSG00000075785	ENSP00000265062;ENSP00000417155;ENSP00000417189;ENSP00000417668;ENSP00000417978;ENSP00000418283;ENSP00000418955	A8K3V6;C9IZZ0;C9J4S4;C9J4V0;C9J592;C9J7D1;C9J8S3;P51149;Q9NWJ0;Q9UPB0	RAB7A	Ras-related protein Rab-7a
0.710918	-2.56511	-0.724319	-1.49947	-1.35903	-0.0704966		ENSG00000075790	ENSP00000005259;ENSP00000368412;ENSP00000368414;ENSP00000390733;ENSP00000395828;ENSP00000400718;ENSP00000409350;ENSP00000414164;ENSP00000418816;ENSP00000418993;ENSP00000419681;ENSP00000420313;ENSP00000420365	B7Z2L0;C9IYK6;C9JGJ9;C9JP06;C9JTE9;F8WB99;F8WDG1;G5E9L4;H0Y7N8;H7C5E2;O95003;Q9UHQ4	BCAP29	B-cell receptor-associated protein 29
NaN	NaN	NaN	NaN	-0.238642	NaN		ENSG00000075826	ENSP00000359370;ENSP00000432260;ENSP00000435359;ENSP00000473769;ENSP00000473995;ENSP00000474124	B7ZM75;E9PKR7;F6TTE0;Q6MZS3;Q86UF0;Q9NQW1;Q9Y4Q8	SEC31B	Protein transport protein Sec31B
-0.271618	-0.121083	-0.18625	0.111485	-0.531938	-2.19556		ENSG00000075856	ENSP00000228284;ENSP00000414453;ENSP00000446577;ENSP00000447324;ENSP00000447875;ENSP00000448554;ENSP00000449386;ENSP00000449602;ENSP00000449743	A8K2E4;B7ZKM0;F8VV04;F8VVK9;F8VZM2;F8W667;H0YHU8;Q15020;Q2M2H0;Q58F06;Q8IUS1;Q96J95	SART3	Squamous cell carcinoma antigen recognized by T-cells 3
0.0246725	0.00876927	0.182313	0.302797	0.142097	-1.24401		ENSG00000075914	ENSP00000265564	Q15024;Q96E72	EXOSC7	Exosome complex component RRP42
0.891175	-2.29269	-0.39977	0.227509	-0.973589	-2.28893		ENSG00000075945	ENSP00000354560;ENSP00000356739;ENSP00000356741;ENSP00000444622	B1AKU4;B1AKU5;B2RDL1;B7Z8A3;F5H591;Q8NHU7;Q92845;Q9H416	KIFAP3	Kinesin-associated protein 3
0.516277	-2.21023	0.125793	-3.04791	-1.65887	-0.70329		ENSG00000075975	ENSP00000170447;ENSP00000396340;ENSP00000397983	A6NIA2;B3KRC5;B4DPR4;C9J494;Q8N391;Q96BD4;Q9BUY2;Q9H000;Q9NRY1	MKRN2	Probable E3 ubiquitin-protein ligase makorin-2
0.187362	-0.835625	0.126742	NaN	-0.347299	2.39342		ENSG00000076003	ENSP00000264156	B2R6H2;Q13504;Q14566;Q99859	MCM6	DNA replication licensing factor MCM6
0.623425	0.691095	0.213206	0.8091	-0.122919	0.0566063		ENSG00000076043	ENSP00000265881;ENSP00000437380;ENSP00000437460;ENSP00000440665;ENSP00000441639;ENSP00000441844;ENSP00000442380;ENSP00000442703;ENSP00000443842;ENSP00000444421;ENSP00000480535	B2R532;F5GYG5;F5H6P8;F5H784;F5H7P1;H0YF66;H0YG37;H0YG54;H0YGR4;Q32Q18;Q53FT1;Q6FIC6;Q9BTR4;Q9UFY7;Q9Y3B8	REXO2	Oligoribonuclease, mitochondrial
1.32316	NaN	-0.32577	0.678314	-0.679588	-0.524582		ENSG00000076053	ENSP00000364639;ENSP00000437847;ENSP00000437998;ENSP00000439918;ENSP00000440923;ENSP00000440949;ENSP00000445848;ENSP00000485655	B2R6K8;F5GXV8;F5GY08;F5H606;F5H674;G3V1T9;J3KPD3;Q9NUT4;Q9Y580	RBM7	RNA-binding protein 7
1.10722	1.39536	-0.119319	2.98165	0.749484	-0.705636		ENSG00000076067	ENSP00000262031;ENSP00000443486;ENSP00000447426;ENSP00000447699;ENSP00000449678;ENSP00000450127	F5H5C8;F8VQS9;F8VV01;F8VZR4;F8W1T6;Q15434	RBMS2	RNA-binding motif, single-stranded-interacting protein 2
-0.0598524	0.769233	0.332762	-0.105809	-0.0727253	-0.764845		ENSG00000076108	ENSP00000368754;ENSP00000446880;ENSP00000447248;ENSP00000447314;ENSP00000447591;ENSP00000447941;ENSP00000448760;ENSP00000449473;ENSP00000449496	A0A0C4DGI9;B3KN66;F8VU39;F8VWQ3;F8W053;H0YHL2;H0YHQ7;H0YII3;J3KPG5;O00536;O15030;Q68DI8;Q96H26;Q9UIF9	BAZ2A	Bromodomain adjacent to zinc finger domain protein 2A
-2.86724	-0.076966	-0.258656	NaN	1.24024	-1.48863		ENSG00000076201	ENSP00000265562;ENSP00000396328;ENSP00000473266	A8K0D7;C9JD91;Q7KZF8;Q8N6Z5;Q9BSR5;Q9H3S7;Q9P257;Q9UG03;Q9UMZ4;R4GMM7	PTPN23	Tyrosine-protein phosphatase non-receptor type 23
-0.314935	0.069875	-0.585637	0.926134	-0.247764	-0.0308566		ENSG00000076242	ENSP00000231790;ENSP00000387511;ENSP00000392649;ENSP00000393006;ENSP00000398272;ENSP00000398392;ENSP00000399329;ENSP00000400844;ENSP00000402564;ENSP00000402667;ENSP00000407019;ENSP00000407773;ENSP00000411066;ENSP00000416476;ENSP00000416687;ENSP00000416783;ENSP00000443665;ENSP00000444286;ENSP00000480669	A0A087WX20;B4DI13;B4DQ11;C9JZ54;E7EUC9;E9PCU2;E9PF25;F2Z298;H0Y4N0;H0Y5L7;H0Y5U4;H0Y793;H0Y806;H0Y818;P40692	MLH1	DNA mismatch repair protein Mlh1
0.675357	0.540408	0.206837	-0.254361	0.157174	-0.610268		ENSG00000076248	ENSP00000242576;ENSP00000337398;ENSP00000400287;ENSP00000440784	A8K5M6;B2R8Y1;F5GYA2;O00637;O00719;P13051;Q68DM5;Q93028	DKFZp781L1143;UNG	Uracil-DNA glycosylase
NaN	NaN	1.67423	2.35614	NaN	NaN		ENSG00000076258	ENSP00000356723	P31512;Q53XR0	FMO4	Dimethylaniline monooxygenase [N-oxide-forming] 4
-0.145862	-0.354096	-0.264675	0.168145	0.112863	-0.744524		ENSG00000076321	ENSP00000209884	B3KMA0;B4DUR0;Q5TZF2;Q5ZF45;Q9H457;Q9Y2M5	KLHL20	Kelch-like protein 20
NaN	NaN	NaN	0.80865	NaN	NaN		ENSG00000076344	ENSP00000168869;ENSP00000319069;ENSP00000352778;ENSP00000380876	H7C5Z0;O75883;O94810;Q4TT71;Q4TT72	RGS11	Regulator of G-protein signaling 11
-0.9749	NaN	NaN	NaN	NaN	2.95762		ENSG00000076351	ENSP00000462942;ENSP00000463339;ENSP00000464190;ENSP00000467416;ENSP00000480703;ENSP00000483652	J3KTE6;J3QL21;J3QRF7;K7EPJ7;Q1HE20;Q86T92;Q8TEG3;Q96FL0;Q96NT5	SLC46A1	Proton-coupled folate transporter
-0.75985	0.484913	-0.425305	0.24677	NaN	1.97212		ENSG00000076356	ENSP00000356000	A2RTX9;B2RMX7;O75051;Q6UX61;Q96GN9;Q9BRL1;Q9UIW1	PLXNA2	Plexin-A2
NaN	-0.0252144	-2.23266	2.77616	-0.304794	NaN		ENSG00000076382	ENSP00000323300;ENSP00000444223;ENSP00000462663;ENSP00000463095;ENSP00000464280;ENSP00000464400;ENSP00000464474;ENSP00000466021;ENSP00000466061	F5GZT2;J3KSV2;J3KTQ0;J3QRL6;J3QRV8;J3QS12;K7ELC8;K7ELG0;O95213;Q96R06;Q9BWE8;Q9NT17;Q9UFE6	SPAG5	Sperm-associated antigen 5
0.627082	-0.0924985	0.447161	-1.08444	0.25918	0.0354586		ENSG00000076513	ENSP00000261739;ENSP00000447110;ENSP00000449781;ENSP00000474172;ENSP00000474745	F8W150;H0YIN8;O60736;Q8IZ07;S4R3D2;S4R3U2	ANKRD13A	Ankyrin repeat domain-containing protein 13A
1.38543	1.95328	0.507871	1.12574	0.468062	0.787696		ENSG00000076554	ENSP00000368390;ENSP00000368391;ENSP00000410222;ENSP00000428951;ENSP00000429309;ENSP00000429351;ENSP00000429708;ENSP00000429915;ENSP00000430140;ENSP00000430323;ENSP00000430421;ENSP00000430646;ENSP00000430865	B7Z414;C9J502;D0UFD1;D0UFD2;D0UFD3;D0UFD4;D0UFD5;E5RFR7;E5RGI1;E5RJ27;E5RK35;E5RKB4;H0YC44;P55327;Q13056;Q53EK8;Q6FGP3;Q6FGS3;Q86YZ2;Q9UCX8	TPD52	Tumor protein D52
NaN	0.806841	NaN	-4.11418	NaN	NaN		ENSG00000076555	ENSP00000341044;ENSP00000367079;ENSP00000367085;ENSP00000443281;ENSP00000443494;ENSP00000474680;ENSP00000478488	A0A087WUA1;A6NK36;F5H5C3;F8W8T8;H0YGH5;O00763;Q16852;Q1HEC1;Q6KE87;Q6KE89;Q6TY48;S4R3S7	ACACB	Acetyl-CoA carboxylase 2;Biotin carboxylase
-1.50026	-0.315595	-0.644948	0.310111	0.90363	-0.453311		ENSG00000076604	ENSP00000262395;ENSP00000262396;ENSP00000396602;ENSP00000415789;ENSP00000438154;ENSP00000464097;ENSP00000464583;ENSP00000465164;ENSP00000466306;ENSP00000468107;ENSP00000481248	A0A0C4DFM9;C9JJ10;F6SA91;J3QR87;J3QS94;J9JIG0;K7EJG7;K7EM06;K7ER49;O75615;Q14848;Q2KJU4;Q2KJU6;Q2PJN8;Q9BUZ4	TRAF4	TNF receptor-associated factor 4
-0.367602	-4.55573	1.58112	-1.50584	2.48125	NaN		ENSG00000076641	ENSP00000220597	A8K1A3;Q2M1Z9;Q5BKU4;Q9NWQ8;Q9NYK0	PAG1	Phosphoprotein associated with glycosphingolipid-enriched microdomains 1
-0.38557	-0.790194	-0.9632	NaN	0.605395	-1.34981		ENSG00000076650	ENSP00000170564;ENSP00000467632	K7EQ19;Q8IZV6;Q8N3B7;Q9BRR8;Q9NW94	GPATCH1	G patch domain-containing protein 1
-0.112125	2.17297	0.18668	-1.40636	1.38387	0.357062		ENSG00000076662	ENSP00000160262;ENSP00000466081;ENSP00000466501;ENSP00000467232;ENSP00000467770;ENSP00000468230;ENSP00000468282;ENSP00000468333	K7ELH4;K7EMH0;K7EP52;K7EQC7;K7ERF0;K7ERJ4;K7ERN2;P32942;Q6PD68	ICAM3	Intercellular adhesion molecule 3
0.44843	-0.333917	0.863925	-0.0844355	-0.850279	0.621338		ENSG00000076685	ENSP00000339479;ENSP00000383960;ENSP00000396468;ENSP00000408112;ENSP00000411330;ENSP00000447664;ENSP00000474091;ENSP00000474247	B7Z382;D3DR91;H0YHR8;P49902;Q5JUV3;Q5JUV4;Q5JUV5;Q5JUV6;S4R3A6;S4R3E7	NT5C2	Cytosolic purine 5'-nucleotidase
-1.44974	-2.16716	NaN	-2.35085	NaN	NaN		ENSG00000076706	ENSP00000264036	O95812;P43121;Q59E86;Q6PHR3;Q6ZTR2	MCAM	Cell surface glycoprotein MUC18
NaN	NaN	-4.09836	NaN	NaN	NaN		ENSG00000076716	ENSP00000359864	B2R6J7;B4E2C0;O75487;Q6ZMA6;Q96L43;Q9NU08;Q9UJN1;Q9UPD9	GPC4	Glypican-4;Secreted glypican-4
0.565905	-1.7952	0.259193	-0.61495	NaN	NaN		ENSG00000076770	ENSP00000359876;ENSP00000359881;ENSP00000359886;ENSP00000359890;ENSP00000359894;ENSP00000377848;ENSP00000402128;ENSP00000406014;ENSP00000412065;ENSP00000439618	B1AKI2;B1AKI4;B1AKI5;B1AKI6;Q5JXN8;Q5JXN9;Q5JXP4;Q6UDQ1;Q8IUR4;Q8TAD9;Q8TAF4;Q9H0Z7;Q9NUK0;Q9UF37	MBNL3	Muscleblind-like protein 3
NaN	NaN	-0.0262096	NaN	NaN	NaN		ENSG00000076826	ENSP00000160298;ENSP00000416797	Q8NDF1;Q9P1Y5	CAMSAP3	Calmodulin-regulated spectrin-associated protein 3
NaN	NaN	-1.54816	NaN	NaN	NaN		ENSG00000076864	ENSP00000290101;ENSP00000315420;ENSP00000363893;ENSP00000363895;ENSP00000363897;ENSP00000392717;ENSP00000431364;ENSP00000434033;ENSP00000441661	A0A0A0MQY8;F2Z357;J3KPC5;J3QSS6;O75062;P47736;Q5T3S9;Q5T3T0;Q5T3T1;Q5T3T4;Q7Z5S8;Q9UQ51;X6R8W7	RAP1GAP	Rap1 GTPase-activating protein 1
-1.29848	-2.75213	0.67423	-2.72829	-0.976298	NaN		ENSG00000076928	ENSP00000337261;ENSP00000344429;ENSP00000346532;ENSP00000367394;ENSP00000469409;ENSP00000469735;ENSP00000470042;ENSP00000470557;ENSP00000470715;ENSP00000471942;ENSP00000472466;ENSP00000473229	M0QXV6;M0QYC1;M0QYS3;M0QZH8;M0QZR4;M0R1K8;M0R2C7;M0R3H5;O00513;Q6NX52;Q8N4J4;Q92888;Q96BF4;Q96F17;Q9BSB1	ARHGEF1	Rho guanine nucleotide exchange factor 1
-0.847435	NaN	-0.0627353	NaN	NaN	NaN		ENSG00000076944	ENSP00000221283;ENSP00000409471;ENSP00000413606;ENSP00000470313;ENSP00000471161;ENSP00000471327;ENSP00000471585;ENSP00000471737;ENSP00000473040;ENSP00000473406;ENSP00000478797;ENSP00000480468	A0A087WUN8;A0A087WWS7;B4E175;E7EQD5;M0QZ54;M0R0D4;M0R0M7;M0R118;M0R1A1;M0R376;Q15833;Q9BU65;R4GMY7	STXBP2	Syntaxin-binding protein 2
-2.12147	0.349074	-0.228073	0.610851	-0.442866	-0.166621		ENSG00000076984	ENSP00000381066;ENSP00000381068;ENSP00000381070	B2R9S5;D6W659;O14648;O14733;O14816;O60452;O60453;Q1PG43;Q8IY10	MAP2K7	Dual specificity mitogen-activated protein kinase kinase 7
-1.0448	0.603801	0.502278	-1.04137	0.0242047	0.39775		ENSG00000077044	ENSP00000264057;ENSP00000386455;ENSP00000487220;ENSP00000487423;ENSP00000390970;ENSP00000395530;ENSP00000407938;ENSP00000479051;ENSP00000485047	Q14158;Q16760;Q6PK55;Q8NG53;A0A087WUZ9;A0A096LNI6;C9JY42;H7BZR7;H7C0L1	DGKD;DGKD	Diacylglycerol kinase delta;Diacylglycerol kinase
NaN	NaN	NaN	-0.294653	NaN	NaN		ENSG00000077063	ENSP00000160373;ENSP00000389491;ENSP00000389576;ENSP00000393373;ENSP00000395925;ENSP00000396014;ENSP00000397678;ENSP00000405831;ENSP00000406142	C9J720;C9JFC9;C9JVQ6;F8WB16;H0Y448;H7BZH0;H7C0N3;H7C2I0;O43389;Q7LG11;Q8WZ74;Q9C0A5	CTTNBP2	Cortactin-binding protein 2
NaN	NaN	NaN	NaN	-0.259588	3.00271		ENSG00000077092	ENSP00000332296;ENSP00000373282;ENSP00000391391;ENSP00000398840	D6RBI3;P10826;P12891;Q00989;Q15298;Q9UN48	RARB	Retinoic acid receptor beta
0.991997	0.0257943	0.710186	0.52878	-0.195145	-0.160576		ENSG00000077097	ENSP00000264331;ENSP00000388216;ENSP00000391112;ENSP00000396704	E9PCY5;H7BZ82;Q02880;Q13600;Q9UMG8;Q9UQP8	TOP2B	DNA topoisomerase 2;DNA topoisomerase 2-beta
-0.05768	-2.28618	-1.86037	-0.982318	-1.10639	-1.434		ENSG00000077147	ENSP00000360184;ENSP00000401152	Q5TB53;Q5TB57;Q6UWE7;Q9HD45;Q9NWL8;Q9P0G9;Q9UHW8	TM9SF3	Transmembrane 9 superfamily member 3
-0.507545	0.0765393	2.36229	0.84845	-1.72727	-1.00585		ENSG00000077150	ENSP00000189444;ENSP00000358983;ENSP00000410256;ENSP00000470826;ENSP00000471586;ENSP00000480211	A0A087WWG7;A8K9D9;D3DR83;M0QZX1;M0R119;Q00653;Q04860;Q9BU75;Q9H471;Q9H472	NFKB2	Nuclear factor NF-kappa-B p100 subunit;Nuclear factor NF-kappa-B p52 subunit
0.116908	-0.53662	0.173332	-0.579761	-0.0227928	1.7226		ENSG00000077152	ENSP00000356243	Q2TU36;Q9NPD8	UBE2T	Ubiquitin-conjugating enzyme E2 T
NaN	-0.354095	0.915238	0.437791	1.45525	1.22992		ENSG00000077157	ENSP00000349206;ENSP00000375821;ENSP00000417159;ENSP00000417814;ENSP00000417975;ENSP00000476755;ENSP00000480852;ENSP00000484005	A8MYF5;B7ZMN6;E1CKY7;H7C4R6;O60237;Q2TAI8;Q5T506;Q5VUK2;Q6GQY8;Q8N179;Q9HCB7;Q9HCB8	PPP1R12B;sm-M20	Protein phosphatase 1 regulatory subunit 12B
0.981808	-0.604546	-0.305795	-0.244344	-0.721476	-1.28673		ENSG00000077232	ENSP00000264065;ENSP00000389483;ENSP00000400096;ENSP00000441560;ENSP00000479930;ENSP00000481044	A0A087WXH7;E7EP04;H7C1G0;Q17RJ6;Q3B7W8;Q4ZG06;Q53QT7;Q6UWZ6;Q86T61;Q8IXB1;Q8NC82;Q8TD87;Q96K38;Q96K44;Q96K54;Q9NSY6	DNAJC10	DnaJ homolog subfamily C member 10
-0.810133	-0.949807	-0.187064	-1.30683	-0.233731	-0.241283		ENSG00000077235	ENSP00000348510;ENSP00000455417;ENSP00000456187;ENSP00000457449;ENSP00000457476;ENSP00000459231	B2RP21;H3BRD0;H3BU37;H3BU55;I3L1Z3;Q12789;Q12838;Q6DKN9;Q9Y4W9	GTF3C1	General transcription factor 3C polypeptide 1
-1.48254	NaN	-0.560235	-1.6694	-2.02685	-0.808762		ENSG00000077238	ENSP00000170630;ENSP00000379111;ENSP00000441667;ENSP00000454684;ENSP00000455632;ENSP00000455714;ENSP00000456248;ENSP00000456669;ENSP00000456930;ENSP00000457131;ENSP00000461268;ENSP00000461607;ENSP00000486645	B4E076;B9EKU8;H3BRH7;H3BSE7;H3BSY5;H3BTD9;I3L4H7;I3L4W9;J9JII2;P24394;Q5FC08;Q96P01;Q9H181;Q9H182;Q9H183;Q9H184;Q9H185;Q9H186;Q9H187;Q9H188	IL4R	Interleukin-4 receptor subunit alpha;Soluble interleukin-4 receptor subunit alpha
0.921825	0.455542	0.5927	-1.39197	-1.15325	-0.370369		ENSG00000077254	ENSP00000350009;ENSP00000359828;ENSP00000359829;ENSP00000359830;ENSP00000432392;ENSP00000432667;ENSP00000433283;ENSP00000434441;ENSP00000436441	E9PLK7;E9PP47;E9PQP0;H0YCV3;H0YD08;Q8TEY6;Q8TEY7;Q96AV6;Q9H9F0;Q9UPQ5	USP33	Ubiquitin carboxyl-terminal hydrolase 33;Ubiquitinyl hydrolase 1
NaN	-0.515087	NaN	NaN	2.02641	NaN		ENSG00000077264	ENSP00000262836;ENSP00000353864;ENSP00000361077;ENSP00000361080;ENSP00000389172;ENSP00000401982;ENSP00000405642;ENSP00000410853;ENSP00000428921;ENSP00000429113;ENSP00000484798	A0A087X294;A8K389;B1AKS5;B1GX77;B1GX78;B1GX79;O75914;Q5JWX1;Q5JWX2;Q7Z2D6;Q7Z2E4;Q7Z3Z8;Q8WWK5;Q8WX23;Q9P0J8	PAK3	Non-specific serine/threonine protein kinase;Serine/threonine-protein kinase PAK 3
-1.06138	0.517481	0.0156112	-0.974184	-0.410378	-0.731127		ENSG00000077312	ENSP00000243563;ENSP00000469224;ENSP00000470534;ENSP00000471230;ENSP00000472258;ENSP00000472355;ENSP00000472449	M0QXK2;M0QZG7;M0R0G9;M0R221;M0R268;M0R2B8;P09012	SNRPA	U1 small nuclear ribonucleoprotein A
-0.10631	1.29227	0.394122	2.07084	-1.60364	2.50555		ENSG00000077348	ENSP00000221233;ENSP00000471002;ENSP00000471557;ENSP00000472396	M0R050;M0R102;M0R289;Q32Q81;Q8NG16;Q96I89;Q9NQT4	EXOSC5	Exosome complex component RRP46
2.04805	-0.793388	-0.612982	-0.360898	-0.542209	-1.04163		ENSG00000077380	ENSP00000339430;ENSP00000380308;ENSP00000386397;ENSP00000386415;ENSP00000386522;ENSP00000386591;ENSP00000386886;ENSP00000388699;ENSP00000392741;ENSP00000394492;ENSP00000397654;ENSP00000398765;ENSP00000401005;ENSP00000403089;ENSP00000405454;ENSP00000406104;ENSP00000409951;ENSP00000410807;ENSP00000415410;ENSP00000423339	B7ZA04;D3DPD4;D3DPD5;D3DPD6;E7EMU4;E7EQL5;E7EQU2;E7ERH4;E7ERR6;E7ESD3;E7ET01;E7ETL8;E7EU01;E7EUM4;E7EV09;E9PGG1;Q13409;Q32LY9;Q53S84;Q5BJF8;Q7Z4X1;Q96NG7;Q96S87;Q9BXZ5;Q9NT58	DYNC1I2	Cytoplasmic dynein 1 intermediate chain 2
-1.81632	-0.39961	NaN	NaN	-0.111786	-0.239525		ENSG00000077420	ENSP00000349237;ENSP00000365411	Q7Z5R6;Q8IWS8;Q8IYL7;Q8IZZ7	APBB1IP	Amyloid beta A4 precursor protein-binding family B member 1-interacting protein
-0.17784	-1.29269	-2.2954	0.777822	0.087523	-3.0603		ENSG00000077458	ENSP00000351631;ENSP00000381248;ENSP00000437366;ENSP00000441168;ENSP00000442652;ENSP00000443440;ENSP00000444087;ENSP00000445612	B2R9C2;F5GX09;F5H215;F5H5F4;F5H6T9;Q5HYJ3;Q6PIU3;Q8TC53	FAM76B	Protein FAM76B
-1.01935	1.61804	0.453461	-1.59796	-0.35496	0.238611		ENSG00000077463	ENSP00000305310;ENSP00000337332;ENSP00000469001;ENSP00000470215;ENSP00000471123;ENSP00000471837;ENSP00000472023;ENSP00000473085	B2RCD0;M0QXA0;M0QZ09;M0R0B2;M0R1F6;M0R1N9;O75291;Q6IAF5;Q6PK99;Q8N6T7;Q8NCD2;Q9BSI5;Q9BWP3;Q9NRC7;Q9UQD1	SIRT6	NAD-dependent protein deacetylase sirtuin-6
NaN	NaN	NaN	-2.22739	NaN	NaN		ENSG00000077498	ENSP00000263321	P14679;Q15675;Q15676;Q15680;Q8TAK4;Q9BYY0;Q9BZX1	TYR	Tyrosinase
-0.357855	0.781306	-0.32577	0.794258	0.0445175	1.2902		ENSG00000077514	ENSP00000263681;ENSP00000431239;ENSP00000432233;ENSP00000432951;ENSP00000432969;ENSP00000436018;ENSP00000436781;ENSP00000437231	B7ZAI6;E9PM91;E9PNC0;E9PRK3;H0YD46;H0YEX7;Q15054;Q32MZ9;Q32N00	POLD3	DNA polymerase delta subunit 3
NaN	NaN	NaN	-0.00197363	NaN	NaN		ENSG00000077522	ENSP00000355537;ENSP00000438384;ENSP00000443495	B1ANE4;B2RCS5;F6THM6;P35609;Q86TF4;Q86TI8	ACTN2	Alpha-actinin-2
0.68973	-0.606536	-0.539199	0.341763	0.745062	0.00887918		ENSG00000077549	ENSP00000264202;ENSP00000264203;ENSP00000364284;ENSP00000364286;ENSP00000401010	B1AK85;B1AK87;B1AK88;P47756;Q32Q68;Q5U0L4;Q8TB49;Q9NUC4	CAPZB	F-actin-capping protein subunit beta
0.833585	-0.0703025	NaN	-3.03439	-1.11821	1.92905		ENSG00000077585	ENSP00000355551;ENSP00000395814;ENSP00000401841	H0Y509;O60478;Q53EK7;Q5TAE6;Q5TAF0;Q6FHI3	GPR137B	Integral membrane protein GPR137B
-0.962975	-1.11254	-1.53522	-0.452476	0.0587792	0.854367		ENSG00000077684	ENSP00000226319;ENSP00000388015;ENSP00000404211;ENSP00000421265;ENSP00000421778;ENSP00000422445;ENSP00000423737;ENSP00000424280;ENSP00000425535;ENSP00000425730;ENSP00000426590;ENSP00000426920;ENSP00000482212;ENSP00000483219	D3DNY0;D3DNY1;D6RAS5;D6RBB3;D6RC05;D6RCS1;D6RE74;D6RFK0;D6RGE7;Q4W5D5;Q6IE81;Q6ZSL7;Q8NC41;Q96JL8;Q96SQ1;Q9H692	JADE1	Protein Jade-1
0.572238	-0.970767	1.53221	0.500527	0.949615	-1.89038		ENSG00000077713	ENSP00000217909	O75854;Q8N9L5;Q8WUT9	SLC25A43	Solute carrier family 25 member 43
0.80249	-0.651292	0.595518	-0.292127	-0.935568	-0.520589		ENSG00000077721	ENSP00000360613;ENSP00000486153;ENSP00000486347;ENSP00000486550;ENSP00000486599;ENSP00000487203	A0A0D9SEZ6;A0A0D9SF75;A0A0D9SG71;A6NFE9;A6NGR2;A6NMF5;B2R7R9;D3DWI1;P49459;Q4TTG1;Q96FX4	UBE2A	Ubiquitin-conjugating enzyme E2 A
-2.43564	-1.83013	-0.00384188	-1.49625	-1.61731	-1.09076		ENSG00000077782	ENSP00000327229;ENSP00000337247;ENSP00000340636;ENSP00000348537;ENSP00000380280;ENSP00000380292;ENSP00000380297;ENSP00000380302;ENSP00000392645;ENSP00000393312;ENSP00000400162;ENSP00000400708;ENSP00000432972;ENSP00000433163;ENSP00000433569;ENSP00000434473;ENSP00000434712;ENSP00000434800;ENSP00000434869;ENSP00000435254;ENSP00000435283;ENSP00000484553	A8K6T9;A8K8V5;B5A958;C1KBH7;C1KBH8;C9J1L5;C9J205;E7EU09;E9PKF2;E9PKV7;E9PKX3;E9PN14;E9PNM3;E9PQ40;H0YE20;J3KNT4;P11362;P17049;Q02063;Q02065;Q14306;Q14307;Q53H63;Q59H40;Q5BJG2;Q8N685;Q9UD50;Q9UDF0;Q9UDF1;Q9UDF2	FGFR1	Fibroblast growth factor receptor;Fibroblast growth factor receptor 1
-1.47805	NaN	NaN	NaN	NaN	-2.11013		ENSG00000077942	ENSP00000262722;ENSP00000331544;ENSP00000342212;ENSP00000385521;ENSP00000393812;ENSP00000395329;ENSP00000396084;ENSP00000401077;ENSP00000402963;ENSP00000404024;ENSP00000414584;ENSP00000415160;ENSP00000415289	B0QY42;B1AHL2;B1AHL4;B1AHM4;B1AHM5;B1AHM6;B1AHM7;B1AHM8;B1AHM9;B1AHN3;C9JMQ3;H7C1M6;P23142;P23143;P23144;P37888;Q5TIC4;Q8TBH8;Q9HBQ5;Q9UC21;Q9UGR4;Q9UH41	FBLN1	Fibulin-1
NaN	0.562357	3.67423	-0.407163	0.740588	0.551629		ENSG00000078018	ENSP00000199940;ENSP00000353508;ENSP00000355290;ENSP00000376031;ENSP00000376032;ENSP00000388824;ENSP00000392164;ENSP00000409969	A8MZ31;E7EV03;H7BZB9;P11137;Q17S04;Q8IUX2;Q99975;Q99976	MAP2	Microtubule-associated protein 2
0.92711	0.589469	-1.54816	-0.797153	0.498782	-2.40134		ENSG00000078043	ENSP00000317163;ENSP00000381648;ENSP00000443238;ENSP00000465312;ENSP00000465676;ENSP00000466596;ENSP00000468017;ENSP00000468166;ENSP00000479025	A0A087WUY7;A0A0A0MS92;B4DGW0;K7EJT4;K7EMP6;K7EQX5;K7ER97;O75927;O75928;Q96BT5;Q96KE3	PIAS2	E3 SUMO-protein ligase PIAS2
NaN	0.0162556	NaN	NaN	NaN	2.34409		ENSG00000078053	ENSP00000317441;ENSP00000348602;ENSP00000400404;ENSP00000415085	A4D1X8;A4D1X9;H0Y5S4;H0Y7T8;O43538;P49418;Q75MJ8;Q75MK5;Q75MM3;Q8N4G0	AMPH	Amphiphysin
-0.98503	0.986281	-0.165305	0.903592	-2.02961	-1.14336		ENSG00000078061	ENSP00000290277;ENSP00000366238;ENSP00000366244	A6NIT1;P07557;P10398;Q5H9B2;Q5H9B3;Q96II5	ARAF	Serine/threonine-protein kinase A-Raf
0.354158	-2.24023	0.245387	0.932477	0.0798874	-0.0830207		ENSG00000078070	ENSP00000265594;ENSP00000418979;ENSP00000419328;ENSP00000419658;ENSP00000419898;ENSP00000420088;ENSP00000420223;ENSP00000420433;ENSP00000420591;ENSP00000420648;ENSP00000441253;ENSP00000480435;ENSP00000486824	E9PG35;E9PHF7;F2Z2Z7;F2Z3E2;F5GYT8;F8WDI3;F8WF46;G5E9X5;Q59ES4;Q96RQ3;Q9H959;Q9NS97	MCCC1	Methylcrotonoyl-CoA carboxylase subunit alpha, mitochondrial
NaN	NaN	-2.5737	NaN	NaN	NaN		ENSG00000078081	ENSP00000265598;ENSP00000418912;ENSP00000419059;ENSP00000420589	C9JDI8;C9JYP5;D3DNS4;E7ETP9;O94781;Q8NEC8;Q9UQV4	LAMP3	Lysosome-associated membrane glycoprotein 3
NaN	-7.18751	NaN	NaN	-3.19741	0.428446		ENSG00000078098	ENSP00000188790;ENSP00000400137;ENSP00000407404;ENSP00000411391;ENSP00000417028;ENSP00000441940;ENSP00000485844	A0A0D9SEN1;B4DLR2;C9J131;F8WF29;H0YG61;H7C4D9;O00199;Q12884;Q53TP5;Q86Z29;Q99998;Q9UID4	FAP	Antiplasmin-cleaving enzyme FAP, soluble form;Prolyl endopeptidase FAP
NaN	NaN	0.593812	NaN	NaN	NaN		ENSG00000078114	ENSP00000366323;ENSP00000366326;ENSP00000393896;ENSP00000396512	B0YJ45;O76041;Q2TBD0;Q5JUU7;Q5JUU8;Q70I54;Q9UIC4	NEBL	Nebulette
-0.0335625	-4.19959	0.152003	-0.00284815	NaN	-1.84457		ENSG00000078124	ENSP00000278544;ENSP00000431149;ENSP00000431504;ENSP00000432109;ENSP00000432379;ENSP00000433368;ENSP00000434480;ENSP00000435048;ENSP00000435733;ENSP00000436252	B2RC99;B7Z2Q2;B7Z2V2;E9PIN9;E9PKR3;E9PL35;E9PLZ9;E9PR08;J3KN85;Q9NUN7	ACER3	Alkaline ceramidase 3
1.01869	0.285382	0.515031	-0.0450425	-0.168451	0.0882215		ENSG00000078140	ENSP00000261427;ENSP00000390483;ENSP00000421203;ENSP00000421422;ENSP00000425301	A6NJC1;A8K5Y9;B2RDF8;C9JGP1;D6RDM7;D6RFX1;O54806;P27924;P61086;Q16721;Q9CVV9;Q9Y2D3	UBE2K	Ubiquitin-conjugating enzyme E2 K
0.58782	0.281541	0.695925	1.78741	-0.439252	-0.371502		ENSG00000078142	ENSP00000262039;ENSP00000381845;ENSP00000464909;ENSP00000465621;ENSP00000466946;ENSP00000471957;ENSP00000472926;ENSP00000473061	A0A0B4J2B1;A8MYT4;K7EIV6;K7EKH3;K7ENH3;M0R308;M0R386;Q15134;Q8NEB9	PIK3C3	Phosphatidylinositol 3-kinase;Phosphatidylinositol 3-kinase catalytic subunit type 3
NaN	-0.46262	0.259193	NaN	NaN	-0.542452		ENSG00000078177	ENSP00000261435;ENSP00000422057;ENSP00000422436;ENSP00000426430	A0AVR3;D6R9J2;D6RC09;H0YA93;Q86UW6;Q9NVK2;Q9P2D4	N4BP2	NEDD4-binding protein 2
NaN	-0.715906	-0.226234	-0.373942	0.28533	0.036375		ENSG00000078237	ENSP00000179259	B2R840;Q9NQ88	TIGAR	Fructose-2,6-bisphosphatase TIGAR
-0.488212	-0.38891	0.552551	-0.907938	0.284491	0.505166		ENSG00000078246	ENSP00000380321;ENSP00000410051;ENSP00000437899;ENSP00000440364;ENSP00000441319;ENSP00000441599;ENSP00000442631;ENSP00000444110;ENSP00000482208	A0A087WYY4;B3KNB7;B7Z6A2;D3DUQ4;F5GWL5;F5H7B9;F8WBZ9;H0YFU8;H0YG12;O75386;Q8N5B0	TULP3	Tubby-like protein;Tubby-related protein 3
0.0297025	0.544976	0.349203	-1.7474	0.0272846	-0.0875478		ENSG00000078269	ENSP00000347792;ENSP00000356079;ENSP00000356080;ENSP00000356089;ENSP00000411202;ENSP00000436657	E7ER60;H0YEV8;H7BY56;O15056;Q5TA13;Q5TA15;Q5TA16;Q5TA19;Q86XK0;Q8IZA8;Q9H226;X6R647	SYNJ2	Synaptojanin-2
1.02496	0.976878	0.694775	0.46733	0.611759	0.952083		ENSG00000078304	ENSP00000262239;ENSP00000329009;ENSP00000333905;ENSP00000408389;ENSP00000412324;ENSP00000450525;ENSP00000450626;ENSP00000450743;ENSP00000450816;ENSP00000450867;ENSP00000450931;ENSP00000451179;ENSP00000452124;ENSP00000452500;ENSP00000452533;ENSP00000452630;ENSP00000452632;ENSP00000453875;ENSP00000453906;ENSP00000454035;ENSP00000454124	B4DYJ8;B5BUA5;F5GWP3;G3V292;G3V2U3;G3V5T2;H0YJ12;H0YJ35;H0YJ49;H0YJ75;H0YJU0;H0YJZ3;H0YK25;H0YK26;H0YN58;H0YN84;H0YNJ3;H0YNR8;Q13362;Q14391;Q15060;Q15174;Q6ZN33;Q96B13	PPP2R5C	Serine/threonine-protein phosphatase 2A 56 kDa regulatory subunit gamma isoform
-0.25996	0.0257142	0.668169	0.171768	0.307242	0.0440574		ENSG00000078369	ENSP00000367872;ENSP00000392765;ENSP00000399741;ENSP00000416651;ENSP00000481878;ENSP00000483532	B1AJZ7;B1AKQ8;B3KVK2;F6UT28;F6X3N5;P04697;P04901;P62873;Q1RMY8	GNB1	Guanine nucleotide-binding protein G(I)/G(S)/G(T) subunit beta-1
NaN	NaN	-0.241557	NaN	NaN	-2.96362		ENSG00000078399	ENSP00000343619;ENSP00000379634	A8MVF3;O43369;O43429;P31269;Q99820	HOXA9	Homeobox protein Hox-A9
0.63486	NaN	-1.24331	NaN	-1.34667	-0.295359		ENSG00000078401	ENSP00000368683	P05305;Q96DA1	EDN1	Big endothelin-1;Endothelin-1
-0.702335	0.339574	0.382767	-0.442889	-0.484803	1.95093		ENSG00000078403	ENSP00000307411;ENSP00000366258;ENSP00000366272;ENSP00000366295;ENSP00000366304;ENSP00000397800;ENSP00000399883;ENSP00000408281;ENSP00000484335	B1ANA8;H0Y5C4;H0Y5P4;P55197;Q5JT35;Q5JT37;Q5VX90;Q66K63	MLLT10	Protein AF-10
NaN	3.40775	-0.495695	1.50053	1.47436	1.59257		ENSG00000078487	ENSP00000354210;ENSP00000381109;ENSP00000418351;ENSP00000419187;ENSP00000419447	A8MVF5;B4DUQ2;C9JUV7;H7C4V9;Q8NA98;Q9BUD0;Q9H0M4;Q9NWF7	ZCWPW1	Zinc finger CW-type PWWP domain protein 1
NaN	NaN	NaN	-0.373942	NaN	NaN		ENSG00000078596	ENSP00000362395;ENSP00000415533	B2R7X5;B4E062;O43736;Q6IBC9	ITM2A	Integral membrane protein 2A
0.53966	0.410774	0.461569	-0.30893	-1.21736	0.45937		ENSG00000078618	ENSP00000262679;ENSP00000346890;ENSP00000398464;ENSP00000442262;ENSP00000444416;ENSP00000481902	A0A087WYK8;A6NI41;B1AKJ5;F5H7V1;G3V1R5;H0Y5G9;O15241;O15242;O43847;Q5VUL0;Q96HB2;Q9NU57	NRD1	Nardilysin
0.946265	0.414072	-0.517869	-0.0802107	0.225938	-1.88627		ENSG00000078668	ENSP00000022615;ENSP00000428029;ENSP00000428519;ENSP00000428845;ENSP00000428977;ENSP00000429006;ENSP00000430373;ENSP00000430908	E5RFL1;E5RFP6;E5RHE1;E5RHZ6;E5RJN6;E5RK27;Q9UIS0;Q9Y277	VDAC3	Voltage-dependent anion-selective channel protein 3
0.430902	0.24108	0.35626	-0.457387	-0.0745211	0.444809		ENSG00000078674	ENSP00000327077;ENSP00000328332;ENSP00000428123;ENSP00000428131;ENSP00000429054;ENSP00000429941;ENSP00000430521;ENSP00000431099	A6NNN6;B4DYD5;E5RGQ4;E7ETA6;E7EV56;E7EV93;E9PGW9;H0YBA1;Q15154;Q58F13;Q6P1K7;Q8NB85;Q9BWC1;Q9H4A2	PCM1	Pericentriolar material 1 protein
-0.66145	-1.05823	NaN	-0.267657	-0.343995	0.84659		ENSG00000078687	ENSP00000301624;ENSP00000336783;ENSP00000465707;ENSP00000466277;ENSP00000467154;ENSP00000468647	G3XAB8;K7EKN9;K7ELY5;Q86UE5;Q8N3D8;Q96MU9;Q9HCJ0	TNRC6C	Trinucleotide repeat-containing gene 6C protein
-0.364805	-1.41469	-1.25177	0.3129	2.27083	0.61486		ENSG00000078699	ENSP00000262653;ENSP00000341865;ENSP00000345810;ENSP00000352622;ENSP00000364428;ENSP00000380902;ENSP00000433270;ENSP00000443398	B2RAE6;F8W6D7;O43439;Q5TGE4;Q5TGE5;Q5TGE6;Q5TGE7;Q68DC6;Q8IWF3;Q96B06;Q96L00;Q9H436;Q9UJP8;Q9UJP9;Q9UP24	CBFA2T2;DKFZp313F2116	Protein CBFA2T2
0.615793	-0.0841081	-0.0333772	0.311256	0.800751	0.00110006		ENSG00000078747	ENSP00000262650;ENSP00000363998;ENSP00000445608;ENSP00000480499;ENSP00000484783	A6NEW4;B4E234;E1P5P3;F5H217;O43584;Q5QP37;Q5TEL0;Q96F66;Q96J02;Q9BY75;Q9H451;Q9H4U5	ITCH	E3 ubiquitin-protein ligase Itchy homolog
NaN	NaN	2.4112	NaN	NaN	NaN		ENSG00000078795	ENSP00000290431;ENSP00000388060;ENSP00000423382;ENSP00000423926;ENSP00000424725;ENSP00000424885;ENSP00000425513	A6NK98;B4DXD2;D6RBX8;D6RF71;E9PC91;E9PDG4;Q86YB4;Q9NZM6;Q9UNJ0	PKD2L2	Polycystic kidney disease 2-like 2 protein
0.548158	0.292268	3.51073	1.26941	0.624074	2.31995		ENSG00000078804	ENSP00000363942;ENSP00000363943;ENSP00000395784;ENSP00000404410	A8K8S8;E1P5P6;Q5JX64;Q5JX65;Q5JX66;Q8IXH6;Q8IYL5;Q9NU00	TP53INP2	Tumor protein p53-inducible nuclear protein 2
-2.17207	-1.75032	-1.14252	-1.69495	-1.21569	-1.29855		ENSG00000078808	ENSP00000263741;ENSP00000353094;ENSP00000384207;ENSP00000435962	B1AME5;B1AME6;B2RDF1;B4DSM1;G3V1E2;H0Y3T6;Q53G52;Q53HQ9;Q8NBQ3;Q96AA1;Q9BRK5;Q9NZP7;Q9UN53	SDF4	45 kDa calcium-binding protein
NaN	-0.0703025	NaN	NaN	NaN	NaN		ENSG00000078900	ENSP00000340740;ENSP00000346423;ENSP00000350366;ENSP00000367529;ENSP00000367534;ENSP00000367537;ENSP00000367539;ENSP00000367545;ENSP00000474322;ENSP00000474626;ENSP00000475143	A0A0C4DFW9;B7Z7J4;B7Z8Z1;B7Z9C1;C9J521;O15350;O15351;Q17RN8;Q5TBV5;Q5TBV6;Q8NHW9;Q8TDY5;Q8TDY6;Q9NTK8	TP73	Cellular tumor antigen p53;Tumor protein p73
-1.48665	0.541474	-0.400705	0.41777	0.960393	-0.217842		ENSG00000078902	ENSP00000263646;ENSP00000314733;ENSP00000432668;ENSP00000432778;ENSP00000434035;ENSP00000434494;ENSP00000436393	B3KXC6;E7EN89;E9PNS3;E9PP67;E9PQ25;F2Z2Y8;Q9H0E2;Q9H9E6;Q9UJ69	TOLLIP	Toll-interacting protein
0.93202	0.982939	0.989103	0.95033	NaN	1.99415		ENSG00000078967	ENSP00000222402;ENSP00000391678;ENSP00000397406;ENSP00000401824;ENSP00000406583;ENSP00000407196;ENSP00000410897;ENSP00000411738;ENSP00000414331;ENSP00000442350	A4D1V0;C9J9H9;F2Z3J6;F8WCA2;F8WE07;F8WEH7;H0YGA2;Q9Y2X8	UBE2D4	Ubiquitin-conjugating enzyme E2 D4
NaN	1.41512	NaN	NaN	NaN	0.463022		ENSG00000079102	ENSP00000265814;ENSP00000353504;ENSP00000379520;ENSP00000390137;ENSP00000402257;ENSP00000427763;ENSP00000428100;ENSP00000428133;ENSP00000428475;ENSP00000428543;ENSP00000428742;ENSP00000429034;ENSP00000429062;ENSP00000429085;ENSP00000429118;ENSP00000429137;ENSP00000429375;ENSP00000429506;ENSP00000429532;ENSP00000429587;ENSP00000429653;ENSP00000429666;ENSP00000429728;ENSP00000429857;ENSP00000429864…	A0A087WWT6;A0A0A0MSU1;A0A0A6YYQ5;B7Z4P4;E5RFQ3;E5RG85;E5RH30;E5RH72;E5RHJ8;E5RI38;E5RJ32;E5RJB3;E5RJE7;E5RK76;E7EPN4;E7EQ59;E7EQI9;E7EQJ1;E7EQW3;E7EQW7;E7ERJ9;E7ESA9;E7ESL1;E7ETA8;E7EV92;E7EWJ9;E7EX23;E7EX26;H0YBA6;H0YC25;H0YC43;O14784;Q06455;Q06456;Q14873;Q16239;Q16346;Q16347;Q6IBL1;Q6NXH1;Q7Z4J5;Q92479;Q9BRZ0	RUNX1T1	Protein CBFA2T1
0.65606	-0.518576	0.487817	-1.69061	-0.788671	NaN		ENSG00000079134	ENSP00000261600;ENSP00000461943;ENSP00000462757;ENSP00000463965;ENSP00000473276;ENSP00000473499;ENSP00000480460;ENSP00000481599;ENSP00000486359	A0A087WWS1;A0A087WY84;B2RBP6;J3KRD7;J3KT14;J3QQZ3;Q15219;Q64I72;Q64I73;Q96FV9;R4GMN4;R4GN58	THOC1	THO complex subunit 1
1.32202	-2.0751	-1.91073	-4.92574	0.108235	-1.7242		ENSG00000079150	ENSP00000233092;ENSP00000389914;ENSP00000398869;ENSP00000403801;ENSP00000413152;ENSP00000415486	F8WBF2;F8WCU2;F8WE12;H7BZJ4;Q4ZG70;Q6V3B2;Q86U65;Q96DA4;Q9Y680;Q9Y6B0	FKBP7	Peptidyl-prolyl cis-trans isomerase;Peptidyl-prolyl cis-trans isomerase FKBP7
0.734955	-1.00419	1.1148	1.48006	0.692754	-2.9016		ENSG00000079156	ENSP00000190611;ENSP00000318723;ENSP00000349591;ENSP00000352713;ENSP00000376293;ENSP00000386885;ENSP00000387248	B4DTW1;C4AMC0;C4AME4;D3DPF6;D3DPF7;Q4ZG68;Q53T68;Q59H61;Q7Z4Q1;Q86V84;Q8N9T0;Q96SR1;Q9BZF3	OSBPL6	Oxysterol-binding protein-related protein 6
-2.22083	-4.99313	-2.72787	NaN	NaN	NaN		ENSG00000079215	ENSP00000265113;ENSP00000371343;ENSP00000420992;ENSP00000424986;ENSP00000427203;ENSP00000477672;ENSP00000483657	A0A087WT87;A0A087X0U3;B2R5T3;E7EUS7;E7EUV6;P43003;Q4JCQ8	SLC1A3	Amino acid transporter;Excitatory amino acid transporter 1
0.303165	-0.163921	0.0033679	0.168743	0.0968351	-0.44837		ENSG00000079246	ENSP00000375977;ENSP00000375978;ENSP00000395108;ENSP00000401318	A8K3X5;C9JZ81;H7C0H9;P13010;Q0Z7V0;Q4VBQ5;Q53HH7;Q7M4N0;Q9UCQ0;Q9UCQ1	XRCC5	X-ray repair cross-complementing protein 5
1.89017	NaN	0.987388	NaN	-1.05242	-0.354657		ENSG00000079257	ENSP00000264265;ENSP00000419373	H7C5A4;Q96PN2;Q9BS40;Q9NQS6	LXN	Latexin
NaN	-1.76663	NaN	NaN	NaN	NaN		ENSG00000079263	ENSP00000342096;ENSP00000362749;ENSP00000375899;ENSP00000393618;ENSP00000398210;ENSP00000475284	E7ESH9;E7EUR5;E9PFJ6;Q0VGE5;Q13341;Q13342;Q3KR17;Q4ZG66;Q53TG1;Q6NSG4;Q92881;Q96TG3;U3KPV9	SP140	Nuclear body protein SP140
-0.0664475	-0.370697	0.50758	-0.701107	-5.29294	1.95208		ENSG00000079277	ENSP00000339197;ENSP00000339573;ENSP00000431837;ENSP00000431985;ENSP00000432369;ENSP00000432665;ENSP00000433038;ENSP00000434021;ENSP00000434051;ENSP00000434493;ENSP00000434834;ENSP00000435069;ENSP00000435163;ENSP00000436709	E9PIA0;E9PII5;E9PJH1;E9PLE7;E9PMF1;E9PMM8;E9PN34;E9PPI6;E9PQ23;E9PQ26;E9PSC9;E9PSE0;H0YE67;Q7Z319	DKFZp686E14208;MKNK1
NaN	NaN	0.352302	NaN	0.592758	1.07792		ENSG00000079308	ENSP00000171887;ENSP00000308321;ENSP00000393925;ENSP00000394171;ENSP00000395615;ENSP00000400383;ENSP00000404477;ENSP00000405460;ENSP00000406016;ENSP00000408724;ENSP00000411349;ENSP00000414704;ENSP00000480559;ENSP00000484271	A0A087WWW7;C9J8K5;C9JFT7;C9JI43;C9JZT0;E7EMG1;E7ERH1;E9PF55;E9PGF5;H0Y4U1;H7C3Z4;Q4ZG71;Q6IPI5;Q9HBL0	TNS1	Tensin-1
-1.57746	0.0443399	-0.133125	NaN	NaN	0.321128		ENSG00000079313	ENSP00000170168;ENSP00000468713;ENSP00000480368;ENSP00000481515	A0A087WWN3;A0A087WY50;K7ESH4;Q8N1G1;Q9ULT2	REXO1	RNA exonuclease 1 homolog
0.950235	0.515739	0.247263	0.331077	0.400084	-0.345399		ENSG00000079332	ENSP00000362333;ENSP00000362335;ENSP00000362336;ENSP00000362338;ENSP00000362339;ENSP00000398165;ENSP00000399698	B4DQ19;H0Y5E8;Q5SQT8;Q9NR31;X1WI22	SAR1A	GTP-binding protein SAR1a
-0.229085	NaN	NaN	-0.438072	NaN	0.680781		ENSG00000079335	ENSP00000336739;ENSP00000354916;ENSP00000359142;ENSP00000388501	A6MA65;B1AQ14;B1AQ15;C9JSP6;O43171;O60727;O60728;Q52LH9;Q8IXX0;Q9UNH5	CDC14A	Dual specificity protein phosphatase CDC14A
-2.04677	NaN	NaN	NaN	-2.5391	-0.797266		ENSG00000079337	ENSP00000373864;ENSP00000378764;ENSP00000384521;ENSP00000395708;ENSP00000446731;ENSP00000447691;ENSP00000448480;ENSP00000448619;ENSP00000448804;ENSP00000449818;ENSP00000449905	A8K2G5;E7EQC8;F8VRX1;F8VVJ6;F8VXK1;F8W0N0;H0YHS2;H0YIP6;O95398;O95634;Q8WVN0	RAPGEF3	Rap guanine nucleotide exchange factor 3
0.68919	-0.118365	0.502277	0.237493	-0.514688	0.596555		ENSG00000079387	ENSP00000394791;ENSP00000447328;ENSP00000447593;ENSP00000448597;ENSP00000450076	A8K7P5;F8VRZ8;F8W0I8;Q86XC8;Q9P0U3	SENP1	Sentrin-specific protease 1
-2.57628	2.34473	NaN	0.0655899	-0.572942	-1.04238		ENSG00000079432	ENSP00000160740;ENSP00000458543;ENSP00000458663;ENSP00000459011;ENSP00000459704;ENSP00000459719;ENSP00000460230	A0A0A0MQR4;I3L135;I3L1Q4;I3L2I4;I3L2J0;I3L373;Q7LGI1;Q96RK0;Q9UEG5;Q9Y6T1	CIC	Protein capicua homolog
NaN	-0.685013	NaN	1.3895	2.35572	NaN		ENSG00000079435	ENSP00000244289;ENSP00000469030;ENSP00000469268;ENSP00000469545;ENSP00000469990;ENSP00000472218;ENSP00000472531	M0QXB1;M0QXM5;M0QY29;M0QYP8;M0R201;M0R2G1;Q05469;Q3LRT2;Q6NSL7	LIPE	Hormone-sensitive lipase
0.26704	-0.165523	0.0635571	-0.22016	-0.291389	0.145202		ENSG00000079459	ENSP00000220584;ENSP00000390367;ENSP00000431649;ENSP00000431749;ENSP00000431852;ENSP00000432331;ENSP00000432551;ENSP00000433985;ENSP00000434714;ENSP00000434770;ENSP00000435900;ENSP00000436069;ENSP00000444248;ENSP00000480828;ENSP00000481481;ENSP00000484122;ENSP00000485229	B3KQ95;B4DJE5;B4DT56;B7Z1J3;E9PJG4;E9PNJ2;E9PNM1;E9PQ90;E9PS69;E9PSH1;P37268;Q96GT0	FDFT1	Squalene synthase
-0.71908	-0.561881	NaN	0.216537	0.718289	0.181178		ENSG00000079462	ENSP00000262890;ENSP00000444935;ENSP00000469352;ENSP00000470753;ENSP00000471933;ENSP00000472950;ENSP00000473065	M0QXS6;M0QZT2;M0R1K3;M0R323;M0R389;Q15102;Q53X88	PAFAH1B3	Platelet-activating factor acetylhydrolase IB subunit gamma
-0.556617	NaN	0.188803	NaN	2.04586	0.0589981		ENSG00000079482	ENSP00000347710	B9EIP8;O60890;Q5JQ81;Q6PCC1;Q8WX47	OPHN1	Oligophrenin-1
-1.2592	-0.677779	-0.693921	0.573458	-0.229244	1.63756		ENSG00000079616	ENSP00000160827;ENSP00000383562;ENSP00000454957;ENSP00000455702;ENSP00000456165;ENSP00000457176;ENSP00000460077	B2R5M0;B7Z265;H3BQB9;H3BRB3;H3BTH5;I3L306;O60845;O94814;Q14807;Q53F58;Q9BT46	KIF22	Kinesin-like protein;Kinesin-like protein KIF22
0.029425	NaN	-1.88377	-0.261974	-0.177014	1.27312		ENSG00000079691	ENSP00000331983	B8X1J0;Q5VZK9;Q6ZUH5;Q6ZW07;Q9NXU7	LRRC16A	Leucine-rich repeat-containing protein 16A
0.34798	1.22266	0.683568	-0.166685	0.159799	1.70866		ENSG00000079739	ENSP00000360124;ENSP00000360125;ENSP00000443449	B2R5N9;B4DPV0;P36871;Q16105;Q16106;Q5BKZ9;Q6NW22;Q86U74;Q96J40;Q9NTY4	PGM1	Phosphoglucomutase-1
0.662647	-0.067538	0.017921	-0.331012	0.392509	0.0481029		ENSG00000079785	ENSP00000233084;ENSP00000370745;ENSP00000413767;ENSP00000482416;ENSP00000484958	A0A087X2G1;B4DME8;B4DPN6;C9JLP0;F1T0B3;Q92499	DDX1	ATP-dependent RNA helicase DDX1
-0.80907	0.531863	0.357927	-0.356109	0.0358605	-0.723804		ENSG00000079805	ENSP00000347890;ENSP00000352721;ENSP00000373905;ENSP00000386192;ENSP00000466603;ENSP00000466621;ENSP00000466914;ENSP00000467430;ENSP00000468734	A8K1B6;E7EV30;E9PEQ4;K7EMQ3;K7EMR9;K7ENE7;K7EPK9;K7ESI9;P50570;Q5I0Y0;Q7Z5S3;Q9UPH4	DNM2	Dynamin-2
0.036535	-0.506239	-0.344915	-0.510361	0.0317287	0.0341725		ENSG00000079819	ENSP00000338481;ENSP00000357110;ENSP00000376222;ENSP00000397580;ENSP00000402041;ENSP00000431647;ENSP00000431988;ENSP00000432013;ENSP00000432329;ENSP00000432803;ENSP00000432949;ENSP00000434308;ENSP00000434576;ENSP00000434596;ENSP00000434998;ENSP00000435556;ENSP00000436145;ENSP00000436348;ENSP00000436349;ENSP00000436641;ENSP00000436871;ENSP00000437207;ENSP00000437295;ENSP00000477544;ENSP00000486691	B4DHI8;E9PHY5;E9PIG0;E9PII3;E9PJP4;E9PK52;E9PMG5;E9PMV8;E9PN54;E9PPC9;E9PPD9;E9PQD2;E9PQN0;E9PRG1;H0Y5B0;I6L9B1;O43491;Q5T4F0;Q68DV2;Q6R5J7;Q6ZSX4	EPB41L2	Band 4.1-like protein 2
NaN	NaN	4.48159	NaN	NaN	1.57529		ENSG00000079841	ENSP00000264839;ENSP00000359448;ENSP00000385649;ENSP00000389503;ENSP00000402273;ENSP00000411235;ENSP00000428328;ENSP00000428367;ENSP00000428417;ENSP00000429338;ENSP00000429959;ENSP00000430101;ENSP00000430359;ENSP00000430408;ENSP00000430502;ENSP00000430932	A0A0C4DFV1;A7MBN6;B7Z2M0;B7Z2Q9;B7Z3S3;B7Z6S2;E5RGM0;E7EX08;E9PCB7;E9PCZ1;E9PF48;E9PHF5;E9PHR1;H0YBE7;H0YBU6;O15048;Q5JY21;Q5JY25;Q5SZK1;Q86UR5;Q8TDY9;Q8TDZ5;Q9HBA1;Q9HBA2;Q9HBA3;Q9HBA4;Q9HBA5;Q9HBA6	RIMS1	Regulating synaptic membrane exocytosis protein 1
NaN	-2.01618	NaN	-1.72232	-4.75976	-2.25		ENSG00000079931	ENSP00000336998;ENSP00000356940;ENSP00000376202	A6PVS1;Q5THU6;Q6UVY6;Q8NC97;Q8WV49;Q9H4M6;Q9Y4U3	MOXD1	DBH-like monooxygenase protein 1
1.09781	-0.373832	0.916203	0.692664	-0.685647	-0.415632		ENSG00000079950	ENSP00000356914;ENSP00000356918	E1P579;O15400;Q5SZW2;Q96ES9	STX7	Syntaxin-7
NaN	0.675596	-0.32577	1.07168	0.987475	0.0165148		ENSG00000079974	ENSP00000346940;ENSP00000378955;ENSP00000378956;ENSP00000378958;ENSP00000378960;ENSP00000378962;ENSP00000398282;ENSP00000399988;ENSP00000401906;ENSP00000415180;ENSP00000419811	A8MXF6;C9JFZ0;F2Z2T3;F2Z3A9;F2Z3J7;Q5TZT8;Q96C33;Q9UNT1	RABL2B	Rab-like protein 2B
-0.774475	0.111259	-0.112573	0.202075	0.0455089	0.289174		ENSG00000079999	ENSP00000171111;ENSP00000377245;ENSP00000465024;ENSP00000465126;ENSP00000466704;ENSP00000467601;ENSP00000468014;ENSP00000468671	B3KPD5;K7EJ49;K7EJD8;K7EMY1;K7EPZ3;K7EQX2;K7ESE0;Q14145;Q6LEP0;Q8WTX1;Q9BPY9	KEAP1	Kelch-like ECH-associated protein 1
-0.65773	NaN	0.357622	0.202846	NaN	-0.764845		ENSG00000080031	ENSP00000263434;ENSP00000365528	C9JCH2;Q15426;Q2NKN9;Q2NKP0;Q9HD43	PTPRH	Receptor-type tyrosine-protein phosphatase H
NaN	NaN	NaN	-1.8204	0.133327	NaN		ENSG00000080166	ENSP00000366227;ENSP00000392762;ENSP00000431275	A0A0A0MTD3;P40126;Q09GT4	DCT	L-dopachrome tautomerase
-0.824025	0.0331447	-0.267426	0.598224	1.09407	-0.271804		ENSG00000080189	ENSP00000243896;ENSP00000318960;ENSP00000361301;ENSP00000361304;ENSP00000397142;ENSP00000415736;ENSP00000439974	B7Z6V6;E1P5T0;E9PDS5;Q53GK3;Q5JW03;Q5JW04;Q5JW05;Q96CJ8;Q9NQQ7;Q9Y304	SLC35C2	Solute carrier family 35 member C2
1.4698	1.72438	0.405741	-0.950135	-0.0848536	0.752072		ENSG00000080200	ENSP00000374273;ENSP00000418420	B4DLE8;C9J659;F6VHI2;Q4G0V8;Q68DQ2;Q7Z4R9;Q86VD0;Q8N262;Q8N7F1;Q8NDQ8	CRYBG3	Very large A-kinase anchor protein
NaN	-0.0296605	0.159657	NaN	0.997671	0.162092		ENSG00000080298	ENSP00000303847;ENSP00000351574;ENSP00000371414;ENSP00000371434;ENSP00000399352;ENSP00000400026;ENSP00000405664;ENSP00000410988;ENSP00000411756;ENSP00000415594;ENSP00000416189;ENSP00000482598	A8K0H5;A9Z1Z2;D3DRH8;D3DRH9;F6SLT7;F6UGA0;F6USP3;F6UV76;F6XM74;H0Y790;H0Y7W5;H0Y7Z4;P48380;Q5JTL7;Q5JTL8;Q6NW13;Q8WTU4;Q95HL5;Q95HL6	RFX3	Transcription factor RFX3
NaN	-0.303149	-0.185449	-1.01147	-0.413416	-0.132626		ENSG00000080345	ENSP00000243326;ENSP00000390181;ENSP00000390486;ENSP00000404882;ENSP00000414615;ENSP00000415691;ENSP00000416123	A6NC27;C9JBR1;H7BZN3;H7C2B5;Q5H9R3;Q5UIP0;Q5UIP2;Q66YK6;Q6PRU2;Q8TE94;Q99772;Q9H830;Q9H9B9;Q9NVP5;Q9Y4R4	RIF1	Telomere-associated protein RIF1
0.907173	-0.478251	0.0250602	0.539627	-0.451636	-0.828975		ENSG00000080371	ENSP00000261263	Q14466;Q569H3;Q9UL25	RAB21	Ras-related protein Rab-21
NaN	NaN	NaN	NaN	NaN	0.84659		ENSG00000080493	ENSP00000264485;ENSP00000307349;ENSP00000344272;ENSP00000393557;ENSP00000422400	C4B714;O15153;Q8NEJ2;Q9H262;Q9NRZ1;Q9UIC0;Q9UIC1;Q9UP50;Q9Y6R1	SLC4A4	Electrogenic sodium bicarbonate cotransporter 1
-1.15432	0.808336	0.882817	0.171312	-1.01774	0.222772		ENSG00000080503	ENSP00000265773;ENSP00000305411;ENSP00000324770;ENSP00000349788;ENSP00000371618;ENSP00000371620;ENSP00000371621;ENSP00000371629;ENSP00000371638;ENSP00000387486;ENSP00000392081;ENSP00000401096;ENSP00000409398;ENSP00000412242;ENSP00000413057;ENSP00000415218	A0A0A0MSS5;A0A0A0MT03;B1ALF6;B1ALG1;B1ALG2;B1ALG3;B1ALG4;D3DRH4;D3DRH5;F6RS74;F6T8Q0;F6UH26;F6VDE0;F6XE55;F6XG14;P51531	SMARCA2	Probable global transcription activator SNF2L2
0.53012	-2.15068	-1.91073	1.03486	-5.0366	2.46718		ENSG00000080546	ENSP00000306734;ENSP00000349061;ENSP00000393762	Q2M2B7;Q5T316;Q9NV00;Q9UPD5;Q9Y6P5;Q9Y6P6	SESN1	Sestrin-1
NaN	NaN	0.333193	NaN	1.07193	-2.64526		ENSG00000080561	ENSP00000262843;ENSP00000410730;ENSP00000413976	A6NEL8;A6PVI4;A6PVI5;Q5JYF5;Q8WWK1;Q9UJR9;Q9UJV3	MID2	Probable E3 ubiquitin-protein ligase MID2
NaN	NaN	NaN	-0.11245	NaN	-0.453312		ENSG00000080573	ENSP00000264828	P25940;Q9NZQ6	COL5A3	Collagen alpha-3(V) chain
-0.85422	0.933814	0.751192	NaN	0.379487	-0.0900478		ENSG00000080603	ENSP00000262518;ENSP00000369719;ENSP00000378499;ENSP00000405186;ENSP00000483329	A0A087X0E3;A0A0A0MS59;A0A0C4DFX4;B0JZA6;C9J4U4;O15026;Q6ZRS2;Q7Z744;Q9Y5L9	SRCAP	Helicase SRCAP
1.09384	0.156537	-0.406131	-1.87484	-0.133666	-0.623092		ENSG00000080608	ENSP00000380982;ENSP00000474467	A8K804;Q15397;Q547G7;Q5SZY9;Q6IB47;Q96B27;Q96L78;Q96L79;Q96L80;S4R3K8	KIAA0020	Pumilio domain-containing protein KIAA0020
-0.154935	0.299428	-1.83563	0.53768	-0.398394	0.147692		ENSG00000080802	ENSP00000326731;ENSP00000348485;ENSP00000354673;ENSP00000388491;ENSP00000399108;ENSP00000406777;ENSP00000416532;ENSP00000445508	A0A0A0MRD2;B7Z6I4;E7ET38;F8VQP3;O95339;O95627;O95628;Q8IYM7;Q8NCL0;Q9NPQ1;Q9NZN6	CNOT4	CCR4-NOT transcription complex subunit 4
0.132123	-2.41652	-0.582781	-4.01855	-0.993785	-0.69183		ENSG00000080815	ENSP00000326366;ENSP00000350342;ENSP00000377712;ENSP00000377719;ENSP00000385948;ENSP00000450551;ENSP00000450652;ENSP00000450845;ENSP00000451347;ENSP00000451429;ENSP00000451498;ENSP00000451588;ENSP00000451662;ENSP00000451674;ENSP00000451880;ENSP00000451915;ENSP00000452128;ENSP00000452242;ENSP00000452267;ENSP00000452477;ENSP00000453466;ENSP00000454156	B2R6D3;E7ES96;G3V2B1;G3V2G7;G3V3P0;G3V3Z0;G3V449;G3V490;G3V499;G3V4M0;G3V4P4;G3V519;G3V5B1;H0YM52;H0YNU4;O95465;P49768;Q14762;Q15719;Q15720;Q96P33;Q9UIF0	PSEN1	Presenilin;Presenilin-1;Presenilin-1 CTF subunit;Presenilin-1 CTF12;Presenilin-1 NTF subunit
-1.13935	-0.20863	0.597268	-0.714067	0.788679	-0.902348		ENSG00000080819	ENSP00000264193;ENSP00000424924;ENSP00000425880	A8K275;B4DSD5;D6RER6;H0YA22;P36551;Q14060;Q53F08;Q8IZ45;Q96AF3	CPOX	Oxygen-dependent coproporphyrinogen-III oxidase, mitochondrial
-0.02542	-2.17904	-0.309027	NaN	-1.45164	-1.44217		ENSG00000080822	ENSP00000340247;ENSP00000377734;ENSP00000377739;ENSP00000420913;ENSP00000421226;ENSP00000421413;ENSP00000422116;ENSP00000422428;ENSP00000423093;ENSP00000423151;ENSP00000423590;ENSP00000423592;ENSP00000423732;ENSP00000424484;ENSP00000424589;ENSP00000424669;ENSP00000425204;ENSP00000425256;ENSP00000425539;ENSP00000426164;ENSP00000426869;ENSP00000427042;ENSP00000427119;ENSP00000427385;ENSP00000427658	B3KQR1;D3DN36;D6R9K1;D6R9S8;D6RA76;D6RAZ7;D6RB31;D6RC11;D6RCE6;D6RCP3;D6RCR8;D6RD48;D6RDI6;D6RDP6;D6RDY1;D6RFX6;D6RHU6;D6RIU2;F2Z2D9;H0Y8T9;H0YA53;Q502Y8;Q6UVX2;Q9BUZ9;Q9NY35;Q9NZZ5;Q9Y4S9	CLDND1	Claudin domain-containing protein 1
-0.08689	-0.356876	-0.827876	0.59509	0.473215	1.33551		ENSG00000080823	ENSP00000193029;ENSP00000355304;ENSP00000427884;ENSP00000428206;ENSP00000428942;ENSP00000428957;ENSP00000429348;ENSP00000429428;ENSP00000429469;ENSP00000429511;ENSP00000429570;ENSP00000429672;ENSP00000430416;ENSP00000430775;ENSP00000452978;ENSP00000453224;ENSP00000453401;ENSP00000453449;ENSP00000453762;ENSP00000453799;ENSP00000453950;ENSP00000454098;ENSP00000454203;ENSP00000454829	A0A0A0MQR5;B2R6Z4;B7Z7P6;E5RFX9;E5RHT7;E5RHY4;E5RI85;E7ER76;E7ERR8;H0YBV8;H0YKX6;H0YLZ5;H0YM36;H0YMY9;H3BNF8;Q92790;Q93067;Q9UQ07	MOK	MAPK/MAK/MRK overlapping kinase
1.4489	-0.169027	-0.380877	-0.0562043	-0.435744	0.566591		ENSG00000080824	ENSP00000216281;ENSP00000335153;ENSP00000450712;ENSP00000451400;ENSP00000452241	A8K500;B3KPJ9;G3V2J8;G3V592;H0YJF5;P07900;Q2PP14;Q5CAQ6;Q5CAQ7;Q9BVQ5	HSP90AA1	Heat shock protein HSP 90-alpha
0.22137	-1.10854	2.67423	-0.101509	NaN	NaN		ENSG00000080839	ENSP00000343646;ENSP00000362768;ENSP00000434711;ENSP00000437240	A8K2W5;E9PNB6;H0YE05;P28749;Q4VXA0;Q8N5K6;Q9H1L5;Q9H1M1	RBL1	Retinoblastoma-like protein 1
NaN	0.874971	1.10738	0.430137	0.620204	0.628218		ENSG00000080845	ENSP00000341633;ENSP00000345700;ENSP00000363014;ENSP00000363023;ENSP00000384954;ENSP00000419311;ENSP00000477723;ENSP00000480166;ENSP00000484696	A0A087WWE6;A0A087X246;A0A0B4J2C2;E1P5T5;F8WF49;Q5QPG4;Q5T2Y4;Q5T2Y5;Q9H137;Q9H138;Q9H1L7;Q9Y2H0	DLGAP4	Disks large-associated protein 4
-0.888717	-1.20937	0.116748	0.439497	0.420356	NaN		ENSG00000080986	ENSP00000261597;ENSP00000458236;ENSP00000461227;ENSP00000476919	I3L0P0;I3L4G3;O14777;Q6PJX2;V9GYM9	NDC80	Kinetochore protein NDC80 homolog
0.765915	0.86111	0.0403581	0.385049	-1.86667	1.5712		ENSG00000081014	ENSP00000261842;ENSP00000452711;ENSP00000452712;ENSP00000452976;ENSP00000453112	A0AVD6;A1L4A9;A6NNX7;H0YK94;H0YK95;H0YKX4;H0YL95;Q68D31;Q9UPM8;Q9Y588	AP4E1	AP-4 complex subunit epsilon-1
-1.19756	-1.0751	-0.394812	0.183187	-0.470745	-0.568447		ENSG00000081019	ENSP00000261441;ENSP00000433256;ENSP00000478459;ENSP00000479490;ENSP00000480408	A0A087WWP8;A0A0C4DGT8;A0A0C4DH79;A8K937;Q5VWQ0;Q6AI21;Q8TC33;Q9HA80;Q9NUP6	RSBN1	Round spermatid basic protein 1
-0.23144	-0.529135	-0.0876102	-1.26501	1.17397	-1.25495		ENSG00000081026	ENSP00000304604;ENSP00000358624;ENSP00000358628;ENSP00000358630	Q5TCQ8;Q5TCQ9;Q5TCR0;Q9H2V6;Q9H5Y8;Q9HBC4;Q9HCD8	MAGI3	Membrane-associated guanylate kinase, WW and PDZ domain-containing protein 3
0.34181	-1.87766	-0.712793	NaN	-2.86667	2.52466		ENSG00000081041	ENSP00000427279	P19875;Q6FGD6;Q9UPB8	CXCL2	C-X-C motif chemokine 2;GRO-beta(5-73)
NaN	NaN	NaN	NaN	-0.281711	NaN		ENSG00000081051	ENSP00000226359;ENSP00000379138	B2RBU3;J3KMX3;P02771	AFP	Alpha-fetoprotein
-1.25331	0.572804	0.67423	NaN	-0.881029	-0.0561843		ENSG00000081059	ENSP00000340347;ENSP00000367822;ENSP00000378469;ENSP00000378472;ENSP00000427758;ENSP00000427782;ENSP00000427870;ENSP00000427968;ENSP00000429178;ENSP00000429547;ENSP00000429696;ENSP00000429817;ENSP00000429935;ENSP00000429946;ENSP00000430179;ENSP00000430617;ENSP00000431095	B3KSH3;B7WNT5;E5RG34;E5RG75;E5RGJ5;E5RGQ1;E5RHL1;E5RJ51;H0YAR8;H0YBC8;H0YBM1;H0YBP2;P36402;Q86WR9;Q9UKI4	TCF7	Transcription factor 7
-0.141993	-1.41608	-0.385891	-1.13854	-4.12301	0.419309		ENSG00000081087	ENSP00000193322;ENSP00000398556	A0A0A0MSP4;E1P5E3;Q5R391;Q6PCA7;Q7RTW6;Q86WC4;Q8NC29;Q8TC82;Q9Y2S9	OSTM1	Osteopetrosis-associated transmembrane protein 1
NaN	-1.45024	0.352302	NaN	NaN	NaN		ENSG00000081138	ENSP00000319166;ENSP00000381058;ENSP00000443030	F5H5X9;Q9H157;Q9ULB5	CDH7	Cadherin-7
2.02461	0.602672	0.234058	0.962633	-0.236814	-0.0843177		ENSG00000081154	ENSP00000265260;ENSP00000418713;ENSP00000419390;ENSP00000470810;ENSP00000485946	A0A0B4J1Z9;B2RBE7;D3DN52;G5E9V9;Q53GF3;Q6AI44;Q8WW12;Q96CU3;Q9NS81	PCNP	PEST proteolytic signal-containing nuclear protein
-0.091895	NaN	-0.205476	1.45681	-2.1886	NaN		ENSG00000081177	ENSP00000313140;ENSP00000386632;ENSP00000386762;ENSP00000386839;ENSP00000386915;ENSP00000387331;ENSP00000409089	B4DIH6;C9JLF4;G5E947;Q6AWB6;Q8N3D3;Q9NVH0	EXD2	Exonuclease 3'-5' domain-containing protein 2
0.96951	-0.292695	0.826233	1.14905	NaN	NaN		ENSG00000081181	ENSP00000261783	B2R690;P78540;Q6FHY8	ARG2	Arginase-2, mitochondrial
2.12174	-0.582201	-0.218855	-1.01835	NaN	0.524662		ENSG00000081189	ENSP00000340874;ENSP00000389610;ENSP00000396219;ENSP00000421925;ENSP00000423597;ENSP00000423656;ENSP00000423826;ENSP00000424331;ENSP00000424606;ENSP00000425636;ENSP00000426442;ENSP00000426465;ENSP00000426665;ENSP00000427163;ENSP00000427286;ENSP00000427309;ENSP00000485972;ENSP00000486490;ENSP00000486554;ENSP00000486932;ENSP00000487157;ENSP00000487184;ENSP00000487311;ENSP00000487430;ENSP00000487437…	A0A0D9SET2;A0A0D9SFD0;A0A0D9SFV9;A0A0D9SG58;A0A0D9SGF3;A0A0D9SGI5;C9JMZ0;D6R942;D6RB91;D6RC63;D6RCM6;D6RG14;D6RG21;D6RJ95;D6RJA7;D6RJG6;D7F7N5;D8L7E9;F8W7V7;Q06413	MEF2C	Myocyte-specific enhancer factor 2C
NaN	NaN	0.493853	NaN	NaN	NaN		ENSG00000081277	ENSP00000263946;ENSP00000295597;ENSP00000356293;ENSP00000482213	A0A087WYY6;O00645;Q13835;Q14CA0;Q15152	PKP1	Plakophilin-1
NaN	-0.272231	0.771091	0.453221	0.573147	0.860597		ENSG00000081307	ENSP00000264991;ENSP00000348565;ENSP00000417879;ENSP00000417905;ENSP00000418569;ENSP00000418807;ENSP00000420055;ENSP00000424984;ENSP00000427233	A6NJL3;C9J0F6;C9J5W5;C9JRV9;D3DNC8;D6RJC9;E7EQ61;E7EWE1;Q96ST1;Q9GZZ9	UBA5	Ubiquitin-like modifier-activating enzyme 5
0.086095	-0.833263	-0.761869	-1.63333	-1.03295	0.14229		ENSG00000081320	ENSP00000263955;ENSP00000386853;ENSP00000399755;ENSP00000475843	C9JZJ1;O94768;U3KQF8	STK17B	Serine/threonine-protein kinase 17B
0.728585	NaN	2.10719	3.22923	NaN	-1.1383		ENSG00000081377	ENSP00000364388;ENSP00000364389;ENSP00000364390;ENSP00000396951;ENSP00000400480;ENSP00000413940;ENSP00000417897;ENSP00000420572	A6N5X8;A8MQ20;B1AL31;B1AL32;H0Y577;H7C3U8;O43183;O60729;O60730;Q5JU07;Q5JU08	CDC14B	Dual specificity protein phosphatase CDC14B
0.373505	1.7662	-0.910733	NaN	-2.45164	NaN		ENSG00000081386	ENSP00000223428;ENSP00000363772;ENSP00000364379	Q5SZP4;Q5SZP5;Q9Y2H8	ZNF510	Zinc finger protein 510
NaN	NaN	NaN	1.46305	NaN	NaN		ENSG00000081665	ENSP00000393835;ENSP00000408892;ENSP00000440625;ENSP00000445149;ENSP00000464733;ENSP00000464837;ENSP00000467047;ENSP00000468150;ENSP00000468206;ENSP00000468217	B3KTH6;F5H490;K7EIG2;K7EIP5;K7ENQ3;K7ERD0;K7ERD9;Q5JVG8	ZNF506	Zinc finger protein 506
-0.917127	-1.98075	-0.131551	1.55	-0.260952	-0.530833		ENSG00000081692	ENSP00000355720;ENSP00000387830;ENSP00000477669;ENSP00000484088	A0A087WT84;Q5TBZ1;Q5TBZ6;Q9H970;Q9H9V9	JMJD4	JmjC domain-containing protein 4
0.490103	-0.18307	0.815093	-0.221939	0.510181	1.50817		ENSG00000081721	ENSP00000356920;ENSP00000476528;ENSP00000476912;ENSP00000477122	Q5VXA8;Q9UNI6;V9GY92;V9GYV5	DUSP12	Dual specificity protein phosphatase 12
-0.350272	-0.325116	0.447954	0.706977	0.216467	0.277178		ENSG00000081760	ENSP00000324842;ENSP00000416461	E7EW25;Q49AB9;Q49AC3;Q658Q8;Q86V21;Q8IWD2;Q8NEW5;Q9BSJ9;Q9H829;Q9HA19	AACS	Acetoacetyl-CoA synthetase
-1.21398	-1.51509	0.399608	-0.177545	-1.49116	0.133872		ENSG00000081791	ENSP00000194118;ENSP00000396225;ENSP00000422686;ENSP00000426138	D6RBI8;H0YA48;Q14154;Q969R4;Q96EU9	KIAA0141	Death ligand signal enhancer
NaN	0.0176456	0.219664	1.28735	0.6479	NaN		ENSG00000081803	ENSP00000325581;ENSP00000333940;ENSP00000380833;ENSP00000398481;ENSP00000400401;ENSP00000419418;ENSP00000484355	A0A087X1P3;A4D0X3;B7ZM56;C9IYE1;F8W8P5;H0Y8B5;H7BYR4;Q658Q2;Q7Z5T7;Q86UW7;Q8IZW9;Q8N7M4;Q9H6P4;Q9HCI1;Q9NWK8	CADPS2	Calcium-dependent secretion activator 2
0.763322	-0.521941	1.57469	-0.522313	0.367792	1.77778		ENSG00000081870	ENSP00000194214;ENSP00000360427;ENSP00000360428;ENSP00000360429	A6NG08;A6NG57;A6NIR2;D3DQ45;Q9Y547;Q9Y684;X6R7Y7	HSPB11	Intraflagellar transport protein 25 homolog
-0.62558	-0.944772	0.372574	-1.67938	2.4791	-0.0423787		ENSG00000081913	ENSP00000262719;ENSP00000467279	A1A4F5;K7EP91;O60346;Q641Q7;Q6P4C4;Q6PJI6;Q86TN6;Q96FK2;Q9NUY1	PHLPP1	PH domain leucine-rich repeat-containing protein phosphatase 1
-0.018975	NaN	-0.981816	0.84845	-3.39806	-1.40495		ENSG00000081923	ENSP00000283684;ENSP00000445359;ENSP00000467767;ENSP00000468266;ENSP00000468751	K7EQC4;K7ERI0;K7ESK2;O43520;Q9BTP8	ATP8B1	Phospholipid-transporting ATPase IC
-1.15393	1.33291	1.99616	1.75085	1.28945	1.0701		ENSG00000082014	ENSP00000262188;ENSP00000349254;ENSP00000376558;ENSP00000417145;ENSP00000417908;ENSP00000419886	C9JYI7;D3DX10;F8WBJ3;H7C4E9;Q2YD86;Q6STE5;Q75MJ2;Q75MR8;Q92926;Q9BUH1	SMARCD3	SWI/SNF-related matrix-associated actin-dependent regulator of chromatin subfamily D member 3
0.758033	1.54267	-0.143931	-2.2235	-3.24749	-0.150903		ENSG00000082068	ENSP00000265107;ENSP00000425841	D6RIW8;Q9H053;Q9NW82	WDR70	WD repeat-containing protein 70
NaN	NaN	2.15966	NaN	0.251971	1.47219		ENSG00000082074	ENSP00000316460;ENSP00000421988;ENSP00000423888;ENSP00000424919;ENSP00000425845;ENSP00000426346;ENSP00000426597;ENSP00000427114	A8K2Y8;B4DLN2;D6RAE8;D6RC38;D6RER7;D6RFJ5;E9PBV9;O00359;O15117;Q9NZI9	FYB	FYN-binding protein
NaN	-0.818764	NaN	NaN	-3.56711	-0.890376		ENSG00000082126	ENSP00000319363;ENSP00000353047;ENSP00000380095;ENSP00000386580;ENSP00000387278;ENSP00000387293;ENSP00000406160;ENSP00000416781;ENSP00000473500;ENSP00000478875	A0A087WUS1;C9IZK4;E7ET46;E7EUL8;E9PG92;F6Q0Y6;F8WBH8;F8WDZ0;Q53TT3;Q6ZNH6;Q96JB8;Q96Q43;Q96Q44;R4GN59	MPP4	MAGUK p55 subfamily member 4
1.79666	-0.285161	2.48158	-1.01934	-0.329645	-0.404949		ENSG00000082146	ENSP00000194530;ENSP00000376080;ENSP00000404359;ENSP00000409552;ENSP00000413574	C9JSU7;F8WCQ7;H7C3S5;Q5BKY7;Q9C0K7;Q9P1L0	STRADB	STE20-related kinase adapter protein beta
NaN	0.586591	0.769447	-0.213645	-0.302992	0.407052		ENSG00000082153	ENSP00000386474;ENSP00000386837;ENSP00000387086;ENSP00000390766;ENSP00000393587;ENSP00000394316;ENSP00000395673;ENSP00000407268;ENSP00000412072	B4DLZ8;B4DWF7;C9IZ80;C9J188;C9JFN4;C9JV57;C9JWF5;H0Y503;Q14281;Q15394;Q7L1Q6;Q9BUY0	BZW1	Basic leucine zipper and W2 domain-containing protein 1
0.69685	-0.383843	-0.000674725	-0.532897	-0.199249	-0.133232		ENSG00000082212	ENSP00000321070;ENSP00000372384	B2R8J2;P23368;Q9BWL6;Q9BYG1;Q9H4B2	ME2	NAD-dependent malic enzyme, mitochondrial
0.901033	0.292268	0.107383	0.552678	-0.196379	-2.28269		ENSG00000082213	ENSP00000326879;ENSP00000421667;ENSP00000423039;ENSP00000428898;ENSP00000430261;ENSP00000430860	B4DR92;E5RFG1;E5RHP8;Q49AR2;Q8ND28;Q8WU61;Q9NUR1	C5orf22	UPF0489 protein C5orf22
-0.148095	-0.902748	-1.15717	NaN	-2.0366	-1.04688		ENSG00000082258	ENSP00000264157;ENSP00000295238;ENSP00000387436;ENSP00000399497;ENSP00000400298;ENSP00000402512;ENSP00000404653;ENSP00000415120	A8KA48;C9JUL2;D3DP73;D3DP74;F2Z2C9;F8WDY7;H7BZ27;H7C411;O60582;O60583;Q29R66;Q53SR4;Q5I1Y0	CCNT2	Cyclin-T2
0.528795	NaN	0.67423	0.544921	0.849534	-2.97784		ENSG00000082269	ENSP00000194672;ENSP00000354913;ENSP00000359510;ENSP00000409201;ENSP00000410768;ENSP00000421505;ENSP00000422406;ENSP00000423307;ENSP00000423785;ENSP00000425101	A2RRQ5;D6RC17;D6RCC7;D6REA8;D6RFG9;H7BXC5;Q3C0H3;Q5JXK0;Q5JXK1;Q68DW0;Q6P081;Q9H0F2;Q9NU48;Q9NUQ5;Q9NXL5;Q9P2D6	FAM135A	Protein FAM135A
NaN	NaN	NaN	-0.369962	NaN	NaN		ENSG00000082293	ENSP00000416556;ENSP00000479481;ENSP00000480474	A0A087WVJ7;Q00559;Q05850;Q12885;Q13676;Q14993;Q14DH1;Q5JUF0;Q5JVU1;Q5T424;Q9H572;Q9NPZ2;Q9NQP2	COL19A1	Collagen alpha-1(XIX) chain
NaN	NaN	NaN	2.77515	0.501971	NaN		ENSG00000082397	ENSP00000341138;ENSP00000343158;ENSP00000382981;ENSP00000441174;ENSP00000442091;ENSP00000461937;ENSP00000462338;ENSP00000462692;ENSP00000462783;ENSP00000463122;ENSP00000463289;ENSP00000463707;ENSP00000464020;ENSP00000464148;ENSP00000464336;ENSP00000464533;ENSP00000464570	A0A0A0MRA8;B2RB02;B7Z4I5;F5GX05;J3KRD1;J3KS70;J3KT37;J3QKK4;J3QKY2;J3QLU5;J3QR33;J3QRQ6;J3QS55;J3QS83;O95713;Q9BRP5;Q9Y2J2	EPB41L3	Band 4.1-like protein 3;Band 4.1-like protein 3, N-terminally processed
NaN	0.326215	-0.837669	-1.16125	-1.21063	-1.12741		ENSG00000082438	ENSP00000341360;ENSP00000364607;ENSP00000376478;ENSP00000387326;ENSP00000387967;ENSP00000388110;ENSP00000397520;ENSP00000397835;ENSP00000400146;ENSP00000406062;ENSP00000409237;ENSP00000416311;ENSP00000487041	A0A0B4J1Z0;A0A0D9SG04;A6NMZ3;C9J5Y6;C9J8C4;C9JAU3;C9JK90;C9JWZ0;F8WEK0;H7C1G2;Q53SF7;Q6IQ33;Q7Z3I6;Q9BRH4;Q9UG88;Q9Y2I3	COBLL1	Cordon-bleu protein-like 1
0.100365	2.97409	0.584033	-0.721865	0.182795	0.339106		ENSG00000082458	ENSP00000194900;ENSP00000363475;ENSP00000363480;ENSP00000441393	B4E0H1;D3DVU5;Q5JUW6;Q5JUW7;Q5JUW8;Q92796;Q9ULI8	DLG3	Disks large homolog 3
NaN	NaN	NaN	NaN	-0.291361	0.710128		ENSG00000082482	ENSP00000375764;ENSP00000375765;ENSP00000394033;ENSP00000413460;ENSP00000418706;ENSP00000419633;ENSP00000420203;ENSP00000420499;ENSP00000420569	A1Z1V3;A8K618;B2RCS4;B4DGU6;B7ZL56;C9JDK1;C9JXY2;D3DTA5;F8WDE6;O95069;Q5DP47;Q5DP48;Q6ZW95;Q9NRT2;Q9UNE3	KCNK2	Potassium channel subfamily K member 2
0.61297	1.06639	NaN	0.168684	0.6522	-0.0603004		ENSG00000082497	ENSP00000355979;ENSP00000486369	B2RD32;Q9NUC0	SERTAD4	SERTA domain-containing protein 4
0.264775	NaN	-1.07579	0.363023	-1.10953	-0.735866		ENSG00000082512	ENSP00000261464;ENSP00000336825;ENSP00000355971	B4DIS9;B4E0A2;O00463;Q6FHY1	TRAF5	TNF receptor-associated factor 5
0.608722	0.888912	0.301013	-0.869697	0.844529	0.694587		ENSG00000082515	ENSP00000265229;ENSP00000411177;ENSP00000429039;ENSP00000430648;ENSP00000431040;ENSP00000481879	A0A0C4DGX2;A6NGJ8;E7ESL0;H0YBZ7;J3KQY1;Q5H9Q1;Q96Q51;Q9NWU5;Q9P006	MRPL22	39S ribosomal protein L22, mitochondrial
0.895423	0.939966	-0.99896	1.22042	-2.08907	-3.91274		ENSG00000082516	ENSP00000285873	Q14CV0;Q8TEQ6;Q8WWV4;Q969W4;Q9H9K3;Q9UFI5	GEMIN5	Gem-associated protein 5
-0.840085	-0.526492	-0.774467	-0.334759	-1.68654	-0.881442		ENSG00000082641	ENSP00000350072;ENSP00000354855;ENSP00000355190;ENSP00000445811;ENSP00000461960;ENSP00000461971;ENSP00000462444;ENSP00000462610;ENSP00000462971;ENSP00000463291;ENSP00000463657;ENSP00000463744;ENSP00000463836;ENSP00000463960;ENSP00000464018;ENSP00000464203;ENSP00000464446	B4DYE1;D3DTU3;D3DTU5;F5H1B7;J3KRF3;J3KSE0;J3KSR3;J3KTG6;J3QKY3;J3QLQ1;J3QQH8;J3QQQ1;J3QQY8;J3QR31;J3QRG7;J9JIE5;Q12877;Q14494;Q96FN6	NFE2L1	Nuclear factor erythroid 2-related factor 1
0.621898	-0.930125	0.352302	0.658529	0.286573	-0.0167527		ENSG00000082701	ENSP00000264235;ENSP00000324806	D3DN89;P49841;Q9BWH3;Q9UL47	GSK3B	Glycogen synthase kinase-3 beta
-1.80609	-0.812911	-0.951759	-0.981148	-0.874247	-1.9925		ENSG00000082781	ENSP00000296181;ENSP00000418079;ENSP00000418367;ENSP00000419198;ENSP00000420814;ENSP00000476655;ENSP00000477230;ENSP00000477446	B0LPF8;B2RD70;F8WBG2;H7C4W1;H7C580;H7C5U2;P18084;V9GYD8;V9GYZ1;V9GZ57	ITGB5	Integrin beta;Integrin beta-5
0.450515	-0.261184	0.559718	0.0142126	0.192049	0.904614		ENSG00000082805	ENSP00000340054;ENSP00000347621;ENSP00000354158;ENSP00000380386;ENSP00000410064;ENSP00000438546;ENSP00000442739;ENSP00000442976;ENSP00000445336;ENSP00000464959;ENSP00000465628;ENSP00000467196;ENSP00000467339;ENSP00000467476;ENSP00000468263;ENSP00000479523	A2RU77;A7E295;D3DUP7;D3DUP8;G8JLD3;K7EIZ7;K7EKH8;K7EP25;K7EPD6;K7EPP6;Q6NVK2;Q8IUD2;Q8IUD3;Q8IUD4;Q8IUD5;Q8NAS1;Q9NXN5;Q9UIK7;Q9UPS1;X6RLX0;X6RM00	ERC1	ELKS/Rab6-interacting/CAST family member 1
0.46917	0.400024	0.0310221	-0.933459	-0.0899282	-0.112768		ENSG00000082898	ENSP00000384863;ENSP00000385559;ENSP00000385942;ENSP00000388927;ENSP00000390843;ENSP00000393484;ENSP00000394951;ENSP00000406428;ENSP00000406819;ENSP00000407170;ENSP00000408190;ENSP00000413853	A6NL14;A8K1K5;C9IYM2;C9IZS4;C9J673;C9JF49;C9JKM9;C9JQ02;C9JV99;D6W5E2;F8WF71;H7BZC5;O14980;Q63HP8;Q68CP3;Q99433	XPO1	Exportin-1
0.72652	1.37568	-0.685173	0.78267	-1.91398	-1.78115		ENSG00000082996	ENSP00000341361;ENSP00000355268;ENSP00000376628;ENSP00000417294;ENSP00000417655;ENSP00000418308;ENSP00000418863;ENSP00000419069;ENSP00000419508;ENSP00000419809;ENSP00000419836;ENSP00000420067;ENSP00000420124;ENSP00000420510;ENSP00000420667	A6NC87;B3KR12;C9IY58;C9J383;C9J7B4;C9J8T4;C9JCY0;C9JRV0;C9JU37;C9JYN7;C9JYY4;F8WDJ5;F8WEX6;H7C5Q6;O43567;Q05D66;Q6IBJ9	RNF13	E3 ubiquitin-protein ligase RNF13
0.115435	-1.34581	-2.96963	5.58799	-1.35853	NaN		ENSG00000083093	ENSP00000261584;ENSP00000454703;ENSP00000459237;ENSP00000459882;ENSP00000460666	A6NIE1;H3BN63;I3L1Z5;I3L2S5;I3L3R6;Q86YC2;Q8N7Y6;Q8ND31;Q9H6W1	PALB2	Partner and localizer of BRCA2
NaN	NaN	NaN	1.55602	-3.95414	NaN		ENSG00000083097	ENSP00000195654;ENSP00000237163;ENSP00000358754;ENSP00000474846	F6U2K4;Q5JWR5;Q5TA12;Q86XV1;Q9H5J5;Q9NSL4;Q9UPN5;Q9Y414;S4R3Y1	DOPEY1	Protein dopey-1
0.894548	0.279784	-0.388506	0.550901	0.694215	-1.49297		ENSG00000083099	ENSP00000427859;ENSP00000428207;ENSP00000430025;ENSP00000430316;ENSP00000486073	B2R4U2;E1P517;E5RG38;E5RJK7;G3V136;Q9NU23	LYRM2	LYR motif-containing protein 2
1.14792	NaN	-1.28924	NaN	0.325972	NaN		ENSG00000083123	ENSP00000318351;ENSP00000348880;ENSP00000358775	P21953;Q5T2J3;Q9BQL0	BCKDHB	2-oxoisovalerate dehydrogenase subunit beta, mitochondrial
-0.0500475	-0.656969	-0.386573	0.00302696	0.684173	0.500363		ENSG00000083168	ENSP00000265713;ENSP00000380136;ENSP00000385888;ENSP00000396699;ENSP00000399638;ENSP00000430606	A5PLL3;C9JJY6;C9K0F9;Q76L81;Q92794	KAT6A;MYST3	Histone acetyltransferase;Histone acetyltransferase KAT6A
0.595575	0.154764	0.397576	-1.3716	0.276583	0.304234		ENSG00000083223	ENSP00000277141;ENSP00000365114;ENSP00000365115;ENSP00000365124;ENSP00000365127;ENSP00000365130	A0A0C4DFW3;Q5H9T0;Q5VYS5;Q5VYS7;Q5VYS8;Q5VYS9;Q5VYT0;Q658Z9;Q659A2;Q6MZJ3;Q8N5F0;Q96N57;Q96NE8;Q9C0F2;Q9H8M6;X6R3Q3	ZCCHC6	Terminal uridylyltransferase 7
-0.334095	NaN	NaN	-0.905466	-0.340604	-0.268888		ENSG00000083290	ENSP00000354877;ENSP00000378914;ENSP00000464892;ENSP00000465666;ENSP00000467277	A8MY69;K7EIU2;K7EKK9;K7EP89;O75119;Q8IYT8	ULK2	Serine/threonine-protein kinase ULK2
0.511937	0.287767	-0.113275	-0.358133	0.526879	0.321378		ENSG00000083312	ENSP00000336712;ENSP00000425118;ENSP00000428899;ENSP00000430312;ENSP00000474059	B4DVC6;E7EW37;Q92957;Q92973;Q92975;S4R398	TNPO1	Transportin-1
-1.88838	-1.61092	-1.17038	-2.0947	-1.62901	-2.33639		ENSG00000083444	ENSP00000196061;ENSP00000405372;ENSP00000414443	B4DR87;Q02809;Q5JXB7;Q5JXB8;Q96AV9;Q9H132	PLOD1	Procollagen-lysine,2-oxoglutarate 5-dioxygenase 1
-0.356257	NaN	-1.92911	-0.880902	0.106359	1.88723		ENSG00000083454	ENSP00000225328;ENSP00000342161;ENSP00000447545;ENSP00000447815;ENSP00000448355;ENSP00000449495;ENSP00000450006;ENSP00000467707	B4DEG2;G5E981;H0YHT9;H0YII8;K7EQ78;O43450;O75540;Q308M5;Q59F38;Q8IXW4;Q93086;Q93087;Q9NZV0	P2RX5	P2X purinoceptor;P2X purinoceptor 5
NaN	0.225772	-0.32577	1.59893	-0.1553	1.30488		ENSG00000083457	ENSP00000263087;ENSP00000467977	K7EQU0;P38570;Q17RS6;Q9NZU9	ITGAE	Integrin alpha-E;Integrin alpha-E heavy chain;Integrin alpha-E light chain
0.114213	0.822047	0.426302	-0.957856	-0.718828	0.304197		ENSG00000083520	ENSP00000366997;ENSP00000367011;ENSP00000436350;ENSP00000440058	A6NI21;B2RBL2;F2Z2C0;G3V1J5;Q5W0P7;Q5W0P8;Q658Z7;Q7Z481;Q8WWI2;Q9UG36;Q9Y2L1	DIS3	Exosome complex exonuclease RRP44
NaN	-1.83459	0.422691	1.53369	0.907051	0.901038		ENSG00000083535	ENSP00000317144;ENSP00000478697;ENSP00000483286	A0A087WUI6;O95664;Q6U9V2;Q6UG50;Q86V07;Q8WXW3;Q96SF4	PIBF1	Progesterone-induced-blocking factor 1
1.28398	-0.0613692	-0.19084	0.626058	1.74476	-1.55334		ENSG00000083544	ENSP00000196169;ENSP00000367113;ENSP00000367114;ENSP00000367126;ENSP00000432703;ENSP00000440190;ENSP00000477993	B1AMN9;B2MWP9;F2Z2Y2;Q53XA6;Q6P992;Q9H7E2	TDRD3	Tudor domain-containing protein 3
-0.106935	-0.480322	-0.373704	-0.306828	0.0137448	-0.404949		ENSG00000083635	ENSP00000368459	Q8WVM5;Q96SG1;Q9UHK0	NUFIP1	Nuclear fragile X mental retardation-interacting protein 1
1.00363	0.622416	1.0124	-2.93052	-0.237317	0.731112		ENSG00000083642	ENSP00000313851;ENSP00000401619;ENSP00000407005	A9IYQ1;Q5R3S3;Q5W0K8;Q6NSC3;Q8IXT6;Q9H5N8;Q9NTI5;Q9Y2I5;Q9Y451	PDS5B	Sister chromatid cohesion protein PDS5 homolog B
0.437915	0.244678	-0.495695	-0.725082	-0.572942	NaN		ENSG00000083720	ENSP00000196371;ENSP00000421143;ENSP00000423144;ENSP00000425348	B2R5V2;B7Z528;E9PDW2;P55809	OXCT1	Succinyl-CoA:3-ketoacid coenzyme A transferase 1, mitochondrial
1.35259	-1.51509	0.369376	NaN	-0.773564	-0.534232		ENSG00000083750	ENSP00000262850;ENSP00000364077;ENSP00000410630	A8K042;Q15348;Q5VZM0;Q5VZM2;Q8N3T0	RRAGB	Ras-related GTP-binding protein B
1.18188	0.21536	-0.571527	-1.40251	-0.840544	-0.426428		ENSG00000083799	ENSP00000308928;ENSP00000381574;ENSP00000392025;ENSP00000454515;ENSP00000455535;ENSP00000456488;ENSP00000456912;ENSP00000457108;ENSP00000457576;ENSP00000458507;ENSP00000462134;ENSP00000463197	H3BPZ5;H3BS09;H3BSW9;H3BTB8;I3L117;J3KRR7;J3QKR2;O94934;Q7L3N6;Q96EH0;Q9NQC7;Q9NZX9	CYLD	Ubiquitin carboxyl-terminal hydrolase CYLD
-0.0558599	1.27024	0.67423	-1.08444	2.42878	NaN		ENSG00000083807	ENSP00000263093;ENSP00000469512;ENSP00000470368;ENSP00000471065	B3KVP6;B4DPQ1;M0R075;Q9Y2P5	SLC27A5	Bile acyl-CoA synthetase
-1.07887	-0.0910609	-1.2926	NaN	0.885399	NaN		ENSG00000083812	ENSP00000196482;ENSP00000439588;ENSP00000444812;ENSP00000471778	B3KRX1;F5H1K2;M0R1C8;O75467;Q96I98	ZNF324	Zinc finger protein 324A
-0.561475	NaN	-0.647698	2.41806	1.27083	NaN		ENSG00000083817	ENSP00000196489	Q9BWM5;Q9NWW8	ZNF416	Zinc finger protein 416
NaN	NaN	0.326307	0.915564	NaN	NaN		ENSG00000083828	ENSP00000375583;ENSP00000379454;ENSP00000379458;ENSP00000470397;ENSP00000471663;ENSP00000472972	A0JLV8;A8MY63;B3KTS9;E7ERT1;G3XAH3;M0QZ99;M0R166;M0R336;Q9NXT0	ZNF586	Zinc finger protein 586
-2.73297	-1.16716	-0.173767	NaN	1.34964	2.99715		ENSG00000083838	ENSP00000336565;ENSP00000470963;ENSP00000472219;ENSP00000472802;ENSP00000478778;ENSP00000484676	A0A087WUM8;A0A0A0MR84;A0A0B4J2G2;M0R034;M0R202;Q9NWS9	ZNF446	Zinc finger protein 446
-0.577925	-0.988438	-0.82534	-0.0540624	0.718289	-0.0859261		ENSG00000083844	ENSP00000263095;ENSP00000440376;ENSP00000469130;ENSP00000470587;ENSP00000470759;ENSP00000471630	A8K8Y9;M0QXF3;M0QZJ4;M0QZT5;M0R146;O43296;Q9P1V0	ZNF264	Zinc finger protein 264
0.623005	0.219204	-0.935823	-2.30683	-1.3521	-1.29846		ENSG00000083857	ENSP00000406229;ENSP00000420869;ENSP00000421003;ENSP00000423736;ENSP00000423801;ENSP00000424157;ENSP00000479573	A0A087WVP1;D6RCE4;D6RHE6;H0Y8F5;H0Y9C8;H0Y9H4;Q14517	FAT1	Protocadherin Fat 1;Protocadherin Fat 1, nuclear form
0.353817	0.886529	0.148549	-0.305831	-0.0510988	0.730152		ENSG00000083896	ENSP00000339245;ENSP00000347888;ENSP00000479213;ENSP00000484604;ENSP00000461990;ENSP00000462186;ENSP00000462238;ENSP00000463982	Q4W5Q3;Q7Z622;Q8TF35;Q96MU7;J3KRG5;J3KRW0;J3KS01;J3QR07	YTHDC1;YTHDC1	YTH domain-containing protein 1
1.64328	0.136473	0.659279	0.516393	-0.172869	-0.352327		ENSG00000083937	ENSP00000263780;ENSP00000418920;ENSP00000419998;ENSP00000480032	A0A087WW88;B4DJG8;C9J0A7;Q53HC7;Q9UQN3;Q9Y4U6	CHMP2B	Charged multivesicular body protein 2b
0.286083	0.648066	-0.202112	1.02716	-2.28989	0.644332		ENSG00000084070	ENSP00000361793;ENSP00000361803;ENSP00000389895;ENSP00000442835;ENSP00000479285	A0A087WV97;B2R7T1;B7Z5B5;B7Z8V2;D3DPV2;Q5QPL2;Q8WU79;Q96C93;Q9NST2;Q9UJL8;X6RCC3	SMAP2	Stromal membrane-associated protein 2
0.780428	0.158684	-0.378881	0.46548	0.862969	0.235155		ENSG00000084072	ENSP00000312769;ENSP00000348904;ENSP00000361918;ENSP00000361925;ENSP00000431714;ENSP00000432396;ENSP00000433475;ENSP00000434888;ENSP00000434989;ENSP00000436689	B2R971;E9PEQ6;E9PIB0;E9PK21;E9PKY5;E9PMH0;H0YCV4;H0YE31;O43634;O43635;Q32Q72;Q3S611;Q5TGA0;Q5TGA2;Q5TGA3;Q9UIZ5;Q9UNP9	PPIE	Peptidyl-prolyl cis-trans isomerase;Peptidyl-prolyl cis-trans isomerase E
0.618323	-4.30392	-1.19546	-0.38448	-0.916427	0.205202		ENSG00000084073	ENSP00000361845	B3KQI7;D3DPU7;O75844;Q8NDZ8;Q9UBQ2	ZMPSTE24	CAAX prenyl protease 1 homolog
0.1679	-0.124003	-0.379024	0.00514746	0.418283	-0.32724		ENSG00000084090	ENSP00000338030;ENSP00000409410	C9JTD3;D3DXG9;Q53T44;Q6GU43;Q969M6;Q9NQZ5	STARD7	StAR-related lipid transfer protein 7, mitochondrial
NaN	0.479895	-0.382801	0.063663	-1.36417	-2.28955		ENSG00000084092	ENSP00000264230	Q8N7L6;Q8NC60;Q9BSQ9	NOA1	Nitric oxide-associated protein 1
-0.130117	-1.23092	0.1976	-0.39682	0.605286	0.379857		ENSG00000084093	ENSP00000311816;ENSP00000479151;ENSP00000481650;ENSP00000484058;ENSP00000484206;ENSP00000484836	A0A087X1C2;A2RUE0;B9EGJ0;L0B1S6;L0B3Z2;Q12956;Q12957;Q13127;Q13134;Q59ER1;Q8IWI3	REST	RE1-silencing transcription factor
-0.542925	0.0198953	0.489015	0.519859	0.712732	-0.506365		ENSG00000084112	ENSP00000315713;ENSP00000326107;ENSP00000446652;ENSP00000447629;ENSP00000448586;ENSP00000448824	F8VS18;F8W1D9;H0YHR3;Q6P6C0;Q8N9A7;Q8WYL3;Q8WYL4;Q8WYL5;Q9P2P8	SSH1	Protein phosphatase Slingshot homolog 1
-1.05414	0.621324	-0.297672	0.341287	0.647153	0.419456		ENSG00000084207	ENSP00000381604;ENSP00000381607;ENSP00000484686;ENSP00000484929	A0A087X243;A0A087X2E9;A8MX94;O00460;P09211;Q15690;Q5TZY3	GSTP1	Glutathione S-transferase P
-0.752265	-2.21568	-1.25543	-1.92215	-1.98633	-2.41306		ENSG00000084234	ENSP00000263574;ENSP00000263575;ENSP00000278756;ENSP00000345444;ENSP00000433582;ENSP00000434059;ENSP00000434379;ENSP00000434592;ENSP00000435470;ENSP00000435914	B3KXX9;E9PK76;E9PPD0;E9PQS3;E9PSC7;H7BXI4;Q06481;Q13861;Q14594;Q14662;Q71U10;Q7M4L3;Q9BT36;Q9UED0	APLP2	Amyloid-like protein 2
NaN	NaN	NaN	NaN	1.13333	NaN		ENSG00000084444	ENSP00000197268;ENSP00000394063;ENSP00000437974	A2RU67;Q49AF2;Q5CZ81;Q69YM1;Q6ZUV7;Q9P261	DKFZp762C0813;KIAA1467	Uncharacterized protein KIAA1467
-1.20924	0.135739	-0.0276885	0.494043	-0.31153	0.143572		ENSG00000084463	ENSP00000261167;ENSP00000440988;ENSP00000443420	F5GXS9;F5H5G4;Q96AY8;Q9Y2W2	WBP11	WW domain-binding protein 11
0.337995	0.73018	0.708664	-0.0927987	-0.673454	-0.511215		ENSG00000084623	ENSP00000347194;ENSP00000362688	C4AMB6;Q13347;Q5TFK1	EIF3I	Eukaryotic translation initiation factor 3 subunit I
NaN	-3.24689	NaN	NaN	-0.229244	-1.51876		ENSG00000084636	ENSP00000362771;ENSP00000362772;ENSP00000362776;ENSP00000390281;ENSP00000411457	A6NCT7;H7BY97;H7BZL8;H7C3F0;Q07092;Q16593;Q59F89;Q71RG9	COL16A1	Collagen alpha-1(XVI) chain
0.122585	0.159817	0.405234	-0.639403	-0.0409241	0.542451		ENSG00000084652	ENSP00000362711;ENSP00000362712	D3DPP6;P40222;Q5TFJ6;Q66K62;Q86T54;Q86T85;Q86T86;Q86Y86;Q86YW3;Q8N2Y3	TXLNA	Alpha-taxilin
0.08705	-0.515087	-0.273303	-0.392558	0.325972	-1.51487		ENSG00000084676	ENSP00000288599;ENSP00000320940;ENSP00000379197;ENSP00000385097;ENSP00000385195;ENSP00000385216	B5MCN7;O00150;O43792;O43793;Q13071;Q13420;Q15788;Q2T9G5;Q53SX3;Q6GVI5;Q7KYV3	NCOA1	Nuclear receptor coactivator 1
-0.0897525	1.41032	0.0322781	1.43444	1.03572	0.14615		ENSG00000084693	ENSP00000323681;ENSP00000353249;ENSP00000394730;ENSP00000395266;ENSP00000395721;ENSP00000400905;ENSP00000407584;ENSP00000433830	A2VDI7;B7WPG9;B7Z7I7;C9JCE1;C9JHM6;C9JQG9;C9JTY1;D6W548;H7C1L5;Q53SW0;Q53SZ0;Q8NDL9;Q96IK8;Q9H6V0;Q9H8P8	AGBL5	Cytosolic carboxypeptidase-like protein 5
NaN	-0.312779	-0.502648	0.128194	0.355719	NaN		ENSG00000084710	ENSP00000264719;ENSP00000384081;ENSP00000384454;ENSP00000385832;ENSP00000386082	B7WPL8;E7ESK9;H7BXG9;Q86XU6;Q9Y2G0	EFR3B	Protein EFR3 homolog B
-0.733427	0.488296	-0.647698	-0.417011	0.171294	1.07568		ENSG00000084731	ENSP00000264712;ENSP00000385030;ENSP00000393676;ENSP00000410407;ENSP00000480682	A0A087WX26;F8WAR6;F8WER6;O14782;O43544;Q4ZG18;Q53SX5;Q562F7	KIF3C	Kinesin-like protein;Kinesin-like protein KIF3C
0.634155	0.114324	0.258131	-0.276792	-0.221246	-0.380985		ENSG00000084733	ENSP00000264710	D6W538;O88386;P61026;Q6IA52;Q9D7X6;Q9H0T3	RAB10	Ras-related protein Rab-10
NaN	NaN	NaN	NaN	2.04022	NaN		ENSG00000084734	ENSP00000264717;ENSP00000398303;ENSP00000399463;ENSP00000416917	A0A0C4DFN2;A1L4C2;B4DPQ2;H7C1B4;H7C4D3;Q14397;Q53RY6;Q99522	GCKR	Glucokinase regulatory protein
0.769712	0.495031	0.43059	0.460195	-0.371079	0.475946		ENSG00000084754	ENSP00000370023;ENSP00000438039	B2R7L4;B4DYP2;H0YFD6;P40939;Q16679;Q53T69;Q53TA2;Q96GT7;Q9UQC5	HADHA	Long chain 3-hydroxyacyl-CoA dehydrogenase;Long-chain enoyl-CoA hydratase;Trifunctional enzyme subunit alpha, mitochondrial
-0.169052	0.650722	1.06125	-3.43021	0.663841	NaN		ENSG00000084764	ENSP00000233121;ENSP00000383915;ENSP00000385715;ENSP00000391705	B7WPK5;C9JB30;O00265;Q6FHB0;Q6FI15;Q9BZP7;Q9BZP8;Q9UPY8	MAPRE3	Microtubule-associated protein RP/EB family member 3
-3.9611	1.35938	0.121077	-0.222538	0.507722	0.678285		ENSG00000084774	ENSP00000264705;ENSP00000384510;ENSP00000388740;ENSP00000405416;ENSP00000414742	D6W552;F8VPD4;H7BZB3;H7C2E4;H7C3Z5;P27708;Q6P0Q0;Q96CK3	CAD	Aspartate carbamoyltransferase;CAD protein;Dihydroorotase;Glutamine-dependent carbamoyl-phosphate synthase
0.713825	-1.71983	-0.541243	-2.28254	-1.3538	-1.69056		ENSG00000085063	ENSP00000340210;ENSP00000379191;ENSP00000402425;ENSP00000403511;ENSP00000404822;ENSP00000410182;ENSP00000432362;ENSP00000432942;ENSP00000434617;ENSP00000435179;ENSP00000436497;ENSP00000436737;ENSP00000437122	E9PI80;E9PNW4;E9PR17;H0YET2;P13987	CD59	CD59 glycoprotein
[truncated: 11,302 more rows]

## Sheet: S2 (Prot to body TMT)
Log2 (prot/body) MDAMB231*	Log2 (prot/body) U87	Log2 (prot/body) PC3M	Log2 (prot/body) WM266.4	Log2 (prot/body) RPE	Log2 (prot/body) BJ	T-test: Significant (prot)	T-test: Significant (body)	T-test:: -Log p-value (Benjamini-Hochberg)	T-test: q-value	T-test: Difference (prot/body)	GOMF name	GOCC name	GOBP name	KEGG name	Peptides	Razor + unique peptides	Unique peptides	Sequence coverage [%]	Unique + razor sequence coverage [%]	Unique sequence coverage [%]	Mol. weight [kDa]	Q-value	Score	Intensity	MS/MS count	Protein IDs	Majority protein IDs	Protein names	Gene names
[truncated: 6,065 more rows]

[truncated: 14 more sheets: S3 (LARP6 vs NT KD_Prot & body), S4 (2D cat enrichment of S3), S5 (iCLIP LARP6 specific peaks), S6 (LARP6 interacting RNAs), S7 (LARP6 interacting RNA cats), S8 (ProtvsBody timecourse TMT), S9 (OpenvsClosed pulsedSILAC), S10 (2D cat enrichment of S9), S11 (RP pulsedSILAC iBAQ frac), S12 (Open vs Closed TMT total), S13 (2D cat enrichment of S12), S14 (OpenvsClosed_LARP6 KD TMT), S15 (NTvsLARP6 KD total SILAC), S16 (2D cat enrichment of S16)]
